# Supplementary material for: Integrative Genomics and Transcriptomics Analysis Reveals Potential Mechanisms for Favorable Prognosis of Patients with HPV-Positive Head and Neck Carcinomas
Source: Sci Rep. 2016 Apr 25;6:24927. doi: 10.1038/srep24927 (PMC4842993; doi:10.1038/srep24927)
Supplement: Supplementary Table S1 [file srep24927-s2.xls]

## Sheet: tp53&cdkn2a-mut_HPV- vs normal
gene symbol	Entrez ID	FC	fdr based on t-test	fdr based on Mann–Whitney test
?	729884	-2.60233	1.59054e-05	1.06017e-05
A2BP1	54715	-2.5622	0.000289905	0.000587422
A2ML1	144568	-2.53956	0.237706	0.000682214
AADAC	13	-4.46989	9.7516e-06	2.15296e-05
AASS	10157	-1.09464	4.58552e-08	9.43062e-07
ABAT	18	-1.29588	0.000162939	4.97488e-06
ABCA10	10349	-1.35085	0.000867443	0.000351845
ABCA12	26154	1.42241	0.000681791	0.00137559
ABCA1	19	1.01554	6.67099e-08	5.20064e-07
ABCA3	21	-1.48808	2.35715e-07	9.13525e-07
ABCA5	23461	-1.60532	5.5149e-18	1.0305e-12
ABCA7	10347	-1.12658	8.62236e-09	5.30651e-08
ABCA8	10351	-3.27623	2.71185e-11	3.88889e-10
ABCA9	10350	-1.04411	0.00199919	0.00533697
ABCB1	5243	-1.28208	1.29762e-05	5.65853e-05
ABCC2	1244	1.07628	7.50374e-05	5.80894e-05
ABCD1	215	1.02379	7.09082e-09	1.00435e-07
ABCD3	5825	-1.17922	2.50043e-15	6.22448e-12
ABHD14B	84836	-1.26966	6.03741e-15	5.0132e-11
ABHD5	51099	-1.05461	6.36956e-12	3.18117e-11
ABI3BP	25890	-2.42583	6.79098e-09	1.32549e-07
ABL2	27	1.3053	8.85655e-13	1.15972e-10
ABLIM1	3983	-1.13552	1.35219e-09	1.38411e-09
ABLIM2	84448	-1.35172	0.00420487	0.000189968
ABLIM3	22885	-1.54713	0.000289822	0.000360947
ABO	28	-3.61348	3.83669e-07	7.18622e-06
ACACB	32	-1.91617	2.29708e-09	1.42741e-08
ACAD8	27034	-1.23244	1.28213e-16	6.49684e-13
ACADL	33	-3.27921	4.3957e-13	9.18986e-11
ACADM	34	-1.30662	4.63301e-09	4.20492e-09
ACADSB	36	-1.95058	1.19676e-12	2.47978e-10
ACADVL	37	-1.24647	2.75769e-15	1.26839e-11
ACAN	176	2.52644	5.62778e-09	3.09021e-08
ACBD7	414149	-1.68261	3.52024e-07	3.58757e-07
ACER1	125981	-3.3284	6.75891e-05	0.000124353
ACHE	43	-1.66156	0.00012224	0.000227828
ACLY	47	1.00337	1.77574e-11	6.77405e-11
ACOX2	8309	-2.02112	1.77554e-08	3.20375e-08
ACOX3	8310	-1.16074	2.70263e-11	1.19566e-09
ACP5	54	1.30177	1.31328e-10	6.51705e-10
ACP6	51205	-1.40389	6.23215e-08	5.02332e-07
ACPP	55	-2.15412	4.6881e-07	1.22154e-06
ACSBG1	23205	-1.03235	0.00199673	3.92627e-05
ACSL1	2180	-1.0067	1.296e-06	2.56092e-07
ACSL6	23305	-1.72298	7.99254e-07	4.52133e-06
ACSM1	116285	-2.14997	2.70263e-11	2.06465e-10
ACSM3	6296	-2.48681	1.56614e-14	9.88908e-12
ACSM5	54988	-1.18523	3.9831e-05	0.000170427
ACSS3	79611	-1.82702	6.64728e-06	3.49746e-05
ACTN1	87	1.3902	6.94261e-11	2.34438e-09
ACTR3C	653857	-1.06722	3.37843e-08	5.89487e-08
ACVR1C	130399	1.29488	1.36932e-05	2.34345e-05
ACVR1	90	1.15921	1.6752e-10	2.84947e-09
ACY3	91703	1.25193	0.00178391	0.00164359
ACYP2	98	-1.08123	3.61772e-08	1.06682e-08
ADAD2	161931	-1.7765	1.19963e-06	1.00727e-06
ADAM12	8038	4.43979	6.65605e-20	1.02368e-12
ADAM19	8728	1.28657	3.43792e-07	1.44203e-06
ADAM8	101	1.55469	9.88388e-09	3.55453e-08
ADAMDEC1	27299	1.18981	7.27306e-05	0.000408445
ADAMTS12	81792	3.67183	2.69241e-14	1.03243e-10
ADAMTS14	140766	1.93693	1.0142e-11	4.54529e-10
ADAMTS15	170689	1.95192	0.000366362	0.000184893
ADAMTS16	170690	1.55776	0.0140198	0.00718848
ADAMTS20	80070	2.5294	9.88603e-11	3.58955e-09
ADAMTS2	9509	3.42741	1.93024e-13	6.77405e-11
ADAMTS4	9507	1.82914	0.000437737	0.000334914
ADAMTS6	11174	2.33449	2.26641e-14	4.32385e-11
ADAMTS7	11173	2.26425	9.52984e-14	5.62115e-11
ADAMTS8	11095	-2.75621	2.93561e-11	1.64605e-09
ADAMTSL2	9719	1.9419	8.98994e-12	1.49715e-09
ADAMTSL3	57188	-2.13277	9.54825e-08	3.95175e-07
ADARB2	105	-2.68405	3.0097e-09	4.09324e-08
ADA	100	1.5241	1.68316e-13	1.46627e-11
ADCY2	108	-2.55167	3.23034e-06	8.08558e-06
ADCY5	111	-2.60776	7.35931e-10	9.52134e-09
ADCY6	112	-1.53761	4.78588e-13	5.62115e-11
ADH1B	125	-6.54072	1.43343e-19	1.03164e-12
ADH1C	126	-5.38734	6.46074e-09	1.03626e-07
ADH7	131	-3.59551	0.0103423	0.0014386
ADHFE1	137872	-1.96901	5.31389e-06	7.18622e-06
ADM	133	1.0239	0.000440682	0.00101775
ADPRHL1	113622	-1.0298	3.28673e-05	0.000124317
ADRA1B	147	1.05343	0.00211834	0.00205489
ADRB2	154	-1.01558	9.80566e-05	0.000408445
AEBP1	165	2.09801	1.08524e-08	5.69082e-08
AFAP1L1	134265	1.07521	0.000224417	0.000180055
AFAP1L2	84632	1.46797	1.25018e-07	3.95175e-07
AFF3	3899	-1.48439	5.76288e-06	1.91826e-05
AGBL2	79841	1.20418	0.053445	0.000351845
AGFG2	3268	-1.93547	1.57789e-13	3.45842e-12
AGPHD1	123688	-1.12763	9.88279e-08	5.93855e-07
AGRN	375790	1.54943	1.46883e-13	1.11558e-10
AGTRAP	57085	1.14533	2.09327e-09	3.09021e-08
AGT	183	-2.26133	3.5538e-05	2.41458e-05
AHNAK2	113146	1.28674	1.43813e-05	3.8259e-07
AIF1L	83543	-1.95822	1.9176e-11	7.97015e-10
AIM1L	55057	-1.41666	0.31829	0.000318394
AIM2	9447	4.5411	4.47344e-13	9.60026e-10
AJAP1	55966	2.16406	0.000375638	0.00435794
AK7	122481	-1.75381	0.000178716	0.000195058
AKAP3	10566	-1.04189	3.37753e-05	1.23141e-05
AKAP6	9472	-1.30785	0.000461139	0.000536806
AKD1	221264	-1.17642	9.99165e-12	9.25286e-11
AKNAD1	254268	1.54168	0.00431706	0.00743433
AKR1B1	231	1.07152	0.0245687	0.00722067
AKR7A3	22977	-1.13652	0.000255043	0.000118108
ALDH1A1	216	-3.47686	7.6032e-09	2.10584e-06
ALDH1A2	8854	-2.03835	2.29246e-06	4.38519e-06
ALDH1A3	220	-1.57079	0.000555125	0.000245938
ALDH1L1	10840	-4.04608	6.52745e-11	2.84947e-09
ALDH1L2	160428	1.89648	9.78333e-05	0.000222063
ALDH2	217	-1.32429	1.97328e-14	1.42415e-11
ALDH3A1	218	-2.94446	0.00074375	0.000845003
ALDH3A2	224	-1.15033	1.47479e-08	2.08191e-07
ALDH3B1	221	-1.32004	1.25642e-05	1.38542e-05
ALDH5A1	7915	-1.07592	1.51772e-07	1.58825e-06
ALDH6A1	4329	-1.34818	3.32938e-08	9.52134e-09
ALDH9A1	223	-1.152	1.21868e-16	7.44924e-12
ALG1L	200810	2.29161	8.58179e-09	1.29182e-09
ALG3	10195	1.08439	9.0775e-16	1.06997e-11
ALOX12P2	245	1.58604	1.10714e-05	3.0829e-05
ALOX12	239	-3.05373	0.00190473	0.000604103
ALOX15B	247	-1.47962	0.0151308	0.00750884
ALOXE3	59344	1.78316	0.00605413	0.00780734
ALPK3	57538	-1.51444	0.000272833	0.00021082
ALS2CL	259173	-1.55135	3.02588e-06	3.74162e-06
AMIGO1	57463	-1.7901	2.0771e-06	1.26405e-06
AMIGO2	347902	2.06961	1.4091e-10	1.48338e-08
AMOT	154796	-3.08793	9.46498e-13	2.98355e-10
AMPD1	270	-3.43267	4.52769e-06	6.96876e-06
AMTN	401138	3.01287	0.00125711	0.00523204
AMY2B	280	-2.22454	3.12752e-08	1.99497e-10
AMZ1	155185	1.45365	3.34079e-06	1.06017e-05
ANGPT2	285	2.02614	4.55782e-11	2.67215e-10
ANGPTL1	9068	-3.41826	5.32808e-12	2.57207e-10
ANGPTL7	10218	-2.60181	5.12798e-07	6.6848e-07
ANK2	287	-1.90095	5.31879e-08	4.67828e-07
ANK3	288	-1.03061	4.59515e-05	2.63061e-05
ANKRD20A3	441425	-2.29385	5.7931e-10	7.04684e-09
ANKRD20B	729171	-1.58016	9.81466e-07	3.03279e-06
ANKRD22	118932	-1.70797	0.010474	0.000351845
ANKRD35	148741	-2.51298	1.05466e-12	5.21707e-10
ANKRD37	353322	-1.30653	4.85741e-07	2.40028e-06
ANKRD43	134548	-1.13522	0.000497213	0.000487229
ANKRD53	79998	-1.0092	0.00014486	0.000360947
ANKRD56	345079	-1.5946	2.22215e-05	6.56061e-06
ANKRD58	347454	1.18338	0.00742766	0.00409416
ANKRD6	22881	-2.18088	2.21068e-09	3.94846e-08
ANKS1B	56899	-2.45117	4.9585e-13	3.32559e-11
ANO1	55107	2.19461	4.64897e-08	1.47559e-07
ANO5	203859	-2.86714	3.76002e-05	8.5726e-05
ANO8	57719	-1.07802	1.18188e-08	1.10236e-08
ANTXR2	118429	1.27514	2.55656e-05	5.80894e-05
ANXA13	312	2.06172	2.31119e-09	8.64575e-08
ANXA1	301	-2.56141	1.83948e-05	1.19516e-05
ANXA9	8416	-3.1568	7.75558e-08	2.23161e-07
AOX1	316	-2.35473	1.42554e-10	7.68346e-10
AP3B2	8120	-1.86345	4.96721e-06	1.56338e-05
APBA2	321	2.31733	7.54259e-14	1.20104e-10
APBB1	322	-1.40837	1.78411e-07	4.52133e-06
APBB2	323	1.44155	3.76335e-12	1.24348e-09
APCDD1L	164284	3.26874	1.09083e-05	8.08558e-06
APLN	8862	2.79996	6.71727e-12	3.3332e-10
APOBEC2	10930	-2.99162	0.000259583	0.000318394
APOBEC3B	9582	1.62665	1.79038e-05	1.0406e-07
APOC1	341	2.20591	8.99073e-05	2.34345e-05
APOC2	344	1.7872	3.89321e-05	7.27014e-05
APOD	347	-3.30644	2.96262e-10	5.65224e-09
APOE	348	1.92433	0.00082901	0.000351845
APOL1	8542	2.08217	1.33431e-08	1.0759e-07
APPL1	26060	-1.09923	3.10117e-15	9.22047e-12
APP	351	1.21778	3.18895e-09	3.83167e-08
AQP10	89872	1.6722	5.18117e-07	6.98042e-07
AQP3	360	-1.79575	0.000713937	4.65114e-05
AQP5	362	-5.84122	2.71239e-06	8.08558e-06
AQP7	364	-3.21662	4.88949e-14	1.60331e-12
AQP9	366	2.36236	1.09228e-05	1.51694e-05
AQPEP	206338	-1.63033	0.00104032	0.00179865
ARC	23237	-1.86579	0.00392961	0.00153745
ARHGAP11A	9824	1.08506	3.58901e-08	1.10236e-08
ARHGAP20	57569	-2.2023	3.85741e-12	6.27825e-11
ARHGEF10L	55160	-1.88071	1.35216e-17	1.37866e-12
ARL14	80117	1.79621	0.0138029	0.0055093
ARPC1B	10095	1.21907	5.27481e-14	2.30479e-11
ARSG	22901	-1.6261	3.10452e-16	3.07654e-12
ARSI	340075	2.45476	2.82496e-08	1.37241e-07
ARSJ	79642	1.49496	3.0119e-08	3.31528e-08
ART3	419	-1.92605	0.000394876	0.00111526
ART5	116969	-1.4178	3.49066e-05	6.79062e-05
ARTN	9048	3.56041	2.4796e-15	3.07826e-11
AR	367	-2.10935	1.27906e-07	2.01413e-07
AS3MT	57412	-1.91618	1.027e-07	9.74653e-07
ASAH1	427	-1.1039	1.16807e-15	7.89694e-12
ASAM	79827	2.18656	8.59422e-05	6.33085e-05
ASAP1	50807	1.09551	1.28018e-12	6.05983e-11
ASAP3	55616	-1.08883	1.07655e-12	1.8131e-11
ASCL2	430	1.13552	0.00265662	0.000318394
ASPG	374569	-2.86105	0.000481371	6.88786e-05
ASPHD1	253982	1.00051	0.0160447	0.00099403
ASPN	54829	2.15246	1.19326e-07	2.24994e-06
ASPRV1	151516	1.89146	0.00196208	0.00229199
ASXL3	80816	-1.66379	1.68597e-05	2.7897e-05
ATAD2	29028	1.16027	1.21115e-12	1.11312e-11
ATF3	467	-1.17066	0.00235328	0.00171844
ATOH8	84913	-1.78958	1.26101e-09	5.43199e-09
ATP10B	23120	-1.96193	0.00299705	0.000258941
ATP13A4	84239	-4.42015	2.61701e-13	1.52914e-10
ATP13A5	344905	-3.13521	1.43107e-06	9.86578e-07
ATP1A2	477	-4.30848	8.13673e-07	3.19502e-06
ATP1B3	483	1.06361	1.065e-09	9.23195e-10
ATP2B2	491	-2.70174	3.4768e-09	4.042e-10
ATP5A1	498	-1.03085	6.30571e-17	1.71557e-12
ATP6V0A4	50617	-4.48769	8.85655e-13	6.77405e-11
ATP6V0D2	245972	2.14961	0.000122233	7.27014e-05
ATP6V0E2	155066	-1.52959	3.80696e-07	3.95175e-07
ATP6V1C2	245973	-1.18144	1.88841e-05	1.68527e-06
ATP8A1	10396	-1.6775	8.91277e-08	2.64022e-06
ATP8A2	51761	1.52747	5.42924e-05	0.000115165
ATP8B3	148229	1.51736	1.29397e-09	5.89487e-08
ATRNL1	26033	-1.87761	0.000563514	0.000451863
AURKAPS1	6791	1.23709	6.44705e-16	4.6941e-12
AURKA	6790	1.85859	1.34808e-14	5.85982e-12
AURKB	9212	1.19293	1.38117e-07	6.31438e-10
AVPR2	554	-1.00945	1.55654e-05	1.47182e-05
AXL	558	1.00147	5.06691e-05	0.000175407
AZGP1	563	-2.18975	0.00214575	0.00896263
B3GALT2	8707	-1.38869	1.09598e-06	5.74381e-07
B3GALT5	10317	-4.17706	1.74053e-12	4.07295e-10
B3GNT4	79369	1.44208	1.39672e-10	1.36016e-10
B3GNT6	192134	-4.33447	1.12852e-07	6.90299e-07
B3GNT8	374907	-1.28187	0.0029272	0.00160981
B4GALNT1	2583	2.69184	1.06233e-09	1.78737e-08
BAG2	9532	1.82962	3.86087e-07	2.03964e-06
BAI2	576	1.70614	0.000219873	0.000252482
BAI3	577	-1.62421	1.76112e-07	7.25874e-07
BAIAP2L2	80115	1.26119	0.00473881	0.00844853
BARX2	8538	-2.60501	1.22244e-08	2.1226e-11
BASP1	10409	1.85003	3.4082e-09	3.94846e-08
BATF2	116071	1.52811	9.55908e-05	0.000351845
BCAM	4059	1.03161	0.000348176	0.000287523
BCAS1	8537	-2.99349	7.23007e-10	1.37545e-08
BCAT1	586	1.70952	1.67643e-07	7.73754e-07
BCKDHB	594	-1.16376	8.06912e-10	1.55547e-09
BCL2L15	440603	-3.76283	7.55582e-12	6.76012e-10
BCL2	596	-1.10073	4.34218e-08	3.95175e-07
BCL6B	255877	1.24798	0.00727614	0.00325109
BCO2	83875	-1.68825	0.000792475	0.00175839
BDH2	56898	-1.03645	2.22693e-13	1.46784e-10
BDNFOS	497258	-1.84103	2.09617e-11	4.68278e-09
BEND5	79656	-1.74904	1.75751e-07	1.03821e-06
BEND6	221336	1.93192	1.55745e-12	1.92455e-10
BEND7	222389	-1.8088	2.43018e-07	2.15498e-07
BEX2	84707	-2.02873	9.57249e-05	0.000326433
BEX4	56271	-2.54532	1.44069e-14	1.25349e-10
BFSP1	631	1.51452	8.82785e-13	2.47978e-10
BGN	633	2.27812	1.42232e-08	1.37241e-07
BHMT2	23743	-1.10337	4.44133e-05	0.00014979
BICD1	636	1.82188	3.50716e-13	2.1226e-11
BIRC5	332	1.46183	6.99808e-09	3.19797e-10
BLM	641	1.18064	8.86249e-06	3.31528e-08
BLNK	29760	-1.87634	3.29991e-07	2.08191e-07
BMF	90427	1.11154	0.000874251	0.00134506
BMP1	649	1.92375	8.92417e-17	3.13286e-12
BMP2	650	1.10626	0.00404093	0.00353389
BMP3	651	-5.24935	7.48854e-09	1.21207e-07
BMP8A	353500	2.4631	4.29721e-20	6.99636e-13
BMPR1B	658	1.75655	0.000911705	7.27014e-05
BMX	660	-1.90004	4.33511e-08	4.41421e-08
BNC1	646	1.54344	2.95093e-07	2.47978e-10
BNIPL	149428	-2.13281	6.68255e-05	2.10584e-06
BOC	91653	-1.97983	2.27539e-11	2.15141e-10
BOP1	23246	1.00355	2.1025e-08	1.37241e-07
BRCA2	675	1.02499	3.18162e-05	4.37284e-07
BRMS1	25855	1.00522	1.03461e-07	7.57744e-08
BRP44L	51660	-1.41661	1.12983e-18	4.8129e-13
BSPRY	54836	-1.63852	1.34191e-09	1.61281e-09
BST2	684	2.82353	2.1956e-11	1.86841e-09
BTC	685	-3.19659	5.39032e-11	3.47596e-09
BTNL9	153579	-1.7539	3.70879e-08	1.58241e-07
BUB1B	701	1.09409	4.32064e-07	8.21712e-09
BUB1	699	1.21254	1.79887e-08	3.74168e-10
BZRAP1	9256	-2.52803	9.76655e-14	1.70755e-10
C10orf55	414236	1.17976	6.41621e-10	2.77294e-08
C10orf67	256815	1.13121	0.0024713	0.000886377
C10orf91	170393	1.04969	6.72503e-06	3.08197e-05
C11orf41	25758	1.43289	1.48124e-06	2.21625e-05
C11orf52	91894	-1.11377	6.19327e-08	3.51154e-06
C11orf84	144097	1.32249	3.92836e-15	6.80933e-12
C11orf87	399947	2.26678	1.24549e-07	2.69033e-06
C11orf92	399948	-4.03442	2.45124e-12	1.61281e-09
C11orf93	120376	-2.35184	4.38366e-06	2.7897e-05
C12orf23	90488	1.02666	2.39235e-05	6.50715e-05
C12orf70	341346	1.2562	0.000133843	9.52891e-05
C12orf75	387882	1.54642	1.42232e-08	1.63343e-07
C13orf16	121793	1.53323	9.00852e-06	1.96036e-05
C14orf149	112849	1.03569	2.5779e-08	9.34047e-08
C14orf176	643382	-1.11645	1.12067e-05	3.19502e-06
C14orf33	100129075	1.02652	1.4421e-10	4.68278e-09
C14orf34	645687	2.79607	7.98951e-14	7.05001e-11
C15orf23	90417	1.04107	3.84438e-12	9.23195e-10
C15orf48	84419	-1.93971	9.79596e-05	8.08558e-06
C15orf52	388115	-1.46501	5.92027e-09	5.48749e-08
C15orf56	644809	-1.94494	1.59037e-07	7.54885e-06
C15orf59	388135	-2.20766	2.97486e-09	2.06645e-08
C15orf62	643338	-2.65916	4.58765e-10	6.30103e-09
C16orf45	89927	-1.01936	0.000375638	0.000408445
C16orf57	79650	1.33677	7.79339e-18	1.00204e-12
C16orf59	80178	1.52949	1.33181e-10	2.40254e-10
C16orf74	404550	1.83548	9.33424e-10	6.31438e-10
C16orf89	146556	-4.52724	1.68582e-10	5.73187e-10
C17orf108	201229	-1.01316	1.22667e-06	3.98625e-06
C17orf97	400566	-1.0921	0.000422274	0.00160981
C18orf26	284254	-6.33177	3.2305e-07	2.14618e-06
C18orf54	162681	1.12078	5.54163e-11	1.10547e-09
C19orf21	126353	2.35453	0.00037935	0.000245938
C19orf46	163183	-2.47856	4.44074e-06	5.56098e-06
C19orf59	199675	1.76577	0.000147374	5.34796e-05
C1QL1	10882	2.0962	5.00621e-12	4.71184e-10
C1QL4	338761	1.54444	7.38497e-09	7.09364e-08
C1QTNF6	114904	3.33943	5.57776e-19	1.10971e-12
C1QTNF7	114905	-2.57603	5.92027e-09	2.06645e-08
C1S	716	1.15965	9.81082e-05	0.000170872
C1orf115	79762	-1.10851	2.49647e-05	4.15019e-05
C1orf116	79098	-1.42978	0.00186327	2.63061e-05
C1orf126	200197	-1.78647	8.31368e-08	5.02332e-07
C1orf130	400746	-2.21035	2.51509e-05	2.86731e-05
C1orf135	79000	1.20446	2.21643e-10	2.87135e-10
C1orf161	126868	-1.30202	0.005669	0.00796004
C1orf170	84808	-2.0028	3.71986e-07	1.69021e-07
C1orf175	374977	-1.18884	3.76002e-05	3.70193e-05
C1orf177	163747	-2.64275	0.000922802	0.000770615
C1orf186	440712	2.99852	1.12488e-06	8.86159e-06
C1orf190	541468	-1.65936	2.45022e-09	2.2218e-08
C1orf210	149466	-1.51411	5.89802e-10	5.86376e-11
C1orf38	9473	1.17277	1.39261e-05	1.86221e-05
C1orf59	113802	1.15079	0.000569648	0.000134774
C1orf68	100129271	3.41179	0.000375281	5.12573e-05
C1orf88	128344	-1.54425	9.40078e-06	1.26405e-06
C1orf95	375057	-1.08766	0.000419689	0.000826042
C20orf103	24141	2.62291	3.66279e-10	3.31528e-08
C20orf112	140688	1.1778	0.000403215	0.000511865
C20orf114	92747	-6.64744	0.00066982	0.000965728
C20orf132	140699	-1.56184	3.06615e-12	2.06636e-10
C20orf151	140893	-1.09056	4.95318e-05	2.94846e-05
C20orf195	79025	1.26716	0.0088542	0.000549361
C20orf20	55257	1.19622	2.45364e-20	9.11994e-13
C20orf26	26074	-1.372	0.00207163	0.00578925
C21orf125	284836	1.43374	2.45751e-09	8.58721e-10
C21orf34	388815	-2.50855	5.7978e-15	1.8131e-11
C21orf63	59271	-1.65682	5.5388e-15	1.74632e-11
C22orf32	91689	-1.17992	2.21695e-15	8.10744e-13
C2CD4B	388125	-1.88093	6.23816e-06	1.26767e-05
C2orf15	150590	-1.22662	3.10805e-05	3.30546e-05
C2orf40	84417	-3.9261	1.53804e-14	1.44191e-11
C2orf54	79919	-3.89394	2.10113e-08	1.54042e-08
C2orf55	343990	-2.04215	1.82033e-16	4.7819e-12
C2orf71	388939	-1.25895	0.000119192	2.48336e-05
C2orf81	388963	1.25032	0.00290247	0.000408445
C2orf88	84281	-1.60706	2.36187e-08	4.75138e-08
C2	717	1.48793	2.8172e-05	8.33772e-05
C3orf14	57415	-1.64842	2.26727e-08	1.87517e-07
C3orf15	89876	-3.02671	9.34452e-12	9.38969e-11
C3orf42	84657	-1.25834	1.15287e-10	2.09988e-09
C3orf57	165679	-2.25275	9.68745e-07	1.30604e-05
C3orf72	401089	1.85958	1.89803e-06	1.8157e-05
C4orf19	55286	-2.76513	5.37163e-07	2.52152e-06
C4orf31	79625	-1.77149	3.4345e-05	1.91826e-05
C4orf48	401115	1.57815	6.76829e-07	1.63604e-06
C4orf7	260436	-2.99778	0.00205326	0.00346239
C5AR1	728	1.4929	0.003668	0.00255825
C5orf13	9315	1.51862	7.64174e-10	5.23305e-09
C5orf36	285600	-1.02843	4.0862e-08	5.89487e-08
C5orf4	10826	-1.4798	8.60444e-06	9.14638e-06
C5	727	-1.02417	0.000162673	0.000463291
C6orf105	84830	1.98489	0.000117205	9.71195e-06
C6orf10	10665	2.79071	9.45238e-10	1.18599e-08
C6orf124	653483	-1.76349	3.14031e-14	7.6335e-12
C6orf132	647024	-1.10158	0.00241523	0.000118108
C6orf141	135398	2.3149	6.42308e-09	1.47559e-07
C6orf142	90523	-1.41115	1.538e-05	2.48336e-05
C6orf147	387097	1.11724	9.8977e-06	2.48336e-05
C6orf150	115004	1.53626	5.24286e-08	4.52276e-09
C6orf155	79940	-1.09024	0.000123384	0.000677487
C6orf192	116843	-1.17634	1.50902e-13	5.44092e-11
C6orf218	221718	1.39714	0.0003437	0.000382828
C7orf10	79783	1.48188	2.60515e-09	6.32491e-08
C7orf41	222166	-1.03978	2.84421e-07	9.13525e-07
C7orf46	340277	-2.30205	5.82582e-13	6.08062e-10
C7	730	-5.33017	2.21946e-14	1.46784e-10
C8orf34	116328	-1.79953	2.29983e-05	8.91197e-05
C8orf39	55472	1.01783	2.64774e-05	1.61033e-05
C8orf47	203111	-2.2466	1.41614e-05	4.03697e-05
C8orf79	57604	-3.65983	2.76306e-20	1.0305e-12
C8orf84	157869	-2.21169	2.79649e-09	7.8361e-08
C9orf100	84904	1.23101	2.84019e-09	1.37545e-08
C9orf109	286333	1.71282	6.0314e-05	3.86454e-06
C9orf110	100128385	1.89207	1.43042e-05	2.90817e-06
C9orf130	100128782	-1.02217	1.02823e-06	3.62598e-06
C9orf152	401546	-5.87751	1.22312e-14	2.06636e-10
C9orf167	54863	1.17618	0.00133375	0.00140721
C9orf169	375791	-3.09763	0.00159824	5.3528e-05
C9orf24	84688	-1.53817	5.22525e-05	2.72525e-06
C9orf45	81571	-1.65461	6.26846e-08	1.03821e-06
C9orf66	157983	-2.01272	1.12539e-14	2.503e-11
C9orf68	55064	-1.13445	4.34618e-08	1.0759e-07
C9orf84	158401	1.315	0.000387992	0.000326433
C9orf98	158067	-1.10258	0.000286435	0.000351845
C9orf9	11092	-1.12779	6.31133e-08	6.32491e-08
CA13	377677	-1.99245	1.69736e-13	1.11558e-10
CA2	760	1.45858	0.00202324	0.000698665
CA3	761	-5.36836	1.44132e-07	3.70724e-07
CA8	767	-2.09902	2.27976e-06	4.37828e-06
CA9	768	6.29848	6.46366e-22	1.0305e-12
CAB39L	81617	-2.1346	3.80445e-20	1.23797e-12
CABC1	56997	-1.41627	5.30275e-07	2.83099e-07
CABYR	26256	1.09315	0.00176886	0.00164359
CACNA1C	775	1.17671	0.00764032	0.00736108
CACNA1D	776	-2.24683	3.99832e-12	3.44907e-10
CACNA1H	8912	1.164	0.00199333	0.00244286
CACNA2D2	9254	-1.40188	2.74586e-07	7.02716e-07
CACNA2D3	55799	-1.43112	7.67641e-06	2.27899e-05
CACNB4	785	-4.03894	2.26832e-19	1.954e-12
CACNG6	59285	-3.01625	0.00105698	0.00731256
CAGE1	285782	1.34963	3.18026e-08	1.28599e-07
CALB1	793	2.74851	4.13104e-09	5.04139e-09
CALD1	800	1.04332	7.02571e-07	1.79951e-06
CALU	813	1.2884	2.18968e-12	4.86534e-10
CAMK1G	57172	1.34314	7.48893e-07	1.00727e-06
CAMK2B	816	-2.14352	0.000125603	0.000222063
CAMK2N2	94032	1.98984	4.413e-12	2.2584e-09
CAND2	23066	-1.89947	8.39876e-06	1.12634e-05
CAPN13	92291	-3.99859	2.13193e-06	8.63018e-06
CAPN14	440854	-5.66973	3.22907e-06	3.39768e-05
CAPN3	825	-1.95502	2.49647e-05	0.000109117
CAPN5	726	-2.28891	6.47508e-10	4.34976e-09
CAPN6	827	-4.96261	3.37398e-11	2.96059e-09
CAPNS2	84290	-1.61746	0.259584	0.000886377
CAPS	828	-1.31002	0.000154874	5.80894e-05
CARD11	84433	1.48626	8.06129e-05	0.000157863
CARD14	79092	-1.18543	0.0438438	0.00183891
CASP14	23581	4.37165	2.49647e-05	4.29684e-05
CASP5	838	1.631	1.06825e-05	5.59933e-06
CASQ1	844	-5.51169	0.000100622	0.000826042
CAST	831	-1.11553	6.26047e-09	4.09324e-08
CATSPERG	57828	-1.25788	1.50826e-08	3.68944e-08
CAV1	857	1.76593	1.98337e-11	1.02775e-09
CBLB	868	1.46315	1.50902e-13	1.65361e-10
CBLN1	869	-1.38221	4.3994e-06	7.46227e-06
CBX2	84733	1.44889	2.36506e-08	2.23161e-07
CBX7	23492	-1.41063	2.01578e-10	6.54564e-09
CCDC102B	79839	1.01154	0.000138455	0.000166281
CCDC110	256309	-1.78319	5.19737e-09	3.09021e-08
CCDC120	90060	-1.06421	0.000650319	3.5983e-05
CCDC125	202243	-1.24356	4.94151e-15	1.24326e-12
CCDC3	83643	1.06326	0.00217469	0.00092917
CCDC64B	146439	-2.05747	1.60151e-08	3.90282e-09
CCDC85A	114800	-1.43231	6.27368e-05	6.14931e-05
CCDC87	55231	1.2439	4.68487e-06	6.16447e-06
CCDC88A	55704	1.06274	5.38717e-08	2.83099e-07
CCL11	6356	3.56113	1.28331e-13	3.68925e-11
CCL14	6358	-3.47273	1.09746e-14	2.503e-11
CCL18	6362	1.69936	0.00531197	0.00279193
CCL19	6363	-1.35537	0.000457852	0.000589852
CCL23	6368	-1.39958	2.25351e-06	6.96876e-06
CCL26	10344	1.10425	0.00134979	0.00234164
CCL28	56477	-1.50625	0.000126618	0.000536806
CCL2	6347	-1.81702	4.91595e-06	1.53908e-06
CCL5	6352	1.40347	4.23058e-06	1.19516e-05
CCL7	6354	2.02649	7.4197e-06	5.11234e-06
CCM2	83605	1.04052	2.78336e-11	7.887e-11
CCNA1	8900	2.6923	3.86978e-06	1.51694e-05
CCNB2	9133	1.19819	1.71646e-07	3.60649e-09
CCNE1	898	1.01305	5.13329e-09	3.31528e-08
CCNF	899	1.30243	1.01586e-08	2.39644e-08
CCNG2	901	-1.04184	2.92484e-08	7.30007e-08
CCR8	1237	1.79819	1.16346e-07	6.79767e-07
CCT6B	10693	-1.63261	5.33946e-12	1.10547e-09
CD164L2	388611	-2.03375	7.5247e-09	4.09324e-08
CD1A	909	-1.57521	0.0504347	0.00693886
CD1C	911	-1.69812	8.2574e-09	1.24391e-07
CD1E	913	-1.99537	1.61412e-07	8.27352e-07
CD200R1	131450	-1.89297	1.50417e-05	2.86731e-05
CD207	50489	-2.35553	0.000162749	3.30546e-05
CD248	57124	1.33945	0.000456156	0.000287523
CD24	100133941	-1.66715	4.22862e-09	6.31438e-10
CD276	80381	1.97006	2.38411e-19	6.49684e-13
CD300E	342510	1.36255	0.00101843	0.002232
CD300LF	146722	1.48751	0.000106425	0.000604103
CD38	952	1.91302	5.47509e-05	3.21724e-05
CD40LG	959	-1.25549	2.03947e-05	0.000106343
CD70	970	1.75026	1.17838e-07	2.15498e-07
CD80	941	1.98783	8.8083e-12	1.86841e-09
CDC20	991	1.24787	5.73578e-08	1.86841e-09
CDC25B	994	1.80206	5.13673e-10	4.34976e-09
CDC25C	995	1.10025	1.03245e-07	1.49715e-09
CDC45	8318	1.31505	1.33033e-07	1.33923e-09
CDC6	990	1.35595	4.48483e-11	1.40901e-10
CDCA3	83461	1.27317	3.17999e-09	4.83037e-11
CDCA4	55038	1.02805	1.29643e-11	1.71113e-11
CDCA5	113130	1.69881	1.52356e-11	4.55891e-12
CDCA8	55143	1.14362	3.06525e-08	4.20492e-09
CDH11	1009	3.05535	1.72507e-10	4.52276e-09
CDH19	28513	-2.65502	1.27135e-09	1.2516e-08
CDH20	28316	-1.6114	0.000106631	5.80894e-05
CDH22	64405	-3.40207	2.36715e-10	1.56537e-08
CDH24	64403	1.53008	1.9071e-15	6.22448e-12
CDH26	60437	-2.15876	0.00041322	0.000287523
CDH3	1001	1.90306	5.58124e-08	1.14243e-08
CDH6	1004	1.35725	8.52013e-08	3.95175e-07
CDK14	5218	1.817	4.00944e-05	5.97818e-05
CDK18	5129	1.25042	0.000161259	6.14931e-05
CDK5R1	8851	1.10652	1.22519e-05	3.03557e-05
CDK6	1021	1.32591	4.5237e-13	1.92455e-10
CDKL2	8999	-1.22397	0.000415423	6.69569e-05
CDKN2AIP	55602	-1.07133	8.14371e-06	3.47171e-07
CDKN2A	1029	2.62816	8.06842e-11	4.02922e-11
CDKN2BAS	100048912	2.01875	4.14848e-12	4.98371e-12
CDKN3	1033	1.498	4.16419e-11	4.1791e-11
CDNF	441549	-1.84029	8.45482e-12	1.57808e-11
CDO1	1036	-2.65169	1.55369e-08	4.52209e-07
CDON	50937	-1.34609	4.72602e-10	5.87173e-09
CDR2L	30850	1.12365	1.42918e-09	4.41421e-08
CDSN	1041	5.68589	1.44006e-06	2.32196e-06
CDX1	1044	2.03597	8.00917e-12	1.40758e-09
CDYL2	124359	1.30571	2.09712e-07	7.02716e-07
CEACAM19	56971	1.28361	1.20558e-05	3.03557e-05
CEACAM1	634	-2.93997	1.19645e-14	5.86376e-11
CEACAM5	1048	-3.21774	4.52187e-05	2.09033e-05
CEACAM6	4680	-1.91771	6.25222e-07	1.20196e-07
CEACAM7	1087	-5.27184	3.34204e-08	1.94391e-07
CEBPE	1053	1.52949	5.4581e-10	7.77743e-09
CECR7	100130418	-1.66662	1.26147e-05	6.69569e-05
CELSR3	1951	1.93602	2.48005e-10	8.21712e-09
CEL	1056	-2.06749	0.0162222	0.00078811
CENPA	1058	1.58247	8.38043e-09	9.97321e-11
CENPF	1063	1.1575	9.82448e-08	9.88207e-09
CENPI	2491	1.32186	6.78073e-10	6.77405e-11
CENPO	79172	1.16109	3.58901e-08	1.31984e-11
CEP290	80184	1.18346	2.73435e-05	2.27899e-05
CEP55	55165	1.40539	5.14965e-10	3.38974e-12
CERCAM	51148	2.40268	1.56386e-10	4.20492e-09
CES1	1066	-2.85744	0.000304487	4.65114e-05
CES2	8824	-1.5559	6.50328e-05	0.000245938
CES3	23491	-2.73664	1.86547e-09	6.77843e-08
CES4	51716	-2.17489	0.0310173	0.0048196
CETP	1071	1.02105	0.00623873	0.00092917
CFD	1675	-2.38124	1.55322e-10	1.73066e-09
CFP	5199	-1.67635	1.66185e-06	1.12634e-05
CFTR	1080	-5.70224	1.57789e-13	6.75463e-11
CGB5	93659	1.82883	7.91395e-10	1.18599e-08
CGB	1082	2.79067	2.26641e-11	8.36088e-10
CGNL1	84952	-3.8966	5.57776e-19	1.71557e-12
CGN	57530	-1.87074	3.18815e-09	2.48955e-08
CGREF1	10669	-1.81576	1.79038e-05	0.000100759
CH25H	9023	-2.33386	3.43119e-08	3.94846e-08
CHAC1	79094	-1.00324	0.00257357	0.00311717
CHADL	150356	-1.37527	3.35495e-10	2.75005e-09
CHAD	1101	-3.1301	8.07908e-09	2.48955e-08
CHCHD10	400916	-1.00464	2.70762e-05	2.34345e-05
CHDH	55349	-2.42182	1.77712e-11	4.38494e-10
CHI3L2	1117	-1.54045	0.000230976	0.000949547
CHIT1	1118	3.49755	1.43261e-05	2.45187e-05
CHL1	10752	-3.04723	1.65446e-08	2.23161e-07
CHN1	1123	1.9703	7.46688e-12	6.31438e-10
CHPT1	56994	-1.80717	1.11241e-11	1.20104e-10
CHRDL1	91851	-4.00064	1.95389e-11	4.34976e-09
CHRNA10	57053	-1.12204	0.000120077	0.000273063
CHRNA6	8973	1.27597	1.31015e-06	8.69295e-06
CHRNA9	55584	1.8324	0.000254854	8.71107e-05
CHRNB2	1141	-1.70154	1.23697e-05	2.09033e-05
CHST11	50515	2.24034	7.71959e-17	3.25854e-12
CHST15	51363	1.23141	6.07339e-12	6.51705e-10
CHST1	8534	1.31189	0.000369909	0.000562393
CHST2	9435	3.22344	2.43511e-14	1.03243e-10
CHST7	56548	1.42739	5.49887e-10	1.37545e-08
CHST8	64377	-1.26998	1.36138e-06	7.73754e-07
CHST9	83539	-6.71513	4.47241e-12	2.66878e-09
CHSY3	337876	1.52637	1.99051e-08	1.4238e-07
CHTF18	63922	1.1431	2.54035e-08	1.78737e-08
CIDEA	1149	-2.96516	2.75067e-11	3.38212e-11
CILP2	148113	1.59818	9.41948e-05	0.00092917
CILP	8483	-2.60097	7.3646e-05	0.000115165
CITED2	10370	-1.2768	4.0185e-08	2.38629e-07
CKAP2L	150468	1.18553	2.36034e-07	4.05457e-09
CKMT2	1160	-5.62386	6.27702e-08	4.34347e-07
CKS1B	1163	1.0471	2.46398e-08	9.60026e-10
CLCA4	22802	-4.76838	2.86431e-07	1.68527e-06
CLCN1	1180	-1.83303	9.89738e-06	1.80964e-05
CLCN4	1183	-1.40345	3.88587e-05	0.000142109
CLDN10	9071	-7.14333	9.98117e-11	6.99516e-10
CLDN11	5010	-2.2185	1.94887e-08	3.55453e-08
CLDN14	23562	1.19246	0.000123607	1.40503e-05
CLDN17	26285	-3.4968	0.00178602	0.00533697
CLDN23	137075	-1.6233	2.79008e-06	7.49718e-07
CLDN3	1365	-3.33274	0.00272809	0.0061041
CLDN4	1364	-2.00908	1.33688e-07	5.48749e-08
CLDN5	7122	-1.01474	0.00139594	0.0048196
CLDN7	1366	-1.93398	5.36547e-07	9.13525e-07
CLDN8	9073	-5.00963	6.6433e-12	6.31274e-09
CLEC10A	10462	-2.03349	4.74451e-08	3.95175e-07
CLEC11A	6320	1.14952	5.52509e-07	1.35193e-06
CLEC12A	160364	1.70303	3.14961e-07	1.68527e-06
CLEC3B	7123	-3.13565	1.41417e-13	5.6463e-12
CLEC4E	26253	2.0082	9.95347e-05	0.000157863
CLEC7A	64581	1.23771	9.21168e-07	2.10584e-06
CLGN	1047	-2.58246	1.77998e-08	1.28599e-07
CLIC3	9022	-2.36386	0.00179122	9.52891e-05
CLIC4	25932	1.3866	1.32675e-09	2.39644e-08
CLIC5	53405	-1.80612	8.9447e-06	2.09033e-05
CLIC6	54102	-2.58208	8.36797e-08	9.43062e-07
CLSPN	63967	1.56509	3.32751e-11	2.77197e-10
CLU	1191	-3.30278	3.17473e-14	1.15972e-10
CLVS1	157807	-2.32672	1.31848e-06	1.32549e-07
CLYBL	171425	-1.81469	6.03741e-15	1.70755e-10
CMA1	1215	-1.36474	0.00157467	0.00192253
CMAH	8418	-1.40334	4.47005e-06	1.03083e-05
CMPK2	129607	1.71671	3.6019e-07	5.45869e-06
CMTM3	123920	1.10758	4.46061e-06	6.96876e-06
CMYA5	202333	-3.1137	0.000128183	0.000334914
CNFN	84518	-3.1263	0.0438418	0.00168037
CNGA1	1259	-1.06325	0.000270185	0.000886377
CNGB1	1258	4.29654	4.26097e-15	3.56436e-11
CNGB3	54714	2.4508	6.46518e-10	6.54611e-08
CNIH3	149111	1.33509	1.16556e-06	5.63042e-06
CNR1	1268	-1.79925	1.50536e-05	5.3528e-05
CNTD2	79935	2.66021	9.01815e-14	1.90233e-10
CNTFR	1271	-3.46405	2.27738e-09	3.76405e-08
CNTN1	1272	1.19862	0.000508852	4.91504e-05
CNTN4	152330	-1.40546	0.000122497	0.000252482
CNTNAP2	26047	3.00413	2.41317e-07	1.91723e-06
COBL	23242	-2.7852	3.31534e-12	1.9901e-12
COL10A1	1300	5.89083	7.73649e-19	1.954e-12
COL11A1	1301	5.41232	2.56886e-14	9.25286e-11
COL12A1	1303	3.72839	5.63461e-19	6.49684e-13
COL13A1	1305	2.79028	6.11229e-16	1.93956e-12
COL16A1	1307	1.82666	1.24042e-07	2.83099e-07
COL17A1	1308	1.37515	6.21643e-05	7.18622e-06
COL18A1	80781	1.09018	2.72878e-07	1.00727e-06
COL1A1	1277	3.91766	9.84214e-16	5.2727e-12
COL1A2	1278	2.71679	4.65274e-12	3.44907e-10
COL21A1	81578	-2.03823	6.19985e-07	1.07291e-06
COL22A1	169044	3.32217	1.47327e-07	1.03821e-06
COL24A1	255631	2.06301	5.13121e-08	5.5599e-07
COL27A1	85301	1.99467	6.51818e-12	2.57207e-10
COL2A1	1280	3.22209	1.30055e-11	2.44044e-10
COL3A1	1281	3.64796	1.45654e-12	2.98355e-10
COL4A1	1282	3.32105	3.93431e-17	6.99636e-13
COL4A2	1284	3.06859	2.03117e-14	2.57829e-12
COL4A5	1287	2.46746	1.23854e-18	5.97378e-13
COL4A6	1288	3.63544	1.3813e-14	2.1226e-11
COL5A1	1289	3.81823	1.75016e-18	8.50787e-13
COL5A2	1290	3.61137	1.15929e-18	7.76961e-13
COL5A3	50509	1.81224	5.27481e-14	1.93956e-12
COL6A1	1291	2.09187	2.90209e-11	1.33923e-09
COL6A2	1292	1.82156	1.05751e-08	1.0759e-07
COL6A3	1293	3.36881	2.48592e-12	5.84086e-10
COL7A1	1294	2.02842	1.54242e-10	2.87135e-10
COL8A1	1295	2.5934	4.30213e-07	3.09682e-06
COPZ2	51226	1.28758	1.88627e-05	1.23141e-05
COTL1	23406	1.19666	3.11018e-08	9.34047e-08
COX6A2	1339	-4.45889	0.00198828	0.0068742
COX7A1	1346	-2.76983	6.88315e-08	8.11052e-08
COX7C	1350	-1.01997	3.38173e-13	8.53308e-11
CPA4	51200	1.67436	0.0886698	0.00931128
CPA6	57094	2.37199	6.62996e-06	5.97818e-05
CPAMD8	27151	-1.48509	0.00145193	0.00160981
CPEB1	64506	-1.71929	3.79836e-06	6.96876e-06
CPEB3	22849	-1.9269	1.52684e-14	7.13873e-12
CPEB4	80315	-1.20098	2.50276e-07	6.30103e-09
CPS1	1373	-1.40647	0.00227395	0.00512272
CPT1B	1375	-1.16778	2.84427e-05	0.000121251
CPXM1	56265	2.67338	1.8292e-07	1.28599e-07
CPZ	8532	2.10518	5.91651e-06	7.39929e-06
CP	1356	-2.84456	2.27887e-05	6.50715e-05
CRABP1	1381	-1.26116	0.00670402	0.00923296
CRAT	1384	-1.34814	3.20086e-06	1.47182e-05
CRB2	286204	-1.61474	0.000538064	0.000100081
CRCT1	54544	-3.56293	0.0745446	0.00641162
CREG2	200407	2.90828	1.71496e-15	3.45705e-11
CRISP3	10321	-8.53049	8.21052e-16	2.503e-11
CRISPLD2	83716	1.1686	0.000230736	0.000189968
CRLF1	9244	-1.31264	0.00013183	0.000258941
CRNN	49860	-9.52682	1.17947e-08	1.00435e-07
CRTAC1	55118	-3.81831	3.24898e-15	4.83037e-11
CRYAB	1410	-1.94098	1.02447e-05	1.42877e-05
CRYM	1428	-4.47976	1.47145e-14	5.54934e-11
CSAG3	389903	5.47752	6.26674e-11	4.42563e-08
CSF2	1437	3.01271	2.98505e-13	6.77405e-11
CSGALNACT2	55454	1.24259	9.30005e-09	2.98252e-08
CSMD2	114784	2.26999	2.96096e-11	3.60649e-09
CSPG4	1464	2.3071	2.01494e-08	2.7293e-07
CSRNP1	64651	-1.5643	1.14629e-08	6.77843e-08
CST1	1469	2.91189	0.0529953	0.00794335
CSTA	1475	-2.54243	0.0888016	0.000649494
CSTB	1476	-2.16187	0.00307384	0.000549361
CTHRC1	115908	3.65045	3.47376e-12	4.71184e-10
CTLA4	1493	1.40756	3.10496e-07	1.00727e-06
CTSC	1075	1.29237	6.35155e-12	8.58721e-10
CTSK	1513	1.34901	0.000457253	0.000216266
CTSL1	1514	1.32638	6.68563e-05	9.28119e-05
CTSL2	1515	2.01252	4.67172e-10	2.09988e-09
CTSZ	1522	1.18244	1.96243e-05	3.12438e-05
CTTNBP2	83992	-3.44777	8.76677e-15	5.0132e-11
CX3CR1	1524	-1.92297	6.03441e-09	1.52846e-07
CXCL10	3627	2.78468	2.68679e-06	1.26767e-05
CXCL11	6373	3.1689	1.2189e-07	1.97546e-06
CXCL12	6387	-1.39274	6.98273e-06	4.03697e-05
CXCL13	10563	3.20352	2.18591e-07	1.10708e-06
CXCL14	9547	1.37014	0.000541505	0.00044086
CXCL17	284340	-3.11173	4.06924e-09	2.39644e-08
CXCL2	2920	-1.18031	0.00109053	0.00164359
CXCL5	6374	3.2159	0.00233251	0.000817487
CXCL9	4283	3.24106	7.34001e-07	2.99957e-06
CXCR1	3577	1.88675	0.00226184	0.00780734
CXCR2P1	3580	1.95011	0.000115623	0.000779659
CXCR2	3579	-3.10619	2.24776e-05	3.51154e-06
CXCR7	57007	1.05633	8.44291e-05	0.000205545
CXorf49B	100132994	2.85705	0.000107716	4.81522e-05
CYP11A1	1583	-4.0886	3.35064e-13	2.15141e-10
CYP21A2	1589	-3.0286	1.22221e-12	4.1791e-11
CYP26B1	56603	1.48389	0.000194309	0.000106343
CYP27A1	1593	-1.9258	5.90702e-09	4.41421e-08
CYP27B1	1594	3.05862	3.12452e-14	1.25349e-10
CYP27C1	339761	2.19214	6.58797e-08	2.39644e-08
CYP2C18	1562	-2.69961	0.0255327	0.000189968
CYP2C19	1557	-2.49847	6.58296e-05	0.000107622
CYP2C9	1559	-2.55942	2.73707e-07	1.39752e-06
CYP2E1	1571	-2.73821	1.8092e-06	1.63604e-06
CYP2J2	1573	-2.02864	9.57354e-13	5.44092e-11
CYP3A5	1577	-4.43734	1.45793e-07	9.13525e-07
CYP4B1	1580	-6.31486	2.45364e-20	9.11994e-13
CYP4F12	66002	-4.20475	2.0363e-15	2.05013e-11
CYP4F22	126410	-2.68581	0.0278393	0.0030477
CYP4X1	260293	-3.70001	4.83336e-16	2.503e-11
CYP7B1	9420	-1.13911	1.12583e-06	1.19516e-05
CYSLTR1	10800	-1.46153	4.02776e-07	4.10648e-06
CYSLTR2	57105	1.62767	5.0009e-06	1.03083e-05
DACT1	51339	1.87788	0.00325563	0.00244286
DAGLA	747	-2.10304	5.55454e-08	1.87517e-07
DAPL1	92196	-2.52425	1.09396e-05	6.16447e-06
DAPP1	27071	-1.15984	0.000195045	7.61405e-06
DARC	2532	-2.54963	8.31326e-11	4.20492e-09
DBC1	1620	-2.89553	1.11956e-11	3.19797e-10
DBI	1622	-1.04456	2.79785e-07	1.39752e-06
DBNDD1	79007	-1.69965	1.67332e-10	7.63344e-09
DCBLD1	285761	1.97066	4.2466e-18	2.04618e-12
DCBLD2	131566	1.61268	2.3899e-11	4.34976e-09
DCHS1	8642	1.09893	0.00537826	0.00463264
DCLK1	9201	-1.11098	4.13101e-05	0.000379396
DCLK3	85443	1.44011	3.50233e-05	4.78134e-05
DDAH1	23576	-1.4278	1.80995e-08	2.14414e-08
DDHD1	80821	1.01012	4.98689e-12	6.76012e-10
DDIT4L	115265	-2.54263	0.000257822	0.000419146
DDIT4	54541	1.14933	1.56493e-05	2.34345e-05
DDO	8528	-1.13829	0.000695966	0.00126927
DDX58	23586	1.25846	7.78918e-10	2.77294e-08
DDX60L	91351	1.8713	1.11847e-09	2.06645e-08
DDX60	55601	1.68509	2.45716e-09	2.58122e-08
DEFB1	1672	-1.8639	1.79927e-07	6.14972e-07
DEGS2	123099	-1.92479	7.65808e-08	4.67828e-07
DENND2C	163259	-1.13035	0.0943318	0.00353389
DEPDC1B	55789	1.14329	7.55493e-08	9.93825e-10
DEPDC6	64798	-2.64643	3.70764e-14	1.74632e-11
DEPDC7	91614	1.05264	6.17498e-06	2.99957e-06
DFNA5	1687	2.36208	2.09906e-18	2.95961e-12
DGAT2	84649	-1.73396	4.71761e-05	3.81115e-05
DGKI	9162	1.43315	1.29795e-05	4.3967e-05
DHDPSL	112817	-1.6323	4.15352e-07	1.79951e-06
DHRS11	79154	-1.12603	8.12049e-13	2.24175e-10
DHRS2	10202	3.02743	1.31159e-05	3.70724e-07
DHRS3	9249	-1.05933	1.16978e-05	7.9037e-05
DHRS9	10170	-1.29645	0.00597757	0.00878935
DIO2	1734	-1.76206	0.000532133	5.29039e-06
DIRAS1	148252	-1.46874	0.000195045	0.000351845
DIRAS3	9077	-1.35345	1.89803e-06	2.64316e-07
DIRC3	729582	1.0029	0.000493551	0.00108996
DISP2	85455	2.2405	1.77395e-09	1.31042e-07
DKFZp434J0226	93429	1.32812	5.29657e-05	9.9434e-05
DKFZp779M0652	374387	-1.00971	9.70869e-06	1.23141e-05
DKK1	22943	2.67497	0.000273003	0.000334914
DLEU7	220107	1.38303	4.13283e-10	1.70475e-08
DLG2	1740	-4.45685	8.1802e-20	2.25761e-12
DLGAP1	9229	-1.74281	0.00471934	0.000370544
DLGAP3	58512	1.20511	6.19385e-06	1.06017e-05
DLGAP5	9787	1.17813	6.87477e-08	5.84086e-10
DLL3	10683	1.5558	4.3927e-07	3.1853e-06
DLL4	54567	1.44796	5.77305e-07	2.93106e-07
DLX1	1745	3.3369	4.99814e-13	6.05983e-11
DLX2	1746	2.8615	2.73476e-12	3.58471e-10
DLX4	1748	1.49318	0.000464544	0.000429639
DLX5	1749	1.49102	4.71332e-06	8.34151e-06
DLX6AS	285987	1.94466	1.82284e-09	7.71639e-08
DLX6	1750	2.91422	8.70872e-10	1.42741e-08
DMD	1756	-1.30772	4.19956e-05	0.000216266
DMGDH	29958	-1.47234	2.01015e-07	5.37067e-07
DNAH17	8632	4.73405	2.78665e-12	8.24844e-10
DNAH1	25981	-1.77594	2.53196e-09	2.58122e-08
DNAH2	146754	1.64167	0.0501249	0.00844853
DNAH5	1767	1.87065	0.0838595	0.00780734
DNAH6	1768	-1.35351	0.000444036	9.71195e-06
DNAH7	56171	-1.19387	9.84035e-05	1.1804e-05
DNAJC28	54943	-1.16362	1.20874e-11	1.79645e-09
DNALI1	7802	-1.17942	0.00156343	0.00533697
DNASE1L3	1776	-1.73887	0.000676063	0.00108996
DNM1	1759	1.40856	4.06791e-05	5.50047e-05
DNMT3B	1789	2.50909	2.0153e-20	8.10744e-13
DOC2B	8447	-1.67138	6.1062e-05	5.50047e-05
DOCK11	139818	1.33116	5.11673e-05	7.27014e-05
DOCK3	1795	-2.24294	2.96631e-11	1.38411e-09
DOK3	79930	1.04224	0.000130107	0.000549361
DOK7	285489	-1.07589	0.000420143	0.00119775
DOPEY2	9980	-1.49656	6.65628e-11	1.84714e-10
DPEP1	1800	1.28051	0.0141498	0.0094355
DPF1	8193	3.66603	3.81694e-21	5.97378e-13
DPT	1805	-1.46678	5.96567e-06	8.33772e-05
DSC1	1823	2.83577	0.000255951	0.000239693
DSCAML1	57453	-1.19671	9.72972e-08	2.7293e-07
DSCAM	1826	2.89361	2.135e-08	9.41938e-07
DSCC1	79075	1.10889	2.57719e-09	7.91077e-09
DSCR6	53820	-1.51226	0.00365079	0.00221921
DSG2	1829	1.52049	1.17506e-05	1.9749e-05
DTL	51514	1.24404	1.72507e-10	9.22047e-12
DTNA	1837	-2.21215	0.000956462	0.00183891
DTX3L	151636	1.18218	2.45015e-13	1.40901e-10
DUOX1	53905	-1.31402	0.0169239	0.000106343
DUOX2	50506	-1.63056	0.0261899	0.00273274
DUOXA1	90527	-1.2206	0.476157	0.0014386
DUOXA2	405753	-1.18935	0.0396649	0.000907538
DUSP13	51207	-2.60521	0.000579984	0.00123991
DUSP1	1843	-1.78579	5.07755e-10	1.65654e-08
DUSP26	78986	-2.38286	0.000447315	0.00108996
DUSP5P	574029	1.16638	4.74451e-08	1.40654e-06
DUSP5	1847	-1.42497	1.72933e-05	2.86731e-05
DUSP9	1852	2.66391	1.06233e-09	2.01413e-07
DYSF	8291	1.14124	0.0273439	0.00987456
E2F1	1869	1.25064	3.79398e-10	1.38411e-09
E2F7	144455	1.36001	2.32577e-09	4.7819e-12
ECE2	9718	1.12155	5.49572e-09	4.93074e-08
ECHDC2	55268	-2.1549	2.4038e-18	1.02368e-12
ECHDC3	79746	-2.5465	1.22942e-06	2.93106e-07
ECT2	1894	1.32401	6.51818e-12	3.86428e-11
EDA2R	60401	-1.15186	7.34921e-06	1.47182e-05
EDAR	10913	-1.22889	0.00768554	0.00368411
EDA	1896	-1.16593	1.5617e-05	2.09033e-05
EDIL3	10085	1.82055	0.00137446	0.000351845
EDNRA	1909	1.05883	2.34237e-06	7.39929e-06
EEF1A2	1917	-2.24444	0.000510709	0.0010659
EFCAB6	64800	-1.60845	2.42038e-09	5.23305e-09
EFHA2	286097	-1.41907	7.36618e-06	2.48336e-05
EFHB	151651	-1.39253	0.00281558	0.00353389
EFHC2	80258	-2.02731	3.47276e-07	4.30788e-07
EFNA5	1946	-1.08893	5.72067e-09	5.48749e-08
EFNB1	1947	1.26706	3.78953e-12	6.05983e-11
EGFL6	25975	1.55434	3.57055e-05	3.5983e-05
EGFL8	80864	-1.34707	3.73431e-08	2.64316e-07
EGFLAM	133584	1.18171	0.00459407	0.00239016
EGF	1950	-1.38621	0.00302592	0.00417809
EGLN3	112399	1.42802	0.00010665	0.000142109
EGOT	100126791	-1.48861	7.81984e-08	3.93188e-07
EGR1	1958	-1.7086	1.22359e-09	3.74684e-09
EHD2	30846	1.33797	9.85999e-13	6.76012e-10
EHD3	30845	-1.07851	0.000446075	0.000302358
EHF	26298	-2.13776	3.79096e-09	2.84947e-09
EIF2AK2	5610	1.80771	4.51711e-19	1.10971e-12
EIF4E3	317649	-1.26059	1.86892e-12	4.5091e-11
EIF4EBP3	8637	-1.7728	9.92513e-14	2.06636e-10
EIF5A2	56648	1.77729	1.46649e-15	2.21868e-11
ELAVL2	1993	2.60433	3.13559e-05	0.000175407
ELF3	1999	-1.88049	1.60881e-06	2.90817e-06
ELF4	2000	1.25509	3.07737e-15	1.03164e-12
ELF5	2001	-3.08219	3.69619e-09	1.87517e-07
ELFN1	392617	1.05057	4.63561e-05	0.000121251
ELFN2	114794	1.11385	0.00102819	0.00544821
ELN	2006	-1.4761	0.000218134	0.00234164
ELOVL3	83401	1.53208	0.0465543	8.86159e-06
ELOVL4	6785	-1.18271	0.00709701	0.00654035
ELOVL6	79071	-1.62217	4.35027e-05	3.30546e-05
EME1	146956	1.44331	2.92825e-11	4.83037e-11
EMID2	136227	1.17692	0.000872382	0.00196714
EMILIN1	11117	2.15924	3.20861e-06	6.35957e-06
EMILIN2	84034	1.14122	0.000487653	0.000294656
EMP1	2012	-3.07969	6.94093e-07	1.85811e-06
EMP3	2014	1.28427	2.01531e-07	6.36042e-07
EMR1	2015	1.68543	9.30202e-06	7.27014e-05
EMR2	30817	1.71002	4.80827e-07	1.68527e-06
EMX1	2016	1.44512	5.09019e-05	8.79642e-05
EN1	2019	5.298	2.21695e-15	1.74632e-11
EN2	2020	2.88393	1.06233e-09	7.44491e-08
ENAH	55740	1.20337	4.29722e-10	6.51705e-10
ENDOU	8909	-4.85283	2.45636e-06	2.10584e-06
ENHO	375704	-1.36054	0.000346127	0.000326433
ENKUR	219670	1.95909	0.0192016	0.000408445
ENO2	2026	1.84578	6.14825e-13	2.40254e-10
ENPEP	2028	1.85127	5.51945e-06	8.34151e-06
ENPP3	5169	-1.53736	2.32281e-05	8.08558e-06
ENPP4	22875	-2.63952	8.41072e-09	1.58241e-07
ENPP5	59084	-2.85819	8.45738e-07	1.19516e-05
ENPP6	133121	-1.22411	4.10147e-05	0.000109117
EOMES	8320	1.59564	0.000480649	0.00108996
EPB41L1	2036	-1.20209	3.98705e-05	0.000138311
EPB41L3	23136	-1.02428	5.71567e-05	4.15019e-05
EPB41L4A	64097	-2.15081	1.72447e-18	5.97378e-13
EPB41L4B	54566	1.25333	0.00494511	0.00285271
EPB49	2039	-1.24095	1.98203e-06	2.34345e-05
EPCAM	4072	1.261	0.00964439	0.00796004
EPHA10	284656	-1.49607	7.06506e-09	1.52846e-07
EPHA2	1969	-1.26612	0.00158987	0.000907538
EPHA7	2045	-2.06911	0.00178563	0.00030604
EPHB2	2048	2.32235	1.29738e-08	1.0759e-07
EPHB6	2051	-1.45244	2.3562e-08	3.13466e-07
EPHX1	2052	-1.32335	2.15883e-07	1.03821e-06
EPHX2	2053	-2.27492	6.28975e-19	6.45104e-13
EPHX3	79852	-3.40831	8.94447e-08	8.43159e-08
EPHX4	253152	1.28502	0.000307205	0.000305398
EPR1	8475	1.02986	1.07787e-05	2.68136e-08
EPS8L1	54869	-1.85696	2.44016e-06	6.57019e-07
EPS8L2	64787	-1.05486	4.3283e-06	1.47559e-07
EPSTI1	94240	2.26301	1.50641e-09	3.94846e-08
ERBB2	2064	-1.11094	8.83143e-08	1.42741e-08
ERBB3	2065	-1.15103	2.18208e-07	6.77843e-08
ERBB4	2066	-3.29305	2.76329e-08	8.03316e-08
ERCC6L	54821	1.00397	1.19152e-06	5.89487e-08
ERN2	10595	-3.90286	0.00262619	0.00763502
ESM1	11082	3.8002	3.43702e-10	3.21317e-09
ESPNL	339768	1.1702	0.00327941	0.00555931
ESRRG	2104	-4.02394	2.99008e-09	7.06762e-08
ETFDH	2110	-1.40939	3.02635e-15	1.9901e-12
ETNK2	55224	-1.42993	0.00181652	0.00261473
ETV2	2116	-1.42897	3.08511e-09	1.99818e-08
EVPL	2125	-1.81504	0.0457999	0.000302358
EXO1	9156	1.39301	3.18696e-09	1.51564e-11
EXOC3L2	90332	1.04118	4.06871e-06	1.97546e-06
EXPH5	23086	-1.60916	3.04467e-07	3.20375e-08
EXT1	2131	1.35083	1.02145e-19	5.97378e-13
EXTL1	2134	-2.43452	4.49146e-07	1.63343e-07
EYA1	2138	-2.09868	8.38685e-08	1.94391e-07
EYA2	2139	-3.83698	2.30469e-15	2.1226e-11
EYA4	2070	-1.7019	0.00412539	0.00417809
F10	2159	-2.2154	7.98821e-10	5.23305e-09
F2RL2	2151	2.4014	3.42063e-10	2.34438e-09
F2RL3	9002	1.23141	0.000117882	2.03103e-05
F2R	2149	1.6255	4.71233e-09	1.65654e-08
FA2H	79152	-1.84662	1.20114e-05	3.39768e-05
FAAH2	158584	-1.66196	1.52171e-11	6.05983e-11
FADS1	3992	2.39815	1.35664e-08	7.91077e-09
FADS2	9415	1.92706	0.000602013	1.49032e-06
FADS3	3995	2.09943	1.13097e-10	1.55547e-09
FADS6	283985	-2.56435	0.00224663	0.00364128
FAIM2	23017	-2.17455	7.18287e-14	5.22901e-11
FAM101B	359845	1.25082	1.68805e-08	2.30445e-07
FAM107A	11170	-4.16957	2.38508e-20	5.97378e-13
FAM113B	91523	1.44913	5.02308e-09	5.43199e-09
FAM129B	64855	-1.02703	0.000307002	6.50715e-05
FAM135A	57579	-1.19467	0.0235133	0.00234164
FAM13C	220965	-1.2118	4.76623e-05	7.48465e-05
FAM149A	25854	-2.96424	6.69715e-15	6.05983e-11
FAM150B	285016	-2.96129	1.26701e-12	1.77436e-10
FAM166B	730112	-1.85657	7.49994e-08	6.30103e-09
FAM167B	84734	1.37675	2.37545e-05	4.66886e-06
FAM171A1	221061	-1.87806	7.79039e-13	2.98355e-10
FAM172A	83989	-1.19635	1.16807e-15	3.18117e-11
FAM174B	400451	-1.6019	1.44289e-08	5.69082e-08
FAM176A	84141	2.03324	9.79646e-06	2.48336e-05
FAM179A	165186	-1.00346	0.00150802	0.0048196
FAM182B	728882	-1.1879	4.4444e-05	5.12552e-06
FAM184A	79632	-2.55056	3.38173e-13	1.20104e-10
FAM184B	27146	-2.34705	3.46406e-07	1.79723e-06
FAM189A2	9413	-3.48852	5.85708e-22	4.8129e-13
FAM190A	401145	-1.95596	7.25081e-06	8.79642e-05
FAM198A	729085	-1.97976	1.38017e-06	4.52133e-06
FAM26E	254228	1.84817	1.13545e-06	1.91723e-06
FAM26F	441168	1.11142	0.0018402	0.00187943
FAM38B	63895	1.57283	9.80263e-05	9.28119e-05
FAM3B	54097	-7.468	3.80445e-20	1.23797e-12
FAM3D	131177	-5.67484	2.4038e-18	1.35265e-12
FAM40B	57464	1.5593	0.00141171	0.00122477
FAM46B	115572	-1.03693	0.000643803	0.00063413
FAM47E	100129583	-1.81517	9.61231e-08	3.8222e-07
FAM54A	113115	1.25342	9.2584e-09	5.84086e-10
FAM55C	91775	1.25491	0.000698078	4.51901e-05
FAM57B	83723	-1.36896	0.0016579	0.00638218
FAM63A	55793	-1.49116	4.90928e-11	3.67737e-12
FAM64A	54478	1.50827	9.22924e-08	2.2218e-08
FAM65C	140876	1.30612	0.00470804	0.00239016
FAM66C	440078	-1.04892	0.00384436	0.0048196
FAM66D	100132923	-1.51894	9.92643e-06	2.62421e-05
FAM69A	388650	1.14659	7.13474e-14	8.56795e-12
FAM72A	729533	1.54822	3.28138e-09	3.60649e-09
FAM72B	653820	1.18092	5.51034e-09	8.24844e-10
FAM72D	728833	1.41397	6.03441e-09	3.74684e-09
FAM81A	145773	-1.2461	6.53264e-06	2.47781e-06
FAM83A	84985	1.14867	0.00113089	0.000770615
FAM83E	54854	-1.48816	0.00137898	0.00234164
FAM86B1	85002	-1.13422	8.59524e-06	4.15019e-05
FAM86B2	653333	-1.30354	0.000581183	0.00183891
FAM89A	375061	1.67607	1.46757e-09	1.38411e-09
FAM92A1	137392	1.00463	7.81424e-07	8.08558e-06
FAM95B1	100133036	-2.26802	9.60547e-10	4.34976e-09
FANCB	2187	1.00643	1.34853e-08	1.02715e-08
FANCI	55215	1.02949	6.59289e-08	3.43282e-08
FAP	2191	3.74364	5.364e-13	9.97321e-11
FAT1	2195	1.22407	2.03331e-07	1.52846e-07
FBLIM1	54751	1.47115	1.26051e-10	3.60649e-09
FBN1	2200	1.35965	0.00313136	0.00140721
FBN2	2201	3.37625	1.81336e-15	1.03274e-11
FBXL16	146330	-1.62928	1.77272e-05	1.26767e-05
FBXL17	64839	-1.05607	2.6524e-15	7.89694e-12
FBXL6	26233	1.00362	1.40436e-07	6.14972e-07
FBXO39	162517	1.12285	3.35505e-07	1.39752e-06
FBXO41	150726	1.19405	4.42077e-08	4.23022e-07
FBXO43	286151	1.22507	0.000148542	9.67078e-05
FCER1A	2205	-3.02193	1.50902e-13	1.59013e-10
FCER1G	2207	1.09377	5.44585e-05	0.000103549
FCGBP	8857	-1.91364	2.77643e-05	3.70193e-05
FCGR2A	2212	1.55882	9.02102e-08	9.74653e-07
FCGR3A	2214	2.05082	4.3447e-07	2.55776e-06
FCGR3B	2215	1.18831	0.00636659	0.00722067
FCHO1	23149	1.07244	0.000491775	0.000379396
FCN3	8547	1.02008	0.00392087	0.000845003
FCRL3	115352	1.35061	0.00455148	0.00539157
FERMT1	55612	1.32434	5.29537e-08	1.22966e-08
FEZ1	9638	2.02854	6.98777e-11	4.68278e-09
FGD6	55785	1.42554	1.78593e-14	4.55891e-12
FGF14	2259	-1.73423	1.25458e-05	0.000145827
FGF18	8817	-1.4695	1.59184e-05	1.3437e-05
FGF2	2247	-1.06106	0.00175185	0.00318624
FGF5	2250	1.98943	1.03843e-06	6.04324e-07
FGF7	2252	-1.96893	1.13197e-06	1.58825e-06
FGF9	2254	-1.41529	0.000171747	0.000103549
FGFBP2	83888	-1.69715	0.0800485	0.00346239
FGFR4	2264	1.41974	1.36373e-06	6.56061e-06
FHAD1	114827	1.95501	0.00525994	0.00021082
FHDC1	85462	-1.02315	0.00125109	0.000222063
FHIT	2272	-2.05606	7.97913e-16	1.42415e-11
FHOD1	29109	1.113	8.88717e-05	4.78134e-05
FIBCD1	84929	2.32973	2.00593e-09	1.84516e-08
FIGF	2277	-2.17588	2.34233e-08	2.75715e-08
FITM1	161247	-2.15745	3.12019e-05	7.07574e-05
FJX1	24147	1.51456	5.07363e-10	8.53518e-09
FKBP10	60681	2.501	7.86431e-09	9.34047e-08
FKBP14	55033	1.1248	2.04408e-10	4.71184e-10
FKBP9L	360132	1.56694	7.71959e-17	1.37866e-12
FKBP9	11328	1.24579	1.6228e-18	1.93956e-12
FLJ11235	54508	-1.95469	7.00897e-17	5.97378e-13
FLJ13197	79667	-1.89774	7.1021e-10	1.37545e-08
FLJ22536	401237	1.02997	1.21258e-05	8.79642e-05
FLJ36031	168455	1.13008	0.00156916	0.000294656
FLNA	2316	1.14851	2.66807e-10	2.6493e-09
FLRT2	23768	2.26114	2.14389e-09	3.68944e-08
FLRT3	23767	2.24554	6.05395e-05	1.09462e-05
FLT1	2321	1.23723	4.79084e-06	7.39929e-06
FMNL2	114793	1.18712	8.17993e-10	2.2218e-08
FMNL3	91010	1.3131	5.87192e-13	2.47978e-10
FMO1	2326	-1.53723	0.000238867	6.50715e-05
FMO2	2327	-5.11897	2.87879e-18	8.20734e-12
FMO9P	116123	-2.18986	0.000136535	0.000488523
FN1	2335	3.38925	2.05477e-12	4.54529e-10
FN3K	64122	-1.33763	3.40825e-06	9.14638e-06
FNDC1	84624	2.76873	4.12243e-07	1.68527e-06
FNDC3B	64778	1.66975	1.54706e-10	8.58721e-10
FNDC4	64838	-1.93899	1.5243e-08	1.58241e-07
FNDC5	252995	-2.87889	4.25276e-07	1.30751e-06
FOLR3	2352	3.14287	3.85221e-10	1.15425e-08
FOSB	2354	-1.77051	5.88184e-06	1.51694e-05
FOSL1	8061	1.43527	0.00466038	0.00680574
FOS	2353	-1.84448	8.44482e-07	6.79767e-07
FOXA1	3169	-3.65209	9.36949e-10	2.30445e-07
FOXC2	2303	1.55991	8.34384e-05	0.000370544
FOXD1	2297	2.43451	2.02927e-09	6.30103e-09
FOXD2	2306	1.53376	3.37488e-12	1.20104e-10
FOXF2	2295	1.88126	8.5292e-10	6.08496e-09
FOXJ1	2302	-2.13546	0.00525965	0.00116958
FOXL1	2300	2.14377	1.3797e-07	9.74653e-07
FOXL2	668	4.016	1.48724e-13	8.90869e-10
FOXM1	2305	1.68646	3.37229e-12	1.23797e-12
FOXP3	50943	1.53894	2.73162e-08	1.87517e-07
FOXS1	2307	2.16611	9.41469e-09	4.68278e-09
FPR2	2358	1.57289	0.000128145	0.00029456
FPR3	2359	1.27965	6.63921e-05	0.00078811
FRAS1	80144	-1.30512	0.00438461	0.00578925
FREM1	158326	-1.04147	0.00209957	0.00400672
FRMD3	257019	-1.73406	1.77152e-05	4.2725e-05
FRMD5	84978	1.69931	2.25872e-06	5.7885e-06
FRMPD1	22844	-1.48771	0.00132477	0.0017581
FRY	10129	-1.84305	9.8604e-08	1.14105e-06
FRZB	2487	-2.73316	2.80831e-10	5.43199e-09
FSCN1	6624	1.94988	6.99651e-15	7.76961e-13
FSD1	79187	1.83884	9.70431e-10	1.18599e-08
FSTL3	10272	2.26026	5.17526e-10	1.14844e-09
FST	10468	2.83494	1.57498e-16	5.6463e-12
FTL	2512	1.08668	6.40849e-06	8.08558e-06
FUT2	2524	-1.64159	5.24107e-07	4.52209e-07
FUT3	2525	-2.37215	7.83569e-09	1.0759e-07
FUT6	2528	-4.33146	4.13979e-14	3.18117e-11
FXYD1	5348	-2.766	8.42378e-10	4.86534e-10
FXYD5	53827	1.61701	6.8652e-12	1.10547e-09
FYCO1	79443	-1.05357	1.24228e-07	9.93825e-10
FZD2	2535	2.48162	9.77454e-19	5.97378e-13
FZD6	8323	1.16743	6.04866e-12	8.90869e-10
GABRB2	2561	-1.52453	4.05494e-05	1.79271e-05
GABRB3	2562	-3.22514	0.000133918	0.000334803
GABRP	2568	-5.42754	9.38131e-10	4.41421e-08
GAD1	2571	1.77081	1.22519e-05	3.76001e-05
GADD45B	4616	-1.23123	6.55998e-07	6.79767e-07
GALNS	2588	1.16846	2.36879e-18	2.3044e-12
GALNT10	55568	1.1166	7.94635e-06	8.61021e-06
GALNT12	79695	-2.42587	1.94539e-11	1.19566e-09
GALNT2	2590	1.05223	7.18411e-19	8.21675e-13
GALNT5	11227	-2.33001	2.88719e-06	1.58825e-06
GALNT6	11226	2.6712	2.35093e-09	1.65654e-08
GALNTL1	57452	-2.90658	4.9247e-11	3.19797e-10
GALNTL4	374378	1.31398	3.34282e-10	1.24348e-09
GAMT	2593	-1.57661	1.0917e-06	1.19516e-05
GAS2	2620	-2.11831	7.6167e-09	5.45852e-08
GAS7	8522	-1.84562	2.06913e-09	1.66898e-09
GAST	2520	3.61978	6.78653e-20	7.76961e-13
GATM	2628	-2.79075	5.06768e-12	1.02775e-09
GBP1	2633	1.65608	9.3383e-06	4.51901e-05
GBP5	115362	3.26114	1.65948e-10	1.02715e-08
GBP6	163351	-2.76296	0.131072	0.00078811
GBX2	2637	2.75881	2.18037e-14	1.46627e-11
GCHFR	2644	-1.4328	1.01102e-06	2.64022e-06
GCNT2	2651	-2.06218	3.11873e-06	1.80964e-05
GCNT3	9245	-3.32959	2.30173e-08	6.11302e-08
GCOM1	145781	-3.04275	1.46117e-13	1.74632e-11
GDF10	2662	-2.05816	6.48587e-08	3.8259e-07
GDF5	8200	-1.19877	0.000570684	0.000949119
GDF6	392255	1.93842	1.71469e-06	7.96132e-06
GDPD2	54857	2.63204	1.20362e-08	6.32491e-08
GDPD3	79153	-2.69889	1.01586e-08	2.86952e-08
GFI1	2672	1.59549	2.65727e-10	3.35026e-09
GFRA1	2674	-2.28092	3.07407e-07	5.20064e-07
GGT5	2687	1.63677	2.29814e-05	4.03697e-05
GGT6	124975	-2.24261	2.1238e-12	4.32385e-11
GGTA1	2681	-2.46131	1.85189e-13	4.83037e-11
GHR	2690	-1.02411	0.00161674	0.000408445
GIPC2	54810	-3.1093	8.72199e-14	2.01907e-09
GIPC3	126326	1.31975	5.44519e-05	8.5726e-05
GJA1	2697	1.42428	1.8593e-09	5.04139e-09
GJA3	2700	1.80208	0.00012475	0.000195058
GJB4	127534	1.41386	0.00195313	0.00125337
GJC1	10052	3.11773	4.10804e-20	5.97378e-13
GK3P	2713	-1.51926	1.49505e-06	2.95916e-06
GKAP1	80318	-1.81691	1.09157e-11	5.03128e-10
GK	2710	-1.29258	1.36431e-08	1.8149e-07
GLB1L2	89944	-2.99284	1.87508e-13	4.042e-10
GLB1L3	112937	-2.3846	2.624e-07	1.64845e-06
GLI1	2735	1.18089	9.06349e-05	0.00063413
GLI3	2737	1.00479	4.00218e-07	1.68527e-06
GLIPR1L2	144321	-1.28465	1.66659e-11	1.66898e-09
GLIPR1	11010	1.0983	1.17486e-05	2.34345e-05
GLIS1	148979	2.02582	1.01942e-11	1.66898e-09
GLIS2	84662	1.20386	5.29205e-06	1.61033e-05
GLIS3	169792	1.03764	0.011538	0.00796004
GLRB	2743	-1.33392	0.00021261	0.00140721
GLS2	27165	-2.24534	1.21793e-07	2.03964e-06
GLT25D1	79709	1.43548	3.81694e-21	5.97378e-13
GLT8D2	83468	1.09579	0.000777183	0.00192311
GLTP	51228	-1.13703	0.0125362	0.00210167
GLUL	2752	-1.2422	5.13922e-09	1.0759e-07
GLYATL2	219970	-2.44251	9.81994e-05	7.64157e-05
GMDS	2762	-1.4689	3.89828e-12	6.27825e-11
GMPR	2766	-1.13248	0.000887916	0.00224499
GNA12	2768	1.64534	3.06223e-18	5.97378e-13
GNA14	9630	-2.4041	4.11167e-10	2.44274e-09
GNAL	2774	-2.22742	1.95865e-08	6.55141e-08
GNAZ	2781	-1.12798	0.00145753	0.000886377
GNB5	10681	1.09625	9.05837e-13	1.99497e-10
GNE	10020	-1.52711	1.52838e-05	3.5983e-05
GNG7	2788	-1.87172	2.37311e-09	4.85269e-09
GNGT1	2792	2.62611	1.57748e-10	2.08683e-08
GNLY	10578	2.35549	1.74234e-07	1.24391e-07
GOLGA6L1	283767	1.66175	0.000170947	4.15019e-05
GOLGA6L6	727832	2.41975	4.27516e-05	9.46931e-06
GOLGA7B	401647	1.80323	6.63062e-06	5.12552e-06
GOLIM4	27333	1.0534	0.000369907	3.13466e-07
GPC2	221914	1.01604	9.09306e-06	2.15296e-05
GPC3	2719	-1.37496	0.0201598	0.00331811
GPD1L	23171	-2.77409	6.78653e-20	5.97378e-13
GPD1	2819	-4.69549	2.22614e-13	1.51564e-11
GPIHBP1	338328	-1.55694	7.33342e-07	1.91723e-06
GPM6A	2823	-1.39745	5.03924e-05	0.000113169
GPNMB	10457	1.29992	1.13031e-07	5.12552e-06
GPR110	266977	-2.47804	7.81424e-07	1.79951e-06
GPR126	57211	-1.72202	3.46337e-10	8.53518e-09
GPR133	283383	-1.75067	5.02017e-05	0.00016207
GPR143	4935	-1.60539	1.78966e-05	5.3528e-05
GPR153	387509	1.56795	3.82638e-10	8.21712e-09
GPR158	57512	4.93841	2.19537e-14	2.57207e-10
GPR15	2838	-1.53029	0.0051178	0.00273274
GPR161	23432	1.29194	3.14019e-12	2.77197e-10
GPR172A	79581	1.12533	1.99614e-13	2.72678e-11
GPR176	11245	2.74553	1.83237e-12	3.74168e-10
GPR19	2842	1.28488	3.62772e-09	1.28599e-07
GPR39	2863	2.57291	7.08222e-07	7.73754e-07
GPR4	2828	1.34892	4.73551e-07	1.24391e-07
GPR64	10149	-1.66366	0.000228984	0.000326433
GPR68	8111	1.83209	9.22924e-08	2.56092e-07
GPR97	222487	1.21646	0.00203261	0.00108996
GPRASP1	9737	-1.39371	8.52013e-08	1.8149e-07
GPRC5C	55890	-1.04782	5.30416e-05	0.00021082
GPRIN1	114787	2.38139	5.27634e-15	6.85666e-13
GPRIN2	9721	-1.74465	2.96653e-06	5.98061e-06
GPT2	84706	-1.81024	8.9847e-14	1.8131e-11
GPT	2875	-3.92879	3.53595e-19	6.49684e-13
GPX3	2878	-2.94851	5.86531e-16	1.37348e-11
GPX8	493869	1.26778	2.59776e-09	2.06645e-08
GRAMD1C	54762	-1.62825	4.71636e-08	1.0406e-07
GRAP	10750	1.08761	6.35253e-07	3.0305e-07
GREM1	26585	3.24947	5.18784e-11	5.84086e-10
GREM2	64388	-4.08443	1.00422e-11	6.44542e-10
GRHL1	29841	-1.27539	0.000143628	3.12438e-05
GRHL3	57822	-1.69767	0.306068	0.000826042
GRIA3	2892	1.22117	2.91064e-06	4.66886e-06
GRID2IP	392862	-2.36556	3.29387e-13	8.24844e-10
GRIN2A	2903	-1.60602	0.000341812	0.000408445
GRIN2D	2906	3.11743	9.30224e-16	3.67737e-12
GRK7	131890	1.10941	2.50649e-07	6.47061e-07
GRM4	2914	1.20607	0.00782127	0.0048196
GRP	2922	3.0705	1.58644e-06	1.51721e-06
GSG2	83903	1.31686	1.19718e-08	8.87213e-09
GSTA1	2938	-6.97928	8.66824e-07	3.1208e-06
GSTM2	2946	-1.32642	0.00582701	0.00667583
GSTM5	2949	-1.73519	3.85164e-05	2.10584e-06
GTF2IRD2B	389524	-1.15398	8.31367e-08	8.55157e-07
GTF2IRD2P1	401375	-1.3469	1.01015e-08	2.7293e-07
GTF2IRD2	84163	-1.30006	8.95328e-10	3.94846e-08
GTSE1	51512	1.30125	2.66629e-09	3.88889e-10
GTSF1	121355	1.93349	1.58539e-06	4.57313e-05
GUCA1A	2978	1.32657	4.61346e-09	6.9719e-08
GUCY1A2	2977	2.03482	3.86127e-08	1.20196e-07
GUCY1A3	2982	1.40144	0.000292641	0.000379396
GUCY1B2	2974	1.38422	0.00419695	0.00228654
GUCY1B3	2983	1.38398	0.000144391	0.000287523
GUCY2C	2984	-3.0383	4.45303e-06	1.03083e-05
GULP1	51454	-2.60054	1.22024e-10	2.48955e-08
GXYLT2	727936	1.05508	0.00843953	0.00417809
GYLTL1B	120071	1.10392	2.31592e-07	1.47559e-07
GYPC	2995	-1.11922	1.28818e-07	1.74148e-06
GZMB	3002	1.52049	0.00341895	0.00417809
HAAO	23498	-1.56519	2.26143e-09	1.69021e-07
HADH	3033	-1.16978	2.35975e-14	2.57829e-12
HAGHL	84264	1.22418	0.00238155	8.33772e-05
HAP1	9001	2.14468	1.92029e-08	7.49718e-07
HAPLN1	1404	3.26889	6.13554e-16	7.6335e-12
HAS2AS	594842	1.07755	0.000259114	0.000475247
HAS2	3037	1.92614	5.0041e-05	8.11256e-05
HAS3	3038	1.17496	0.000281442	0.00104131
HAUS8	93323	1.02863	2.19356e-09	5.43103e-10
HAVCR2	84868	1.11384	0.000518574	0.00108996
HCG22	285834	-5.10337	1.17426e-08	3.70724e-07
HCG4	54435	1.13548	0.00157495	0.000845003
HCP5	10866	1.32206	1.53272e-07	2.01413e-07
HEBP2	23593	-1.09827	3.10271e-10	1.02775e-09
HECW1	23072	1.36978	0.000274182	0.00023378
HERC5	51191	1.58506	1.2529e-09	3.20375e-08
HES2	54626	1.03274	0.000105645	7.61405e-06
HEYL	26508	1.75255	9.0186e-08	2.93106e-07
HHIPL1	84439	1.66098	4.28953e-06	9.43182e-06
HHIPL2	79802	1.03504	0.00104329	0.00472866
HIBCH	26275	-1.22881	2.95016e-16	8.94465e-12
HIC1	3090	1.10958	0.000238338	0.000222063
HIF3A	64344	-2.85644	1.9222e-08	1.20196e-07
HIGD1A	25994	-1.03944	6.9569e-09	1.65654e-08
HIST1H1D	3007	1.48724	5.55082e-10	6.50313e-09
HIST1H2AE	3012	1.66867	8.85953e-12	3.09563e-10
HIST1H2AG	8969	1.46437	1.58789e-14	5.2727e-12
HIST1H2AM	8336	1.12089	5.29804e-11	1.61281e-09
HIST1H2BC	8347	1.22898	8.67302e-07	5.98061e-06
HIST1H2BD	3017	1.62755	5.16795e-13	1.03243e-10
HIST1H2BE	8344	1.33443	2.43156e-11	3.88889e-10
HIST1H2BG	8339	1.14093	0.0007281	0.000499494
HIST1H2BK	85236	1.38498	2.41635e-12	7.05001e-11
HIST1H2BO	8348	1.49776	2.46111e-13	7.51214e-11
HIST1H3D	8351	1.01175	0.00241492	0.00400672
HIST1H3G	8355	1.57237	1.26645e-11	2.32548e-10
HIST1H3H	8357	1.79991	9.22151e-16	7.6335e-12
HIST1H4H	8365	1.24248	1.52357e-08	2.56092e-07
HIST2H2AA3	8337	1.32636	1.17426e-08	1.4238e-07
HIST2H3C	126961	1.16878	3.75292e-08	2.7293e-07
HIST2H4A	8370	1.06142	2.4432e-05	0.00014979
HJURP	55355	1.53547	2.48037e-08	2.34438e-09
HK3	3101	2.11919	3.23034e-06	7.39929e-06
HKDC1	80201	1.22907	6.42098e-07	5.63042e-06
HLA-A	3105	1.3827	4.86733e-07	1.07291e-06
HLA-B	3106	1.40447	3.90978e-07	9.74653e-07
HLA-F	3134	1.46617	7.56095e-06	6.7698e-06
HLA-G	3135	1.29611	0.0015019	0.00164359
HLA-H	3136	1.11644	7.93984e-06	2.63061e-05
HLA-L	3139	1.01031	9.92899e-07	1.68527e-06
HLF	3131	-3.80813	1.16586e-18	1.18651e-12
HMGA2	8091	4.37362	1.03524e-17	1.24326e-12
HMGB3	3149	1.26595	6.41487e-11	6.51705e-10
HMGN5	79366	-1.60274	8.36072e-12	2.6493e-09
HMMR	3161	1.01541	1.13527e-06	6.11302e-08
HNMT	3176	-1.24795	5.19737e-09	1.69021e-07
HOMER3	9454	1.71395	1.81336e-15	3.57671e-12
HOPX	84525	-3.32423	1.16496e-07	1.58825e-06
HORMAD1	84072	5.06406	0.00535184	0.00400672
HOTAIR	100124700	2.51245	2.49306e-15	4.64163e-11
HOXA10	3206	4.15976	7.09472e-15	4.7819e-12
HOXA11AS	221883	1.69162	9.60655e-09	3.23659e-07
HOXA11	3207	3.80587	2.3751e-17	9.47837e-12
HOXA13	3209	2.62265	1.11353e-10	2.03541e-08
HOXA1	3198	2.56862	6.39869e-08	4.09216e-07
HOXA6	3203	1.84557	0.000187792	0.000219899
HOXA7	3204	4.01072	0.000703738	0.000463291
HOXA9	3205	1.93358	0.00301535	0.00078811
HOXB5	3215	1.25546	6.84709e-05	5.32954e-05
HOXB6	3216	1.35382	3.26402e-05	7.85098e-06
HOXB7	3217	4.16797	8.53993e-12	7.91077e-09
HOXB9	3219	3.48398	6.35155e-12	5.63927e-10
HOXC10	3226	6.03028	7.51323e-15	7.22942e-11
HOXC11	3227	5.60425	1.30373e-20	7.76961e-13
HOXC13	3229	5.58397	6.47422e-12	5.60484e-11
HOXC4	3221	2.39792	2.04101e-09	7.04684e-09
HOXC5	3222	2.93773	2.35083e-12	6.22324e-11
HOXC6	3223	3.9953	5.27634e-15	5.2727e-12
HOXC8	3224	3.78171	5.79894e-16	1.3996e-11
HOXC9	3225	3.96646	5.76724e-17	9.04874e-12
HOXD10	3236	4.70487	2.63484e-17	1.06997e-11
HOXD11	3237	6.8007	1.77708e-19	1.15602e-12
HOXD13	3239	5.57282	1.29404e-19	5.99879e-12
HOXD1	3231	1.28068	1.77073e-08	1.8149e-07
HOXD4	3233	1.1881	3.67258e-05	0.000245938
HOXD8	3234	1.93725	2.92328e-11	3.44907e-10
HOXD9	3235	2.13094	7.46777e-12	7.05001e-11
HPGD	3248	-3.15204	8.9254e-11	2.75005e-09
HPN	3249	-1.44747	0.00244562	0.00346239
HP	3240	-3.64414	2.78374e-09	7.01062e-09
HRASLS5	117245	-2.83961	4.13283e-10	8.96207e-09
HRASLS	57110	-2.07058	6.31202e-10	4.41421e-08
HRCT1	646962	-1.27162	0.0016196	0.00229199
HS3ST1	9957	-1.96726	6.2266e-06	7.61405e-06
HS3ST6	64711	-2.00081	0.00761759	0.0055949
HSD17B6	8630	2.01083	1.2014e-15	4.6941e-12
HSF2BP	11077	1.20758	2.93003e-10	1.10236e-08
HSPA12A	259217	1.1803	6.5265e-05	5.2029e-05
HSPB2	3316	-1.32453	0.00147197	0.0030477
HSPB6	126393	-3.77789	2.2172e-08	5.30651e-08
HSPB7	27129	-2.78045	0.00138459	0.00267549
HSPB8	26353	-2.34941	8.06153e-13	1.70755e-10
HSPC159	29094	-1.27512	0.000835967	0.000865968
HSPG2	3339	1.34835	1.98515e-06	3.86454e-06
HTR1D	3352	2.43841	1.81811e-16	3.13126e-12
HTR2B	3357	-1.21038	0.000391139	0.000419146
HTR3A	3359	-3.03188	7.47973e-07	2.03964e-06
HTR7	3363	2.95693	4.74284e-11	2.39644e-08
HTRA1	5654	1.99148	1.7124e-07	1.10708e-06
HTRA3	94031	2.64714	3.08994e-07	6.14972e-07
HTRA4	203100	1.2847	2.36373e-05	5.16806e-05
HUNK	30811	-1.07953	6.32969e-06	2.94846e-05
IBSP	3381	3.50816	1.19091e-15	8.44305e-11
ICA1L	130026	-1.0045	1.847e-05	2.09033e-05
ICA1	3382	-2.68281	3.50359e-16	4.1791e-11
ICAM1	3383	1.25749	0.000474102	0.000389023
ICAM5	7087	1.9368	2.59772e-10	1.78737e-08
ICOS	29851	1.61909	2.62067e-06	7.85098e-06
ID2B	84099	-1.04025	0.000284667	0.000351618
ID2	3398	-1.16837	1.2777e-05	6.88786e-05
ID4	3400	-2.62111	9.03906e-18	1.55081e-12
IDO1	3620	3.07271	2.19278e-05	4.51901e-05
IER5L	389792	1.14054	9.70508e-06	2.40028e-06
IFI27	3429	3.33768	1.45653e-12	1.03243e-10
IFI30	10437	1.39852	4.47254e-09	1.06682e-08
IFI35	3430	1.4381	2.86744e-11	2.54278e-09
IFI44L	10964	2.32201	9.98482e-08	1.14105e-06
IFI44	10561	2.28356	1.34188e-09	6.32491e-08
IFI6	2537	3.69939	2.40165e-15	2.8419e-11
IFIH1	64135	1.33392	6.49776e-07	5.45869e-06
IFIT1	3434	2.5304	1.07958e-08	5.20064e-07
IFIT2	3433	2.03949	3.39027e-09	1.32549e-07
IFIT3	3437	2.50646	1.65442e-09	1.94391e-07
IFITM1	8519	1.05833	2.83144e-06	1.3437e-05
IFNE	338376	1.36908	1.26929e-05	2.64558e-05
IFNG	3458	1.82833	0.000141354	0.000237994
IGF1	3479	-1.75831	0.000104926	0.000326433
IGF2BP1	10642	5.05466	4.55667e-16	4.07876e-12
IGF2BP2	10644	2.97848	8.96118e-15	6.99636e-13
IGF2BP3	10643	2.66768	2.26794e-08	1.28599e-07
IGFBP3	3486	1.36146	1.19327e-05	1.7065e-05
IGFBP7	3490	1.14043	1.14222e-06	1.91723e-06
IGFL2	147920	3.83788	1.1162e-08	1.75147e-07
IGFL3	388555	2.46222	7.4742e-06	9.36923e-06
IGSF10	285313	-3.11055	2.41967e-08	9.74653e-07
IGSF22	283284	-1.7499	8.28127e-08	3.68944e-08
IKBIP	121457	1.27291	2.5058e-13	2.15141e-10
IKZF2	22807	-2.09488	3.93035e-13	1.99497e-10
IL11RA	3590	-1.0735	5.89869e-06	9.28119e-05
IL11	3589	4.01565	5.85708e-22	5.97378e-13
IL12A	3592	-1.31422	3.79418e-07	5.74381e-07
IL12RB1	3594	1.01546	0.000180029	0.000536806
IL12RB2	3595	2.39122	4.70518e-06	2.63061e-05
IL17D	53342	-1.30248	1.72626e-05	5.65853e-05
IL17RB	55540	-1.05866	3.00206e-07	3.23659e-07
IL1A	3552	1.50204	0.000324051	0.000549361
IL1F6	27179	-4.74154	5.30416e-05	6.95826e-05
IL1F9	56300	1.7707	0.00295273	0.00615855
IL1R2	7850	-2.10512	0.00854907	0.000733943
IL1RL1	9173	1.49405	0.000972943	0.00168037
IL1RN	3557	-2.77659	0.0420946	0.000536806
IL21R	50615	1.39687	0.000207106	0.00044086
IL24	11009	4.32169	4.06006e-13	9.23195e-10
IL2RA	3559	1.53561	5.51685e-07	2.81574e-06
IL31RA	133396	1.64282	4.96708e-07	1.44203e-06
IL33	90865	-2.32136	3.34657e-10	2.2584e-09
IL34	146433	-2.35717	1.9071e-15	6.22448e-12
IL4I1	259307	1.07021	1.13176e-05	1.9749e-05
IL7R	3575	1.28337	5.78568e-05	4.15019e-05
IL8	3576	1.77125	0.000468847	0.000907538
ILDR1	286676	-1.31405	0.00741404	0.00376033
IMPDH1	3614	1.31527	1.86695e-12	2.40254e-10
INA	9118	-2.80744	2.17237e-05	2.45886e-05
INE2	8551	-2.11796	4.22362e-08	4.92896e-07
INF2	64423	1.05877	4.64128e-14	3.72642e-11
INHBA	3624	5.14394	2.0153e-20	5.97378e-13
INMT	11185	-1.30567	9.34503e-07	3.74162e-06
INPP1	3628	-1.00616	1.08698e-05	6.16447e-06
IPCEF1	26034	-1.2611	8.04745e-08	1.10708e-06
IPW	3653	-1.27743	6.74312e-06	3.21724e-05
IQCG	84223	1.00568	0.001604	8.11256e-05
IRF7	3665	1.27147	0.000121269	2.94846e-05
IRF9	10379	1.2839	1.36389e-11	5.84086e-10
IRX4	50805	1.62476	2.81332e-05	1.91723e-06
IRX6	79190	-2.94252	2.70886e-06	8.34151e-06
ISG15	9636	3.74612	2.4766e-16	9.88908e-12
ISL1	3670	-3.31796	2.24871e-07	3.12404e-06
ISOC1	51015	-1.14538	1.24196e-17	8.95869e-13
ITGA11	22801	2.52658	9.79815e-09	6.55141e-08
ITGA1	3672	2.20449	1.11847e-09	1.22966e-08
ITGA3	3675	1.90185	1.83237e-12	4.86534e-10
ITGA4	3676	1.30929	0.000469167	0.000499494
ITGA5	3678	2.89892	8.1802e-20	8.10744e-13
ITGA6	3655	2.07275	8.14365e-18	6.05281e-12
ITGAV	3685	1.03117	0.000947056	3.09682e-06
ITGAX	3687	1.64686	1.48369e-05	2.86731e-05
ITGB4	3691	1.34338	5.11617e-13	4.5091e-11
ITGB6	3694	1.09484	0.00157446	4.78134e-05
ITM2A	9452	-2.09687	3.02218e-13	7.60786e-11
ITM2C	81618	1.11984	0.00010712	8.79642e-05
ITPR3	3710	1.30865	5.63282e-09	2.75005e-09
IYD	389434	-2.52018	1.16815e-08	7.8361e-08
JAG1	182	1.0531	8.11439e-10	4.54529e-10
JAG2	3714	1.05883	6.26047e-09	1.24391e-07
JMJD7-PLA2G4B	8681	-1.16549	0.000576955	0.000370544
JUB	84962	1.23879	2.74809e-09	6.08496e-09
KALRN	8997	-1.79191	1.01156e-08	3.94846e-08
KANK1	23189	-1.06583	0.000851443	8.33772e-05
KANK4	163782	3.13336	5.66796e-06	1.86221e-05
KAT2B	8850	-2.035	1.22321e-15	9.88908e-12
KATNAL2	83473	-2.00879	4.63635e-10	1.02715e-08
KAZALD1	81621	-1.02435	0.000746523	0.00187943
KAZ	23254	-1.50613	1.77698e-12	8.92291e-11
KBTBD10	10324	-4.32726	0.00547136	0.00750884
KBTBD12	166348	-3.92422	1.83189e-06	2.9741e-06
KBTBD3	143879	-1.04349	1.69624e-11	9.60026e-10
KCNAB1	7881	-1.67123	1.19275e-09	7.97015e-10
KCNE4	23704	1.86431	8.61868e-06	2.27899e-05
KCNF1	3754	1.55825	0.000183892	0.00044086
KCNH3	23416	1.00503	0.0521604	0.00099403
KCNH8	131096	-1.81509	0.0230469	0.002006
KCNIP2	30819	-1.54398	2.75856e-05	3.12438e-05
KCNJ11	3767	-1.84785	2.0536e-06	9.14638e-06
KCNJ8	3764	1.34803	3.46777e-05	3.30546e-05
KCNK15	60598	-1.34447	1.14184e-05	1.9749e-05
KCNK3	3777	-1.14224	0.00389315	0.00122477
KCNK5	8645	-1.21802	1.39646e-07	2.86952e-08
KCNK9	51305	1.71214	2.50531e-10	9.82834e-09
KCNQ4	9132	-2.1464	2.16501e-08	8.43159e-08
KCNT2	343450	-1.26228	0.000166498	0.000134774
KCTD6	200845	-1.27213	2.21729e-14	2.60856e-11
KDELC1	79070	1.37639	3.84636e-13	1.11312e-11
KDELR3	11015	1.73319	5.43631e-06	1.6573e-05
KEL	3792	-2.4613	2.5995e-10	1.47649e-10
KHDC1L	100129128	4.83844	1.03083e-12	7.7685e-10
KHDC1	80759	1.08692	2.22748e-09	5.11377e-08
KHDRBS3	10656	-1.49015	1.18667e-06	5.12552e-06
KIAA0114	57291	-1.31491	1.95865e-08	3.8259e-07
KIAA0232	9778	-1.08518	3.35064e-13	3.32559e-11
KIAA0802	23255	1.04812	6.99205e-07	1.79951e-06
KIAA1045	23349	2.14078	4.32571e-10	1.14243e-08
KIAA1244	57221	-2.38995	0.00255477	0.000733943
KIAA1383	54627	-1.35251	0.000139723	0.000227828
KIAA1468	57614	-1.18825	1.83402e-06	5.63042e-06
KIAA1524	57650	1.4387	2.03303e-14	2.95961e-12
KIAA1529	57653	-1.61618	0.000198163	0.000121251
KIAA1644	85352	1.88011	3.49549e-10	1.22966e-08
KIAA1683	80726	-2.06647	5.41693e-09	2.23161e-07
KIAA1737	85457	-1.04637	2.50493e-09	6.77405e-11
KIAA1908	114796	-1.18679	4.51982e-08	4.23022e-07
KIAA1949	170954	1.23148	5.87192e-13	7.33952e-11
KIAA2022	340533	-3.15374	8.46011e-13	9.94523e-10
KIF12	113220	1.56715	0.0125883	0.00444925
KIF13B	23303	-1.23103	1.77073e-08	2.7293e-07
KIF14	9928	1.76284	7.48951e-11	1.03274e-11
KIF18A	81930	1.23839	1.20044e-08	5.21707e-10
KIF18B	146909	1.39346	3.55592e-09	4.042e-10
KIF1A	547	-1.50787	0.155993	0.00680574
KIF20A	10112	1.14749	4.08729e-07	2.75005e-09
KIF23	9493	1.1986	1.04348e-08	6.31438e-10
KIF26B	55083	3.19135	3.81694e-21	5.97378e-13
KIF2C	11004	1.3608	8.12331e-09	1.3082e-10
KIF3C	3797	1.89432	1.57166e-16	2.95961e-12
KIF4A	24137	1.38471	1.84372e-09	2.24175e-10
KIF4B	285643	1.3391	5.06006e-10	6.51705e-10
KIF9	64147	-1.04886	2.07916e-12	8.56795e-12
KIR2DL4	3805	1.09238	5.13131e-05	0.000375505
KIRREL	55243	1.57223	1.11214e-05	1.69021e-07
KIT	3815	-1.49157	3.50218e-07	1.53908e-06
KLB	152831	-2.82882	4.10884e-15	2.05013e-11
KLF15	28999	-3.16966	2.02314e-11	7.97015e-10
KLF2	10365	-1.04275	2.96876e-06	3.86454e-06
KLF4	9314	-1.39585	7.40908e-05	2.55532e-05
KLF7	8609	1.75747	1.02039e-14	8.22979e-11
KLF8	11279	-1.17561	0.000609619	0.00016207
KLHDC1	122773	-1.10923	5.3569e-09	8.11052e-08
KLHDC7A	127707	-4.83092	7.35915e-13	2.09702e-10
KLHDC7B	113730	2.42219	7.62146e-07	3.70724e-07
KLHDC8A	55220	-3.33166	2.79785e-07	1.49032e-06
KLHDC9	126823	-2.11225	1.37556e-07	2.99957e-06
KLHL14	57565	-1.33488	6.86725e-05	3.30546e-05
KLHL5	51088	1.20967	1.90835e-10	5.87173e-09
KLHL6	89857	1.43866	0.000641609	0.000200276
KLK11	11012	-1.41886	3.23192e-05	7.39929e-06
KLK12	43849	-2.25675	0.000766322	0.000419146
KLK13	26085	-2.83034	0.00526793	0.000222063
KLK4	9622	1.04447	0.00198176	0.00122477
KLK9	284366	1.00302	0.003115	0.00861909
KLRB1	3820	-1.1572	4.60806e-06	3.5983e-05
KLRF1	51348	-1.08872	2.30336e-07	1.49032e-06
KMO	8564	1.44587	4.09824e-06	1.26767e-05
KNDC1	85442	-1.23359	0.00221669	0.00459602
KPNA2	3838	1.00818	2.04408e-10	7.60786e-11
KREMEN2	79412	2.01341	7.30078e-07	5.30651e-08
KRT13	3860	-6.2955	4.30213e-07	5.37067e-07
KRT14	3861	2.04485	5.82821e-05	1.6573e-05
KRT15	3866	-2.22201	0.0325231	0.00501753
KRT16	3868	2.56714	0.000278059	0.00104131
KRT17	3872	2.99591	1.28288e-08	1.72249e-08
KRT23	25984	-2.50438	1.3899e-08	3.94846e-08
KRT32	3882	-3.33551	2.42492e-10	1.98122e-09
KRT3	3850	-3.21196	0.000520842	0.00183819
KRT4	3851	-8.83374	4.55716e-10	7.30007e-08
KRT6B	3854	1.44035	0.00146978	0.00463264
KRT75	9119	3.57486	4.98319e-05	0.000118108
KRT78	196374	-5.33814	2.7405e-05	4.97488e-06
KRT7	3855	-3.74323	2.07997e-07	8.00117e-07
KRT80	144501	-1.02011	0.00451788	0.00392263
KRT9	3857	2.13712	3.58795e-08	3.09021e-08
KRTAP4-1	85285	3.10544	3.44623e-10	1.9235e-11
KSR1	8844	-1.17891	1.59472e-06	8.70764e-08
KYNU	8942	1.61058	0.000439051	0.00140721
KY	339855	-2.2029	0.000620971	0.000845003
L3MBTL4	91133	-2.16519	9.36932e-08	8.34151e-06
LAG3	3902	1.40058	2.90528e-05	0.000166281
LAIR2	3904	2.08339	4.09939e-09	8.70764e-08
LAMA1	284217	2.93358	6.03441e-09	4.93074e-08
LAMA3	3909	2.60823	8.58138e-17	1.51564e-11
LAMA4	3910	1.5799	4.59276e-06	1.38542e-05
LAMB1	3912	1.75945	3.719e-12	1.44101e-09
LAMB2L	22973	-1.24914	8.48516e-06	5.50047e-05
LAMB3	3914	1.76964	4.35039e-11	4.042e-10
LAMB4	22798	-3.57525	1.47829e-05	0.000121251
LAMC1	3915	1.59444	2.88263e-12	1.70755e-10
LAMC2	3918	3.86162	3.35933e-19	2.39181e-12
LAMP3	27074	1.46526	2.3509e-08	2.7293e-07
LBH	81606	1.25393	0.000100771	0.00015376
LBX2	85474	1.85474	4.50017e-13	1.70755e-10
LCE3D	84648	3.26696	0.00279344	0.00641162
LCN10	414332	-1.35742	1.538e-05	1.91826e-05
LCN2	3934	-1.96188	2.17634e-05	2.03964e-06
LDB3	11155	-4.52917	0.000141611	0.000511865
LDHD	197257	-2.32667	2.9293e-12	3.09563e-10
LDOC1	23641	-2.24291	2.41917e-09	2.56092e-07
LEPRE1	64175	1.78771	2.03117e-14	3.56436e-11
LEPREL1	55214	2.1018	8.6503e-12	1.94134e-09
LETM2	137994	1.18624	2.51509e-05	0.000195058
LGALS1	3956	2.25912	9.11537e-08	2.64316e-07
LGALS3BP	3959	1.22577	1.8548e-11	1.10547e-09
LGR6	59352	-2.22655	1.76104e-07	2.55776e-06
LHFPL2	10184	1.15891	2.43914e-05	2.09033e-05
LHX1	3975	4.03479	3.31383e-13	1.55447e-10
LHX2	9355	2.64276	2.17861e-05	4.28406e-07
LHX5	64211	2.67159	1.08541e-15	7.44924e-12
LIFR	3977	-1.25755	5.14642e-06	1.03083e-05
LILRA3	11026	2.60725	5.19737e-09	5.89487e-08
LILRA6	79168	1.21469	0.000511376	0.000408445
LILRB1	10859	1.14977	0.00331627	0.00707617
LILRB2	10288	1.75965	0.000213629	0.000287523
LILRB3	11025	1.02748	0.00156916	0.000698665
LILRB4	11006	1.75472	7.66293e-05	0.00021082
LIMD2	80774	1.07578	0.000420027	0.000118108
LIME1	54923	-1.10184	0.000105325	0.00034386
LIMK1	3984	1.26967	8.05871e-19	1.03164e-12
LINGO1	84894	1.3119	0.00199805	0.00114221
LIPE	3991	-1.78629	1.01188e-12	7.33952e-11
LIPH	200879	-1.89313	1.43874e-06	1.18216e-06
LLGL2	3993	-1.34392	2.32188e-08	2.96059e-09
LMO2	4005	-1.37757	6.83701e-10	6.30103e-09
LMO3	55885	-2.51022	4.11502e-08	1.30959e-07
LMO4	8543	-1.1236	3.92706e-10	1.24391e-07
LMO7	4008	-1.46247	1.04157e-07	6.55141e-08
LMOD1	25802	-1.39056	4.31125e-06	2.15296e-05
LMX1B	4010	3.05323	0.000546239	4.78134e-05
LNX1	84708	-1.63993	5.31468e-08	8.11052e-08
LOC100125556	100125556	1.20003	5.57393e-09	6.51705e-10
LOC100127888	100127888	-1.95646	0.000318636	0.000604103
LOC100129534	100129534	-1.1299	2.01746e-07	1.32549e-07
LOC100130015	100130015	-1.37952	2.6606e-06	1.16187e-05
LOC100131193	100131193	-1.04466	2.33381e-06	3.51154e-06
LOC100132215	100132215	-1.38723	0.0138704	0.00680574
LOC100190938	100190938	-1.58743	5.58815e-06	1.06017e-05
LOC100216001	100216001	1.97119	4.71619e-10	1.00435e-07
LOC100270710	100270710	1.71577	2.31331e-10	2.34438e-09
LOC100302650	100302650	-1.30284	1.59655e-05	1.38542e-05
LOC113230	113230	-1.26529	5.61207e-11	9.19438e-09
LOC134466	134466	-1.80439	2.255e-08	2.47667e-07
LOC151534	151534	1.40192	1.33488e-09	9.88207e-09
LOC202181	202181	-1.23665	7.73971e-07	8.86159e-06
LOC222699	222699	1.15957	5.35855e-07	1.97546e-06
LOC254559	254559	1.29399	0.00138886	0.000549361
LOC255167	255167	-1.2724	0.000100544	0.000124317
LOC283050	283050	-1.3725	5.93115e-06	2.21625e-05
LOC283174	283174	-1.20137	3.44105e-05	5.65853e-05
LOC284100	284100	-1.32367	5.48185e-05	0.000112007
LOC284440	284440	-1.87452	4.83531e-11	7.91077e-09
LOC285548	285548	1.42373	4.49817e-05	0.000164084
LOC286367	286367	-1.69839	1.20803e-06	1.85811e-06
LOC286467	286467	1.5104	4.15715e-08	1.40654e-06
LOC339524	339524	-1.4482	3.35541e-08	6.32491e-08
LOC375190	375190	-1.14876	1.4082e-05	6.14931e-05
LOC389493	389493	-1.15732	0.00700647	0.00433936
LOC390595	390595	-1.39666	3.98507e-07	2.93106e-07
LOC399815	399815	1.1756	5.59455e-05	0.000197525
LOC399959	399959	-1.1179	8.9344e-05	0.000227828
LOC400027	400027	-1.23071	4.12912e-14	6.05983e-11
LOC400696	400696	1.27454	0.00136382	0.00597822
LOC401052	401052	-1.34808	2.90712e-08	3.94846e-08
LOC401093	401093	-1.03769	0.000127003	9.52891e-05
LOC401431	401431	-1.11956	3.02255e-06	6.56061e-06
LOC440957	440957	-1.02038	7.70178e-09	4.68278e-09
LOC441046	441046	-1.37356	0.00119421	0.000733943
LOC441666	441666	-1.97079	3.64809e-06	6.55437e-06
LOC554202	554202	1.7239	9.07098e-05	4.97488e-06
LOC643008	643008	-3.04	2.14541e-14	9.88908e-12
LOC646471	646471	-1.05338	1.83998e-05	4.10648e-06
LOC729234	729234	-1.12108	8.50303e-05	0.000200276
LOC80054	80054	-1.04094	1.06159e-06	2.72525e-06
LOC84740	84740	1.69985	7.46857e-07	2.64022e-06
LOC84989	84989	1.02754	0.000293953	0.000589852
LOC92973	92973	-2.70256	5.68854e-11	1.07837e-09
LONRF1	91694	-1.4953	4.26661e-13	1.24348e-09
LONRF2	164832	-3.53633	9.19684e-09	6.99314e-08
LOXL2	4017	3.34986	7.86835e-19	5.97378e-13
LOXL3	84695	1.57843	3.1939e-07	1.30751e-06
LOX	4015	1.2896	5.17464e-06	1.23141e-05
LPAR3	23566	1.3352	1.82126e-07	1.0759e-07
LPAR6	10161	-1.18988	7.49661e-11	1.29182e-09
LPCAT1	79888	1.64187	1.78384e-15	5.6463e-12
LPHN2	23266	-1.20909	2.47498e-07	2.08191e-07
LPIN1	23175	-1.61465	4.63639e-12	1.59013e-10
LPL	4023	-1.3324	0.00249611	0.00384232
LRFN4	78999	1.48005	1.55812e-11	4.86534e-10
LRG1	116844	-1.99114	1.034e-06	1.58825e-06
LRIG1	26018	-1.07107	0.000623304	0.0010659
LRP12	29967	1.69553	6.56077e-12	2.47978e-10
LRP1B	53353	-2.72548	4.19412e-06	7.85098e-06
LRP8	7804	1.15498	2.37363e-06	4.82254e-06
LRRC15	131578	3.7405	7.46327e-09	1.58241e-07
LRRC2	79442	-3.57113	1.31663e-09	7.04684e-09
LRRC37A4	55073	-1.8289	5.68945e-06	5.98061e-06
LRRC3	81543	1.07583	5.64338e-08	1.97546e-06
LRRC4C	57689	-1.58516	6.99205e-07	8.78463e-07
LRRC6	23639	-1.28189	2.16718e-06	1.63604e-06
LRRC8C	84230	1.6864	5.19743e-13	1.07317e-10
LRRK2	120892	-1.75398	1.46879e-09	1.33923e-09
LRRN2	10446	-1.62828	0.000344393	0.000180055
LRRN4CL	221091	-2.12838	8.05033e-08	3.8259e-07
LRRN4	164312	1.62797	7.0113e-08	2.59157e-07
LRRTM2	26045	1.30287	6.35111e-06	2.15296e-05
LTBP1	4052	1.96185	4.35259e-13	9.97321e-11
LTBP2	4053	1.54837	1.77564e-05	4.03697e-05
LTC4S	4056	-1.59672	2.39087e-10	9.19438e-09
LTF	4057	-6.592	7.29017e-09	5.48749e-08
LTK	4058	-1.10509	0.00121719	0.000511865
LUM	4060	1.98269	7.21317e-08	5.5599e-07
LUZP2	338645	-1.11117	0.000927647	0.0030477
LY6E	4061	1.21183	6.46878e-08	5.20064e-07
LY6K	54742	2.3221	2.97486e-09	1.22966e-08
LYNX1	66004	-1.79153	0.00689951	0.0048196
LYPD1	116372	2.04173	1.78395e-06	3.98625e-06
LYPD2	137797	-2.67925	0.002001	0.000845003
LYPD3	27076	-1.1891	0.642039	0.00353389
LYPD6B	130576	1.2981	0.00241622	0.000733943
LYVE1	10894	-1.1596	0.00215983	0.00454419
MACC1	346389	-1.93944	5.93352e-10	3.08713e-09
MACROD2	140733	-1.78387	2.20028e-06	2.03964e-06
MAGEA4	4103	7.24348	1.13619e-09	3.62754e-07
MAGEA6	4105	4.04565	8.79909e-07	0.00044086
MAGED4B	81557	1.72153	0.000315777	0.000604103
MAGED4	728239	1.57879	0.000429116	0.000752713
MAGI1	9223	-1.56792	1.92544e-12	3.86428e-11
MAGI3	260425	-1.08801	2.864e-07	1.37241e-07
MAGIX	79917	-1.38589	7.73215e-14	4.5091e-11
MALL	7851	-1.19814	0.039228	0.00325109
MAL	4118	-8.63677	7.60294e-12	9.93825e-10
MAMDC2	256691	-2.42583	7.07775e-07	1.58825e-06
MAML3	55534	-1.65968	5.90407e-13	1.99497e-10
MAN1C1	57134	-1.56432	2.95703e-09	4.75138e-08
MANEAL	149175	-1.41779	2.6503e-06	3.21724e-05
MANSC1	54682	-2.11044	1.71013e-12	5.63927e-10
MAOB	4129	-3.21524	5.364e-13	6.51705e-10
MAP1LC3A	84557	-1.16761	1.78414e-08	1.58241e-07
MAP1LC3C	440738	-1.5947	6.46286e-06	1.60672e-05
MAP2K6	5608	-1.55135	7.97275e-08	2.10584e-06
MAP3K8	1326	-1.02623	3.7997e-08	1.32549e-07
MAP4K2	5871	1.38888	1.72248e-14	7.6335e-12
MAP6	4135	-1.19954	0.00359016	0.00861909
MAPK4	5596	-2.23996	1.4713e-08	2.85311e-08
MAPT	4137	-3.09207	1.14927e-10	1.55547e-09
2014-03-03	115123	-1.32709	2.67691e-09	7.8361e-08
2014-03-04	57574	1.18227	6.25315e-06	9.43062e-07
MARCKSL1	65108	1.48939	8.49824e-07	9.13525e-07
MARVELD1	83742	1.63154	5.14126e-12	8.24844e-10
MASP2	10747	-1.10342	0.000114814	1.12634e-05
MAT1A	4143	-1.51544	1.75003e-05	2.41458e-05
MATN3	4148	2.57561	1.26645e-11	2.96059e-09
MATN4	8785	-1.30476	0.000463323	0.000951019
MB	4151	-3.48864	4.69427e-05	0.000166281
MC1R	4157	1.52247	1.98274e-10	1.73066e-09
MCAM	4162	1.09933	0.000448743	0.0010659
MCF2L	23263	-1.63814	6.42731e-11	9.19438e-09
MCM10	55388	1.03333	7.41244e-07	1.48338e-08
MCM2	4171	1.41356	2.38521e-15	5.2727e-12
MCOLN3	55283	1.31804	0.00631189	0.00200904
MCTP1	79772	1.29351	8.90547e-06	1.19516e-05
ME3	10873	-1.75209	1.05239e-10	1.66898e-09
MECOM	2122	-1.38996	0.000172204	0.000195058
MEFV	4210	2.21473	2.12902e-06	1.19516e-05
MEIS1	4211	-1.98246	2.56177e-14	3.56436e-11
MEIS3	56917	1.7216	2.73986e-05	3.12438e-05
MELK	9833	1.37337	3.43644e-08	7.04655e-10
MEOX2	4223	-1.44556	0.000239832	0.00080721
MEP1A	4224	1.06164	0.00120472	2.89485e-05
MESP1	55897	-1.62916	1.34104e-06	1.63604e-06
MEST	4232	1.27187	7.39698e-06	1.19516e-05
METTL7A	25840	-2.63805	9.47648e-17	3.45842e-12
MET	4233	1.56441	4.97448e-12	1.15972e-10
MEX3B	84206	1.08084	0.00900667	0.00491833
MFAP2	4237	3.27367	2.39754e-17	1.5016e-12
MFAP4	4239	-1.3429	6.36e-06	3.03557e-05
MFHAS1	9258	1.16198	7.86549e-06	3.70724e-07
MFI2	4241	1.98956	0.00123208	0.000121251
MFRP	83552	1.00971	0.00380209	0.00078811
MFSD4	148808	-1.26655	0.000733606	0.00229199
MFSD6L	162387	-2.57755	2.12043e-09	3.43282e-08
MGAT4A	11320	-1.06193	1.74545e-07	2.86731e-05
MGC12982	84793	1.71643	1.22355e-15	1.954e-12
MGC16121	84848	1.60106	2.90508e-08	2.13032e-07
MGC16703	113691	1.19197	0.00189183	0.000415717
MGC45800	90768	2.58113	1.17679e-08	8.11052e-08
MGC87042	256227	1.08386	5.85067e-06	5.80894e-05
MGLL	11343	-1.86441	1.71535e-08	2.47978e-10
MGP	4256	-1.46034	1.96352e-05	9.52891e-05
MGST1	4257	-4.83771	2.09157e-07	3.70193e-05
MGST2	4258	-1.30944	3.61417e-13	2.98355e-10
MIAT	440823	1.03368	0.000226723	0.000604103
MIA	8190	-2.80271	1.56764e-05	3.39768e-05
MICAL2	9645	1.94788	1.68202e-15	1.06997e-11
MICALCL	84953	1.14835	0.000488321	0.000665781
MICB	4277	1.41843	5.41712e-10	5.89487e-08
MITF	4286	-1.37273	4.93692e-06	1.42877e-05
MKI67	4288	1.16519	3.30979e-07	1.32536e-08
MLLT11	10962	1.22095	0.00502276	0.00590742
MLPH	79083	-2.01192	1.58158e-07	6.36042e-07
MLXIPL	51085	-2.77514	3.03713e-06	7.39929e-06
MMD	23531	1.15623	1.40876e-08	1.28599e-07
MME	4311	1.51227	0.001798	0.00140721
MMP10	4319	4.58157	1.67425e-09	1.42741e-08
MMP11	4320	5.43113	1.06023e-20	8.21675e-13
MMP12	4321	4.23778	2.14721e-16	5.52658e-12
MMP13	4322	6.66133	6.13554e-16	2.30479e-11
MMP14	4323	1.65582	9.60558e-18	2.80254e-12
MMP16	4325	1.64058	6.77677e-05	5.50047e-05
MMP17	4326	1.72183	1.56669e-09	2.2218e-08
MMP1	4312	7.12619	1.27305e-16	3.25854e-12
MMP27	64066	-1.97576	6.34309e-09	1.65591e-08
MMP2	4313	1.84056	7.00712e-06	5.98061e-06
MMP3	4314	5.05976	1.44258e-12	1.15972e-10
MMP8	4317	1.67337	2.71239e-06	2.56847e-07
MMP9	4318	4.29525	8.94209e-15	1.06997e-11
MMRN1	22915	-2.29936	2.82059e-07	1.58825e-06
MN1	4330	1.87537	9.6364e-06	8.86159e-06
MNS1	55329	-1.20735	8.39392e-07	3.23659e-07
MOBKL2B	79817	1.16353	7.47616e-05	3.5983e-05
MOSC2	54996	-1.18613	6.79547e-09	3.55453e-08
MOV10L1	54456	1.08189	8.48845e-07	2.3995e-06
MOXD1	26002	-1.38965	8.9143e-06	2.34345e-05
MPP7	143098	-1.56844	5.19737e-09	4.25579e-08
MPPED2	744	-1.59706	0.00282698	0.00555931
MPV17L	255027	-2.58445	4.85163e-10	2.77294e-08
MPZL2	10205	-1.50577	0.000642783	0.000106343
MPZL3	196264	-1.4064	0.00194069	0.000195058
MPZ	4359	-2.05743	1.11729e-09	2.01907e-09
MS4A14	84689	1.03615	0.00180094	0.00210167
MSC	9242	2.39468	7.09082e-09	2.68136e-08
MSMB	4477	-1.84211	0.0025667	0.00122477
MSN	4478	1.53862	9.51092e-15	1.31984e-11
MSR1	4481	1.56161	0.000189286	0.000175407
MSRA	4482	-1.26431	6.35395e-19	6.90991e-13
MST1P2	11209	-1.09453	0.00375979	0.00641162
MST1P9	11223	-1.15355	0.000278296	0.000121251
MST1	4485	-1.09565	9.88793e-05	9.52891e-05
MSX2	4488	1.46734	0.00515793	0.00400672
MT1A	4489	-3.17882	4.79632e-09	7.63344e-09
MT1M	4499	-1.45774	1.72737e-05	3.81115e-05
MTBP	27085	1.33847	3.485e-14	1.35265e-12
MTHFD1L	25902	1.45639	2.26313e-10	4.042e-10
MTMR8	55613	-2.62764	1.77011e-16	1.57808e-11
MUC12	10071	1.75146	1.51575e-05	2.72525e-06
MUC15	143662	-2.72382	8.29624e-12	9.88908e-12
MUC1	4582	-1.42038	0.000758496	0.000865968
MUC20	200958	-2.99494	2.42332e-07	2.40028e-06
MUC21	394263	-10.589	1.65703e-12	4.38494e-10
MUC4	4585	-2.97929	0.000206629	0.000294656
MUC5B	727897	-4.65904	0.000516016	0.000145827
MUSTN1	389125	-2.22334	0.000508993	0.000682214
MX1	4599	1.21777	2.25351e-06	1.9749e-05
MX2	4600	1.19895	6.33201e-05	0.000157863
MXRA5	25878	1.10533	0.000519776	0.00164359
MXRA8	54587	1.18941	0.000828721	0.000463291
MYADML2	255275	-2.02763	0.00194312	0.00380526
MYBL2	4605	1.60426	1.2055e-10	1.00204e-12
MYBPC1	4604	-5.71971	0.000111486	0.00014979
MYB	4602	-2.35792	1.56764e-05	1.3437e-05
MYCN	4613	-1.23949	0.000209447	0.000408445
MYEOV	26579	-2.19936	0.00832495	0.00533697
MYH10	4628	1.44327	8.70322e-09	1.49715e-09
MYH11	4629	-2.32065	0.000221266	9.80194e-05
MYH14	79784	-2.26876	7.98441e-09	2.47667e-07
MYH16	84176	1.46139	1.28504e-10	4.843e-09
MYH2	4620	-6.64456	0.00568653	0.00666408
MYH7B	57644	-1.72838	2.51509e-05	1.3437e-05
MYL5	4636	-1.21603	1.15287e-10	2.32822e-10
MYLK3	91807	-2.39813	4.05121e-07	7.30007e-08
MYLK4	340156	-1.15018	1.99963e-05	1.91723e-06
MYO10	4651	1.40418	3.5309e-15	5.2727e-12
MYO15B	80022	-1.49667	8.4469e-08	1.49032e-06
MYO1B	4430	1.91291	9.92318e-14	2.21868e-11
MYO1G	64005	1.46015	1.26699e-05	7.27014e-05
MYO3A	53904	-3.34182	7.79937e-09	9.13531e-08
MYO3B	140469	2.18376	9.22284e-05	0.00023378
MYO5A	4644	1.40824	9.16885e-10	1.94134e-09
MYO5B	4645	-1.96706	1.94673e-10	8.24844e-10
MYO5C	55930	-2.98318	2.27074e-12	1.79645e-09
MYO7A	4647	1.68557	8.40218e-10	1.54042e-08
MYO7B	4648	1.63918	1.17857e-07	7.26711e-07
MYOM1	8736	-3.35768	1.03599e-05	2.34345e-05
MYOM2	9172	-1.05325	0.000228703	0.000949547
MYOT	9499	-4.07491	0.00190997	0.00331811
MYOZ1	58529	-5.0595	0.000175068	0.000865968
MYOZ2	51778	-4.14082	0.00355564	0.00722067
MYRIP	25924	-2.66677	7.47739e-11	9.93825e-10
N4BP2L1	90634	-1.51528	1.58638e-08	3.58757e-07
N4BP3	23138	-1.816	4.99814e-13	4.32385e-11
NAAA	27163	-1.20769	1.87508e-13	4.02922e-11
NAALADL2	254827	-1.50183	7.76229e-06	1.03083e-05
NAGK	55577	-1.03404	2.32254e-06	2.90817e-06
NAGS	162417	1.47304	2.04594e-11	5.21707e-10
NAT14	57106	1.39468	3.34406e-06	1.44203e-06
NAV1	89796	1.24769	4.10475e-11	9.22047e-12
NAV3	89795	1.37746	9.29763e-05	9.52891e-05
NBEAL2	23218	-1.32409	1.80084e-05	7.85098e-06
NBEA	26960	-1.71341	2.55315e-05	0.000157863
NCAPH	23397	1.21783	2.2831e-09	1.07317e-10
NCCRP1	342897	-2.2365	0.00470357	7.27014e-05
NCF2	4688	1.30858	5.14057e-09	2.86952e-08
NCOA7	135112	-1.33018	3.86563e-07	4.23022e-07
NCRNA00086	399668	-2.54588	9.15134e-08	1.68527e-06
NCRNA00087	644596	-1.25119	7.81424e-07	6.16447e-06
NCRNA00152	112597	1.04753	4.41447e-05	4.51901e-05
NCRNA00174	285908	1.45316	2.44981e-06	4.2725e-05
NCRNA00219	114915	-1.04476	5.30313e-11	1.86841e-09
NDC80	10403	1.16383	4.16709e-08	2.09988e-09
NDRG1	10397	1.12173	2.09667e-07	8.84556e-07
NDRG2	57447	-2.76373	2.29199e-17	1.55009e-12
NDRG4	65009	1.17838	0.0027558	0.00463264
NEBL	10529	-1.58797	3.06147e-10	1.66898e-09
NECAB1	64168	-1.20465	7.15483e-07	1.79951e-06
NEFL	4747	3.49122	4.89628e-09	3.20375e-08
NEIL1	79661	-2.11397	9.05837e-13	1.94134e-09
NEK2	4751	1.01458	5.5685e-07	2.01907e-09
NEK6	10783	1.15264	8.56129e-05	0.000175407
NELL1	4745	-2.13001	0.00790056	0.00255321
NELL2	4753	4.35214	2.12785e-09	1.24391e-07
NETO1	81832	1.24546	2.23295e-08	1.49305e-07
NETO2	81831	2.21268	2.29286e-16	2.93323e-12
NEU4	129807	-1.95525	2.847e-05	3.30546e-05
NFE2	4778	1.37635	0.00102221	0.00101775
NFIA	4774	-1.41384	2.39754e-17	1.55081e-12
NFIX	4784	-1.70028	2.50284e-12	5.0132e-11
NFKBIL2	4796	1.30306	5.46945e-10	3.09563e-10
NGFRAP1	27018	1.06477	2.9302e-10	8.90869e-10
NGF	4803	1.95719	6.88153e-06	1.06017e-05
NICN1	84276	-1.1805	8.12572e-16	1.20968e-11
NID1	4811	3.10117	2.33678e-13	6.27825e-11
NID2	22795	3.03657	4.99757e-13	2.24175e-10
NIPSNAP3B	55335	-1.23256	2.84021e-05	2.34345e-05
NKAPL	222698	-1.83725	1.24641e-09	6.81037e-09
NKD2	85409	1.57171	2.15085e-06	1.39752e-06
NKX2-3	159296	-4.45232	1.70216e-07	1.62411e-06
NKX3-2	579	1.66916	2.26417e-05	4.56699e-05
NKX6-1	4825	1.6273	9.62678e-08	1.0568e-06
NLGN1	22871	-1.53067	6.12642e-05	3.03345e-05
NLGN2	57555	1.13722	1.40032e-06	1.44203e-06
NLRC5	84166	1.35801	8.65812e-08	4.09216e-07
NLRP10	338322	2.23677	9.47359e-07	5.66607e-06
NLRP7	199713	1.1702	0.000818107	0.00468412
NLRX1	79671	-1.00287	3.95272e-05	7.9037e-05
NMB	4828	1.41689	2.81522e-07	1.68527e-06
NMU	10874	-2.94477	0.00316294	1.56338e-05
NNAT	4826	-1.9674	4.32249e-06	7.73754e-07
NOS1	4842	-1.29175	0.00122211	0.00376033
NOSTRIN	115677	-1.50814	1.45403e-06	1.10708e-06
NOTUM	147111	1.93268	1.07119e-06	1.03821e-06
NOVA1	4857	-1.81061	4.90417e-07	1.39752e-06
NOVA2	4858	1.09437	0.00028164	0.00014979
NOX4	50507	1.94494	3.16125e-10	3.35026e-09
NOXA1	10811	-2.10811	8.85953e-12	2.54278e-09
NPBWR1	2831	1.9713	5.72311e-08	3.41557e-06
NPC1L1	29881	-1.3107	0.000140908	7.65934e-05
NPDC1	56654	-1.14151	1.05092e-06	2.64022e-06
NPNT	255743	1.45395	1.38159e-09	2.06645e-08
NPTX2	4885	1.09783	0.00907175	0.00680574
NPW	283869	1.10415	0.00106887	0.00282199
NPY1R	4886	-2.85895	5.4657e-09	1.56098e-08
NR3C2	4306	-3.66081	3.59289e-14	2.503e-11
NR4A1	3164	-1.67291	4.92832e-05	5.05584e-05
NR4A2	4929	-1.49922	1.72568e-05	4.51901e-05
NRAP	4892	-6.036	0.00255477	0.00238925
NRG1	3084	2.23389	1.71711e-11	2.2584e-09
NRG2	9542	-4.26504	3.18777e-18	1.24326e-12
NRIP3	56675	2.0734	8.1588e-13	6.27825e-11
NRM	11270	1.16779	8.32791e-11	3.44907e-10
NRSN2	80023	1.29548	4.37672e-08	3.23659e-07
NRTN	4902	-1.4257	1.41296e-05	0.000166281
NRXN1	9378	-2.58367	1.40997e-08	3.87675e-08
NSUN7	79730	-2.83974	1.35804e-09	7.30007e-08
NT5E	4907	1.85562	7.73971e-07	5.12552e-06
NT5M	56953	-1.39833	9.72976e-06	0.000112007
NTF3	4908	-3.09113	2.88731e-13	8.24844e-10
NTM	50863	2.30125	1.72552e-09	3.43282e-08
NTN4	59277	-1.30757	1.20639e-05	9.14638e-06
NTRK1	4914	1.27049	1.57404e-05	4.52133e-06
NTRK2	4915	-2.30483	0.00384146	0.00765628
NTRK3	4916	-3.00256	2.69617e-09	4.34335e-09
NTS	4922	-3.93704	0.0123187	0.00177484
NUAK1	9891	1.25403	4.36239e-05	0.000157863
NUCB2	4925	-1.83102	2.86419e-14	4.7819e-12
NUDT12	83594	-1.01048	1.53139e-13	3.13286e-12
NUDT8	254552	-1.02852	3.54964e-06	5.12552e-06
NUF2	83540	1.0928	1.23226e-06	3.70724e-07
NWD1	284434	-2.43024	5.41192e-05	3.21724e-05
NXPH3	11248	-1.37399	1.58609e-07	2.30445e-07
NXPH4	11247	2.57125	2.79985e-10	9.19438e-09
NYNRIN	57523	-1.02459	1.80635e-07	4.84783e-07
OAS2	4939	2.21789	8.99738e-12	2.6493e-09
OAS3	4940	1.87087	8.31613e-11	1.10547e-09
OASL	8638	2.59077	2.14102e-11	1.66898e-09
OBSCN	84033	-1.38246	7.04904e-05	2.86731e-05
OCA2	4948	-3.81289	2.18705e-15	1.23688e-10
OCIAD2	132299	1.14721	6.32284e-10	4.20492e-09
OCLN	4950	-2.27909	2.16068e-08	8.11052e-08
ODC1	4953	1.91242	8.45642e-07	5.05584e-05
ODF3L1	161753	1.21138	0.000330776	0.000619216
ODZ2	57451	2.63919	1.63595e-11	3.45705e-11
ODZ3	55714	2.85893	2.72872e-12	1.33923e-09
OGFRL1	79627	-1.00987	7.63759e-08	2.30445e-07
OGN	4969	-2.91967	2.03622e-07	1.63604e-06
OIP5	11339	1.02385	1.01569e-07	4.93074e-08
OIT3	170392	1.00326	0.00473363	0.000742383
OLFM2	93145	1.20601	9.88578e-06	3.51154e-06
OLFML2A	169611	1.24848	1.49778e-08	1.63343e-07
OLFML2B	25903	1.96257	1.75751e-07	1.26405e-06
OLR1	4973	1.77736	7.22946e-06	1.7065e-05
ONECUT2	9480	2.43144	1.77698e-12	2.82025e-10
OR51E1	143503	1.81744	3.25143e-07	7.73754e-07
OR7E91P	79315	-1.53403	0.000383668	0.000408445
ORC6L	23594	1.17918	3.55592e-09	7.04655e-10
OSM	5008	1.16871	0.0020172	0.00175839
OSR1	130497	-2.57015	7.76765e-08	3.13466e-07
OSR2	116039	1.07342	1.6804e-05	2.55776e-06
OTOP3	347741	-2.17096	0.0350531	0.00654035
OVGP1	5016	-1.33615	5.61378e-08	7.49718e-07
OXER1	165140	-1.54227	7.91686e-09	2.15498e-07
OXGR1	27199	-3.20146	1.04348e-08	4.52209e-07
P2RY12	64805	-1.38553	0.000493764	0.000549361
P2RY2	5029	-1.07624	0.00307161	0.00134506
[truncated: 1,046 more rows]

## Sheet: tp53-mut_HPV- vs normal
gene symbol	Entrez ID	FC	fdr based on t-test	fdr based on Mann–Whitney test
?	729884	-3.01212	4.56434e-08	4.10476e-08
A2BP1	54715	-2.37769	0.000255692	0.000178209
A2ML1	144568	-3.18603	0.0314984	1.63194e-05
AADACL2	344752	-2.82835	0.000998819	0.00098546
AADAC	13	-4.30963	4.76971e-06	1.95923e-06
ABCA12	26154	1.0209	0.00292548	0.00357315
ABCA1	19	1.10061	5.06819e-09	3.15123e-09
ABCA5	23461	-1.23804	1.05245e-16	3.93231e-13
ABCA7	10347	-1.08795	2.98738e-10	1.26072e-10
ABCA8	10351	-2.96911	2.83486e-10	2.88946e-10
ABCA9	10350	-1.00418	0.00292286	0.00349796
ABCB1	5243	-1.10083	7.49219e-05	0.000240149
ABCC2	1244	1.03494	3.20244e-05	2.99336e-05
ABCD1	215	1.10616	7.36362e-12	3.78593e-12
ABCD3	5825	-1.04382	1.51944e-14	3.27759e-15
ABHD14B	84836	-1.03081	1.43178e-18	4.06396e-16
ABHD5	51099	-1.1059	7.9693e-14	7.37893e-16
ABI3BP	25890	-1.98509	3.03632e-08	2.30671e-07
ABL2	27	1.46825	8.46621e-17	3.3475e-16
ABLIM1	3983	-1.28143	2.46778e-11	6.38825e-12
ABLIM2	84448	-1.1008	0.0052148	1.682e-05
ABLIM3	22885	-1.58183	1.96404e-05	7.23554e-06
ABO	28	-1.64186	4.51442e-05	0.000108448
ACAA1	30	-1.10335	2.74932e-21	1.32164e-17
ACACB	32	-1.71658	1.28853e-07	1.21149e-08
ACAD8	27034	-1.16613	1.62073e-15	7.24395e-16
ACADL	33	-2.70708	2.38293e-12	1.27162e-12
ACADM	34	-1.2069	1.11359e-08	3.37059e-11
ACADSB	36	-1.47604	2.14945e-11	8.09679e-12
ACADVL	37	-1.21794	2.32432e-19	2.20769e-17
ACAN	176	2.69308	1.14921e-10	1.14034e-11
ACBD7	414149	-1.05061	0.000283053	3.7967e-05
ACER1	125981	-3.72803	1.09354e-05	5.51519e-06
ACHE	43	-1.17069	0.00177867	0.0019735
ACOX2	8309	-2.116	3.64157e-10	5.23694e-12
ACOX3	8310	-1.29396	1.30758e-16	6.28305e-15
ACP5	54	1.02049	1.76654e-08	6.2545e-09
ACP6	51205	-1.35695	2.0763e-12	1.96746e-10
ACPL2	92370	1.04662	3.32091e-06	4.15662e-05
ACPP	55	-2.38013	1.0154e-08	3.87801e-09
ACSL6	23305	-1.4616	3.08217e-07	1.19508e-06
ACSM1	116285	-1.7532	2.445e-09	2.15194e-10
ACSM3	6296	-2.36808	6.35368e-14	2.64173e-15
ACSM5	54988	-1.47536	3.48704e-06	1.40347e-06
ACSS3	79611	-1.74116	8.52585e-05	7.75548e-05
ACTA1	58	-5.19647	0.006786	0.00283273
ACTL6A	86	1.07748	6.95426e-20	1.06321e-16
ACTN1	87	1.24474	1.21198e-10	1.47328e-10
ACVR1C	130399	1.41008	4.46576e-09	2.9669e-09
ACVR1	90	1.2389	1.82837e-13	2.60952e-13
ACY3	91703	1.06109	0.00758608	0.00533363
ADAD2	161931	-1.66139	1.85369e-05	3.06502e-06
ADAM12	8038	4.85996	6.97144e-23	3.02205e-17
ADAM19	8728	1.3842	1.8431e-08	5.26439e-08
ADAM23	8745	1.39464	0.00020627	0.0017162
ADAM8	101	1.43058	1.98889e-10	3.00175e-11
ADAMDEC1	27299	1.98992	2.11307e-07	1.92362e-07
ADAMTS12	81792	3.92471	1.04084e-18	3.12202e-15
ADAMTS14	140766	2.46567	2.91396e-14	5.2704e-13
ADAMTS15	170689	2.1304	1.80162e-06	6.12143e-07
ADAMTS16	170690	2.10151	9.08e-05	4.21121e-05
ADAMTS20	80070	3.06531	1.755e-24	1.70039e-13
ADAMTS2	9509	3.75507	5.57596e-16	1.84605e-15
ADAMTS4	9507	1.89578	0.000175725	2.69022e-05
ADAMTS6	11174	2.54741	6.74101e-18	3.75711e-15
ADAMTS7	11173	2.53727	1.63448e-15	3.48335e-14
ADAMTS8	11095	-1.99691	4.86467e-08	3.77136e-08
ADAMTSL2	9719	1.93528	4.17225e-13	3.09012e-13
ADAMTSL3	57188	-1.73592	2.10071e-05	1.51236e-05
ADARB2	105	-2.6844	8.4238e-10	7.8199e-10
ADA	100	1.5566	7.34981e-15	4.98065e-14
ADCY2	108	-1.54661	0.0010379	0.000812137
ADCY5	111	-1.80106	5.66514e-07	1.47021e-06
ADCY6	112	-1.05504	2.95042e-13	2.80221e-11
ADC	113451	1.14014	0.000514306	6.9139e-05
ADD2	119	1.35896	1.59453e-07	0.000419827
ADH1B	125	-6.27818	1.84844e-20	4.29285e-17
ADH1C	126	-4.83046	1.77124e-10	2.71134e-09
ADH7	131	-3.03032	0.00725011	0.00035453
ADHFE1	137872	-1.95992	6.85921e-07	1.51941e-07
ADPRHL1	113622	-1.07443	4.43533e-05	1.73283e-05
ADRA1B	147	1.14162	0.000145546	0.000113021
ADRB2	154	-1.1789	2.17513e-08	2.65172e-05
AEBP1	165	2.19251	4.00541e-10	9.0763e-11
AFAP1L1	134265	1.21201	0.00165203	0.000802003
AFAP1L2	84632	1.43202	2.09097e-12	9.90278e-11
AFF2	2334	1.54856	2.57606e-06	6.07245e-05
AFF3	3899	-1.45461	1.72487e-06	5.2528e-06
AGBL2	79841	1.24754	0.0482158	0.000193471
AGFG2	3268	-1.92513	2.25096e-13	9.01576e-16
AGPAT9	84803	-1.09666	7.83509e-05	0.000129756
AGPHD1	123688	-1.06926	5.10715e-09	5.36369e-08
AGRN	375790	1.68906	4.04764e-17	5.0424e-15
AGTRAP	57085	1.06656	1.31415e-09	2.9126e-09
AGT	183	-1.49188	0.00294447	0.00186234
AIF1L	83543	-2.22647	8.44811e-16	2.00162e-14
AIM1L	55057	-1.74524	0.0771379	2.96575e-06
AIM2	9447	4.34727	7.90419e-17	2.81903e-14
AK5	26289	1.11594	0.0129282	0.003129
AK7	122481	-1.18984	0.000592065	8.68156e-05
AKAP5	9495	1.09445	2.74541e-06	7.10381e-07
AKAP6	9472	-1.34641	1.76327e-05	9.34881e-06
AKD1	221264	-1.09294	4.74907e-12	1.89311e-12
AKR1B1	231	1.25056	0.00454018	0.000468576
AKR1E2	83592	1.13851	0.00291209	0.00259166
ALDH1A1	216	-3.0248	5.08965e-12	7.67309e-08
ALDH1A2	8854	-1.92717	4.61322e-07	1.33873e-08
ALDH1A3	220	-1.23443	0.000697445	0.000218514
ALDH1L1	10840	-3.88369	8.87901e-11	3.37059e-11
ALDH1L2	160428	1.92542	7.46581e-06	2.42692e-06
ALDH2	217	-1.20949	3.62443e-21	1.0907e-15
ALDH3A1	218	-2.65352	6.05575e-05	6.34186e-05
ALDH3A2	224	-1.22975	7.33672e-12	8.70802e-11
ALDH3B1	221	-1.0624	0.000183789	2.90477e-05
ALDH3B2	222	-1.22767	0.0110457	0.000480638
ALDH6A1	4329	-1.22123	7.11532e-08	1.88167e-10
ALDH9A1	223	-1.34587	1.25829e-21	4.70402e-17
ALG1L	200810	1.99106	4.41222e-06	1.14285e-08
ALOX12P2	245	1.67397	9.77e-08	2.81991e-07
ALOX12	239	-2.98634	0.000384314	2.8176e-05
ALOX15	246	-1.4627	0.00593044	0.000682307
ALPK2	115701	2.16498	0.0201262	0.00236648
ALPK3	57538	-1.43601	0.000597022	0.000240149
ALS2CL	259173	-1.68331	2.43201e-09	8.72039e-10
ALX1	8092	1.24584	0.00563599	0.00826863
AMIGO1	57463	-1.35074	6.37994e-05	3.61062e-06
AMIGO2	347902	2.09176	2.38783e-16	2.8395e-12
AMOT	154796	-2.38325	5.81619e-13	1.75356e-12
AMPD1	270	-3.09439	1.81419e-05	5.11997e-06
AMTN	401138	2.75739	1.15305e-05	0.000128053
AMY2B	280	-1.92814	6.91714e-07	3.33679e-10
AMZ1	155185	1.45727	9.37023e-11	1.1656e-08
ANGPT2	285	1.68747	2.21431e-09	3.37059e-11
ANGPTL1	9068	-3.11686	7.06829e-12	4.8914e-12
ANGPTL7	10218	-2.56712	1.25794e-07	3.39718e-08
ANK2	287	-1.50586	8.52803e-07	8.88653e-07
ANKLE1	126549	1.0833	6.3922e-07	4.11883e-06
ANKRD20A3	441425	-1.50627	1.53432e-07	8.86498e-08
ANKRD20B	729171	-1.14039	1.87479e-05	5.55826e-06
ANKRD22	118932	-1.7434	0.000400643	4.16414e-07
ANKRD35	148741	-2.72586	4.82013e-20	9.82505e-15
ANKRD37	353322	-1.35374	1.04002e-08	5.66436e-09
ANKRD56	345079	-1.48817	1.5396e-05	1.47021e-06
ANKRD6	22881	-1.25067	3.09294e-09	1.33873e-08
ANKS1B	56899	-2.29881	4.5826e-14	6.33616e-15
ANLN	54443	1.21589	2.31208e-09	1.26033e-14
ANO1	55107	2.2384	2.20015e-12	9.2925e-12
ANO5	203859	-2.40142	0.000257322	7.10347e-05
ANTXR2	118429	1.03468	6.25554e-05	0.000164271
ANXA13	312	1.89158	6.52827e-12	4.22863e-08
ANXA1	301	-2.91094	4.53027e-07	7.38672e-08
ANXA9	8416	-3.06901	1.02994e-08	8.19167e-10
AOX1	316	-2.20817	1.51317e-11	7.90413e-12
APBA2	321	2.86424	7.6729e-22	7.37893e-16
APBB1	322	-1.06825	1.16681e-05	5.17541e-05
APBB2	323	1.30325	4.26921e-15	1.7127e-12
APC2	10297	1.01948	5.81841e-09	1.58728e-06
APCDD1L	164284	3.11443	9.90553e-06	6.28246e-07
APLN	8862	2.77558	7.95804e-12	6.25163e-12
APLP1	333	1.06183	4.95516e-07	2.12873e-06
APOBEC2	10930	-3.19734	0.000260214	5.10069e-05
APOBEC3B	9582	1.93468	8.36894e-08	6.88123e-11
APOC1	341	2.12068	2.98466e-05	2.30871e-06
APOC2	344	1.53697	2.56458e-05	5.48585e-05
APOD	347	-2.57999	5.48889e-09	3.64413e-09
APOE	348	1.99222	0.000519794	8.68156e-05
APOL1	8542	1.62087	7.73302e-08	7.53471e-08
APPL1	26060	-1.00094	4.29342e-16	4.02976e-15
APP	351	1.43357	2.40868e-11	1.5714e-11
AQP10	89872	1.43232	5.53055e-07	1.35069e-05
AQP3	360	-2.91027	1.77154e-10	1.92632e-10
AQP5	362	-6.7184	5.75416e-08	7.0069e-09
AQP7	364	-3.5622	5.28552e-15	1.3106e-16
AQP9	366	2.27561	7.70074e-09	5.46273e-10
AQPEP	206338	-1.44031	0.00196096	0.00252073
ARHGAP11A	9824	1.24015	7.41659e-10	6.08124e-13
ARHGAP11B	89839	1.08616	2.65889e-07	1.27244e-09
ARHGAP20	57569	-2.07849	2.64179e-12	1.84388e-11
ARHGEF10L	55160	-1.8786	3.0111e-23	8.95219e-17
ARL4A	10124	-1.04536	3.75646e-10	4.63558e-09
ARPC1B	10095	1.21477	3.29396e-14	1.6357e-13
ARSB	411	1.08338	5.49315e-08	6.01105e-08
ARSE	415	1.31278	4.6924e-07	5.01059e-06
ARSG	22901	-1.32182	6.10578e-20	3.01806e-13
ARSI	340075	2.41277	1.67047e-06	7.35531e-07
ARSJ	79642	1.59466	9.35734e-11	4.72137e-13
ART3	419	-1.65051	7.98921e-05	3.52102e-05
ART5	116969	-1.27513	6.67402e-05	2.79505e-05
ARTN	9048	3.78787	3.02304e-19	7.5174e-16
AR	367	-1.94086	6.27219e-07	2.66856e-07
ASAH1	427	-1.17056	2.97911e-19	3.34805e-15
ASAM	79827	2.11092	2.30812e-05	4.11883e-06
ASAP1	50807	1.17359	1.49581e-16	3.55236e-17
ASAP3	55616	-1.13382	1.55585e-16	2.76522e-14
ASB14	142686	-1.01687	7.21244e-06	1.75646e-08
ASPG	374569	-2.79271	9.35769e-06	1.95873e-07
ASPHD1	253982	1.54134	6.73567e-06	1.72396e-07
ASPM	259266	1.18001	8.86388e-08	1.52521e-12
ASPN	54829	2.52804	1.27322e-11	1.17085e-09
ASPRV1	151516	1.06317	0.0143132	0.00373213
ASXL3	80816	-1.21839	0.000300692	0.000155136
ATAD2	29028	1.3419	3.50977e-16	1.06321e-16
ATAD5	79915	1.10758	2.23733e-09	4.40584e-11
ATG9B	285973	-1.49812	0.00494768	0.000480638
ATOH8	84913	-1.50678	4.67754e-09	4.52344e-10
ATP10B	23120	-2.30844	7.43932e-06	2.43955e-07
ATP12A	479	-1.87719	0.00287071	0.00393713
ATP13A3	79572	1.05934	1.91943e-13	4.09841e-14
ATP13A4	84239	-3.83666	9.88882e-15	6.11275e-12
ATP13A5	344905	-2.19375	0.000215642	2.67325e-05
ATP1A2	477	-3.77294	2.58862e-06	1.96e-06
ATP2B2	491	-2.34332	1.98511e-08	3.59256e-11
ATP5A1	498	-1.03934	7.07459e-22	7.09051e-17
ATP6V0A4	50617	-4.37488	3.88096e-14	5.76806e-14
ATP6V0D2	245972	2.42184	4.97529e-07	1.35949e-07
ATP6V0E2	155066	-1.19662	3.29866e-05	7.10347e-05
ATP8A1	10396	-1.34032	2.60678e-08	4.35025e-08
ATP8A2	51761	1.55855	7.46062e-06	7.58379e-06
ATP8B3	148229	1.6574	9.48237e-19	2.9439e-13
AURKAPS1	6791	1.3761	8.97333e-20	1.84768e-16
AURKA	6790	1.75948	4.87674e-16	3.0989e-16
AURKB	9212	1.37919	3.35346e-08	4.02128e-13
AVPR2	554	-1.22449	8.56085e-07	4.08995e-07
AXL	558	1.00741	8.09861e-08	2.19924e-06
AZGP1	563	-2.83786	8.07331e-05	9.82941e-05
B3GALT5	10317	-3.1898	1.72476e-10	3.26868e-10
B3GNT4	79369	1.65573	7.26308e-10	2.67928e-10
B3GNT6	192134	-4.53632	1.76325e-08	7.79703e-09
B3GNT8	374907	-1.35421	0.000557495	9.56783e-05
B3GNT9	84752	1.22713	1.26018e-11	5.71927e-12
B4GALNT1	2583	3.30658	3.4878e-13	7.54658e-14
BAG1	573	-1.12875	2.48956e-21	1.26033e-14
BAG2	9532	1.63652	3.70454e-08	2.18027e-08
BAI2	576	2.2415	2.12575e-08	2.46857e-09
BAI3	577	-1.57134	5.44417e-06	1.14146e-06
BAIAP2L2	80115	1.31023	0.00106949	0.000906036
BARX1	56033	1.59158	0.00259025	0.00126748
BARX2	8538	-2.7351	1.07833e-09	2.43722e-14
BASP1	10409	1.61744	4.29758e-09	4.10476e-08
BBOX1	8424	-1.49492	7.54426e-05	1.20098e-05
BCAS1	8537	-2.56581	4.39108e-10	6.77038e-10
BCAT1	586	1.98299	7.55057e-10	1.62496e-08
BCHE	590	1.13394	0.00111692	0.00598668
BCKDHB	594	-1.09115	1.74212e-09	5.468e-12
BCL2L15	440603	-3.8245	9.36456e-14	3.48335e-14
BCO2	83875	-1.41184	3.46341e-05	0.000204247
BDH2	56898	-1.02202	1.58085e-17	2.32345e-14
BDNFOS	497258	-1.31358	5.15545e-11	1.67131e-09
BEND5	79656	-1.43796	4.03668e-07	1.37209e-06
BEND6	221336	2.03483	2.02982e-13	7.78099e-13
BEND7	222389	-1.21576	0.000110127	3.52625e-05
BEX4	56271	-2.18383	2.09068e-14	4.51011e-11
BFSP1	631	1.29404	6.2486e-13	4.51011e-11
BGN	633	2.40699	1.5028e-10	5.74682e-11
BICC1	80114	1.45543	0.00358086	0.0029655
BICD1	636	2.12569	1.00107e-16	2.35241e-16
BID	637	1.0278	5.08656e-10	1.06974e-11
BIRC5	332	1.64236	1.39499e-09	1.35447e-14
BLM	641	1.23356	4.12665e-07	1.04607e-11
BLNK	29760	-2.06129	2.69996e-09	2.56454e-10
BMP1	649	1.90482	5.01012e-19	3.93233e-16
BMP2	650	1.03631	0.000965181	0.000883472
BMP3	651	-4.32233	1.28528e-08	7.66461e-09
BMP8A	353500	2.86622	5.11731e-29	2.02908e-17
BMP8B	656	1.489	7.02535e-09	6.22115e-10
BMPR1B	658	1.66967	3.26407e-05	1.78728e-05
BMX	660	-1.60031	9.46129e-08	4.45872e-09
BNC1	646	1.47047	4.16869e-07	1.05309e-12
BNIPL	149428	-2.46529	4.507e-07	2.05552e-09
BOC	91653	-1.8587	1.21537e-11	9.08667e-12
BRCA2	675	1.20876	7.29741e-09	2.8395e-12
BRP44L	51660	-1.27625	3.33395e-18	3.53195e-17
BRSK1	84446	1.03074	7.19164e-07	1.79937e-06
BSPRY	54836	-2.2024	7.19302e-17	5.69714e-15
BST2	684	2.67194	8.54781e-11	7.21612e-10
BTC	685	-2.636	1.04883e-09	1.6041e-10
BTNL9	153579	-1.16468	2.4043e-06	5.98761e-05
BUB1B	701	1.20165	2.1481e-08	3.15591e-13
BUB1	699	1.31256	4.58031e-10	9.56427e-15
BZRAP1	9256	-1.56375	3.39331e-11	5.7009e-10
C10orf116	10974	-1.1899	5.00364e-08	2.86359e-08
C10orf35	219738	1.18974	8.12017e-08	3.40463e-08
C10orf55	414236	1.25032	4.01372e-13	2.0642e-11
C10orf67	256815	1.04666	0.00125536	0.00135887
C10orf91	170393	1.37262	1.58537e-12	5.07061e-10
C10orf95	79946	-1.07424	0.000276313	1.95867e-05
C11orf41	25758	1.42869	3.85138e-08	2.12873e-06
C11orf82	220042	1.07563	6.89672e-08	8.13536e-09
C11orf84	144097	1.4492	8.29688e-27	1.52562e-17
C11orf87	399947	1.16383	5.85061e-08	0.000178142
C11orf92	399948	-3.11227	5.26305e-11	3.48729e-10
C11orf93	120376	-1.75428	1.68837e-05	5.82236e-05
C12orf23	90488	1.19315	1.25928e-08	9.36891e-09
C12orf53	196500	1.22777	0.00517632	0.0083358
C12orf59	120939	1.33464	5.11422e-08	5.0882e-06
C12orf70	341346	1.08103	0.000116183	1.78728e-05
C12orf75	387882	1.42316	3.96508e-08	1.75446e-07
C14orf34	645687	2.15206	2.97719e-13	1.80165e-10
C15orf23	90417	1.13232	5.25869e-17	1.90843e-14
C15orf48	84419	-2.00371	0.000121224	7.59738e-07
C15orf52	388115	-1.43013	5.25085e-10	4.92326e-09
C15orf56	644809	-1.12402	3.45748e-05	0.000758968
C15orf59	388135	-1.60484	3.11193e-07	4.98426e-07
C15orf62	643338	-2.78848	2.39906e-11	7.53854e-12
C16orf57	79650	1.29374	6.83541e-20	1.40855e-16
C16orf59	80178	1.54182	8.2805e-12	1.42319e-14
C16orf74	404550	1.71438	1.39735e-09	5.71927e-12
C16orf75	116028	1.17508	4.12304e-09	2.92249e-10
C16orf89	146556	-4.22702	6.88193e-10	5.55914e-12
C17orf55	284185	-1.0561	7.91988e-06	8.35963e-06
C17orf97	400566	-1.33387	5.9794e-07	2.82362e-06
C18orf26	284254	-6.6929	3.15715e-08	6.17261e-09
C18orf54	162681	1.2993	1.0172e-15	8.41726e-15
C19orf21	126353	2.14515	0.000183507	4.15662e-05
C19orf46	163183	-1.87765	0.000928097	0.000607518
C19orf59	199675	1.92835	2.96075e-06	2.1486e-07
C1QL1	10882	2.76697	9.67951e-19	1.76793e-14
C1QL4	338761	2.07849	2.15359e-19	4.82283e-13
C1QTNF6	114904	3.28082	1.20789e-20	2.66846e-16
C1QTNF7	114905	-2.67694	1.69941e-08	2.18904e-09
C1S	716	1.01848	2.0588e-05	7.00843e-06
C1orf116	79098	-1.68339	4.93423e-05	5.0643e-08
C1orf126	200197	-1.78218	3.20972e-09	2.36918e-09
C1orf130	400746	-1.51071	0.000257318	0.000317139
C1orf135	79000	1.48513	1.76283e-12	4.4183e-15
C1orf161	126868	-1.44903	0.000209478	0.000411525
C1orf170	84808	-2.13073	4.29824e-08	8.17322e-11
C1orf177	163747	-3.09341	1.53609e-05	1.3261e-06
C1orf186	440712	1.36827	0.000235622	0.00242126
C1orf187	374946	1.25133	1.75488e-05	3.7272e-06
C1orf190	541468	-1.21676	2.597e-07	3.49596e-06
C1orf210	149466	-1.55024	9.9831e-12	3.48335e-14
C1orf216	127703	1.03951	6.5238e-07	3.03747e-08
C1orf38	9473	1.1662	3.40922e-07	2.75409e-08
C1orf59	113802	1.02937	0.00114536	0.000103998
C1orf68	100129271	2.73815	0.0026663	1.26444e-05
C1orf88	128344	-1.29288	2.70237e-06	5.11613e-09
C20orf103	24141	3.10049	1.99232e-17	4.11231e-13
C20orf112	140688	1.51605	6.67539e-07	7.38672e-08
C20orf114	92747	-6.10831	0.00117678	0.000779689
C20orf132	140699	-1.32978	2.45716e-11	2.39989e-11
C20orf151	140893	-1.3464	4.60412e-07	9.54862e-09
C20orf195	79025	1.34091	0.000119054	1.94001e-08
C20orf20	55257	1.20859	1.05477e-28	1.86372e-17
C20orf26	26074	-1.47794	0.00175629	0.00177722
C20orf3	57136	1.00048	4.03229e-06	2.10599e-11
C21orf125	284836	1.56231	2.28948e-09	3.85531e-11
C21orf34	388815	-2.12161	5.00167e-19	3.56504e-14
C21orf63	59271	-1.41772	1.00476e-14	1.92936e-11
C22orf32	91689	-1.21138	2.95235e-20	1.00424e-17
C2CD4B	388125	-1.94388	2.7203e-06	8.73649e-07
C2CD4C	126567	1.51935	5.10609e-09	6.73134e-07
C2orf15	150590	-1.13228	6.11232e-06	5.0882e-06
C2orf40	84417	-3.84564	4.04093e-15	1.30459e-15
C2orf54	79919	-4.11079	1.27818e-10	1.11422e-11
C2orf55	343990	-2.29459	3.6619e-21	2.14049e-16
C2orf81	388963	1.29315	0.00029604	7.34776e-06
C2orf88	84281	-1.1315	1.5957e-06	2.5273e-07
C2	717	1.28115	1.87619e-05	1.1633e-05
C3orf14	57415	-1.0433	2.59242e-10	2.09635e-08
C3orf15	89876	-2.68663	3.30997e-11	9.61624e-13
C3orf42	84657	-1.04699	3.39022e-12	1.20968e-10
C3orf57	165679	-2.43406	9.25785e-14	2.10579e-10
C3orf59	151963	1.15062	1.66007e-15	9.17934e-13
C3orf72	401089	2.43961	8.07553e-13	1.37571e-08
C4orf19	55286	-2.81347	1.65242e-08	2.9784e-08
C4orf31	79625	-1.50548	0.000607458	0.000395613
C4orf48	401115	1.48925	8.83428e-07	3.53063e-08
C4orf7	260436	-2.57394	0.00095943	0.000841939
C5AR1	728	1.5247	5.57174e-05	7.34776e-06
C5orf13	9315	1.72022	2.21383e-10	3.89539e-10
C5orf4	10826	-1.14571	3.87579e-05	5.50875e-06
C5orf62	85027	1.0107	3.35044e-08	4.08995e-07
C6orf105	84830	1.99079	5.99994e-06	1.16969e-07
C6orf10	10665	2.78042	6.47087e-15	2.74937e-11
C6orf124	653483	-1.87214	8.90389e-15	1.64445e-14
C6orf132	647024	-1.62906	8.69331e-06	1.7212e-08
C6orf141	135398	1.9448	2.48903e-07	1.06043e-06
C6orf142	90523	-1.71047	6.10733e-07	3.74929e-07
C6orf147	387097	1.49173	2.43677e-12	1.47328e-10
C6orf150	115004	1.80175	3.65151e-14	1.08015e-13
C6orf192	116843	-1.10874	5.92809e-14	2.07804e-12
C6orf218	221718	1.53003	3.62921e-05	0.000162122
C7orf10	79783	1.47057	8.07553e-13	4.42763e-10
C7orf46	340277	-1.85003	1.87221e-16	1.07938e-12
C7	730	-4.73487	6.63864e-16	3.75103e-13
C8orf34	116328	-1.71084	0.000111303	5.40441e-05
C8orf39	55472	1.04522	1.53863e-09	2.45306e-08
C8orf47	203111	-1.70363	1.53217e-06	5.00327e-06
C8orf79	57604	-3.06666	3.12342e-25	4.24185e-16
C8orf84	157869	-1.94762	2.21351e-07	2.22838e-07
C9orf100	84904	1.20958	1.84628e-10	8.19167e-10
C9orf109	286333	1.70692	4.96829e-05	2.66856e-07
C9orf110	100128385	2.17781	1.40013e-06	7.52894e-09
C9orf130	100128782	-1.04012	2.58708e-08	8.25194e-08
C9orf152	401546	-5.1516	1.99491e-14	8.47761e-14
C9orf169	375791	-3.54249	2.19681e-05	1.49109e-07
C9orf24	84688	-1.62968	2.40481e-05	2.75409e-08
C9orf30	91283	1.21417	3.15901e-21	3.84922e-15
C9orf45	81571	-1.07943	2.38468e-06	2.49953e-05
C9orf66	157983	-1.88571	1.36201e-16	1.00424e-13
C9orf68	55064	-1.15541	7.77118e-10	2.27683e-09
C9orf84	158401	1.53266	7.77726e-06	1.00556e-06
C9orf9	11092	-1.01393	5.88738e-08	1.33873e-08
CA13	377677	-1.8491	4.60668e-16	1.19551e-13
CA3	761	-5.25825	3.0807e-07	3.80185e-08
CA8	767	-1.67549	5.90238e-05	1.5587e-05
CA9	768	6.35759	1.644e-25	4.89599e-16
CAB39L	81617	-2.3611	9.42498e-22	3.88683e-17
CABC1	56997	-1.22843	1.56619e-06	2.75409e-08
CABYR	26256	1.6375	8.26302e-07	4.47541e-07
CACNA1B	774	1.77631	3.49864e-08	0.000841332
CACNA1C	775	1.40441	5.25315e-05	4.47203e-05
CACNA1D	776	-1.94873	2.05083e-09	3.12534e-09
CACNA1H	8912	1.4802	6.45811e-05	2.61273e-05
CACNA2D2	9254	-1.01446	5.78633e-05	4.8889e-05
CACNB4	785	-3.6307	3.04493e-23	4.44896e-16
CACNG6	59285	-2.85321	0.00176314	0.00384258
CAGE1	285782	1.28043	3.27968e-10	3.28501e-09
CALB1	793	3.35259	8.45948e-15	6.89521e-10
CALD1	800	1.3112	5.71355e-08	2.70427e-08
CALML3	810	-1.04258	0.107897	0.00120787
CALU	813	1.42691	4.52117e-19	6.0461e-16
CAMK1G	57172	1.3788	2.28525e-09	3.64413e-09
CAMK2B	816	-1.45528	0.000297942	0.000329715
CAMK2N2	94032	2.22865	1.91082e-19	8.39057e-16
CAMK4	814	1.24022	2.78619e-07	5.42012e-06
CAND2	23066	-1.13288	7.65091e-05	3.68969e-05
CAPN13	92291	-2.18536	0.000231156	0.000560369
CAPN14	440854	-5.62197	2.43332e-06	2.89482e-06
CAPN3	825	-2.03969	1.99904e-05	8.48857e-06
CAPN5	726	-2.17791	9.47638e-10	2.80221e-11
CAPN6	827	-4.7562	1.45125e-10	1.03467e-10
CAPNS2	84290	-2.16556	0.0385458	1.87165e-05
CAPS2	84698	-1.26431	3.44536e-06	3.20004e-07
CAPS	828	-1.24538	8.99534e-05	7.9618e-06
CARD10	29775	1.00401	4.27392e-06	6.16528e-06
CARD14	79092	-1.37761	0.00499818	4.34129e-05
CASC5	57082	1.20104	2.41693e-07	7.81683e-11
CASK	8573	1.02503	7.0115e-13	7.65171e-11
CASP14	23581	4.49656	5.79109e-06	4.61172e-06
CASP5	838	1.09456	0.000129411	1.55443e-05
CASQ1	844	-5.21329	0.000150064	0.000238636
CAST	831	-1.00907	9.68931e-09	1.01065e-09
CAV1	857	1.45931	3.3721e-11	7.52894e-09
CBLB	868	1.33998	2.88222e-15	2.81903e-14
CBLN1	869	-1.2784	0.000122002	6.08472e-05
CBR3	874	-1.10437	1.45486e-07	4.31527e-07
CBS	875	2.34787	1.47144e-05	6.78375e-06
CBX2	84733	1.49741	7.73939e-10	2.32466e-09
CBX7	23492	-1.00538	2.64041e-08	2.13751e-08
CCBP2	1238	-1.42814	6.90236e-10	4.27753e-09
CCDC102B	79839	1.09695	2.46488e-06	5.25425e-07
CCDC110	256309	-1.51413	1.74927e-08	1.0978e-08
CCDC120	90060	-1.09233	4.24493e-05	8.86498e-08
CCDC125	202243	-1.25289	5.46729e-19	1.36109e-16
CCDC150	284992	1.04165	4.83181e-06	2.48449e-07
CCDC24	149473	1.01799	0.00196774	3.32512e-05
CCDC64B	146439	-2.44207	4.48679e-12	1.166e-13
CCDC69	26112	-1.2651	5.44517e-08	5.67839e-08
CCDC85A	114800	-1.23523	6.9346e-05	4.03469e-05
CCDC87	55231	1.05079	5.94108e-08	2.40684e-08
CCDC88A	55704	1.27282	2.014e-12	3.12754e-12
CCDC8	83987	1.7257	0.00829155	0.0071627
CCL11	6356	3.83542	9.65925e-17	2.8861e-14
CCL14	6358	-3.3448	2.94059e-18	5.57347e-15
CCL18	6362	1.58563	0.00298697	0.000928478
CCL19	6363	-1.34758	0.00258907	0.00737648
CCL20	6364	1.31744	0.0180208	0.00723137
CCL21	6366	-1.02197	0.000468049	0.00978583
CCL23	6368	-1.73874	1.37872e-08	1.63722e-09
CCL28	56477	-1.16974	0.000109306	0.000444826
CCL2	6347	-1.56615	1.15008e-05	8.44814e-07
CCL7	6354	1.54746	9.43366e-06	2.3829e-06
CCNA1	8900	2.62764	1.43353e-06	8.62677e-06
CCNA2	890	1.01787	4.08608e-07	6.88123e-11
CCNB2	9133	1.28158	1.45376e-08	2.30697e-13
CCNE1	898	1.14931	1.70079e-10	2.45036e-11
CCNF	899	1.3712	6.74372e-10	1.97577e-11
CCNG2	901	-1.06967	1.43284e-08	7.84362e-10
CCR8	1237	2.264	3.52283e-12	9.47188e-11
CCT6B	10693	-1.06973	2.35102e-10	1.2206e-09
CD109	135228	1.18563	1.54081e-09	1.39999e-11
CD164L2	388611	-2.02727	2.70771e-13	1.63866e-12
CD1C	911	-1.49046	2.78967e-09	1.75446e-07
CD1E	913	-1.59993	4.30421e-08	1.57313e-06
CD200R1	131450	-1.99568	1.10411e-06	8.70835e-08
CD207	50489	-2.35886	0.00125447	8.32717e-05
CD248	57124	1.58556	0.000490656	0.000109996
CD24	100133941	-2.10115	1.27778e-14	5.57347e-15
CD276	80381	2.08549	1.66862e-21	2.02908e-17
CD300E	342510	1.33774	2.55789e-05	6.55018e-05
CD300LF	146722	1.1985	1.25472e-06	7.73453e-07
CD38	952	1.50916	0.000229234	0.000162062
CD40LG	959	-1.41767	2.02248e-07	7.35531e-07
CD70	970	1.86651	1.1685e-10	6.77038e-10
CD72	971	1.1351	0.0127043	0.0029316
CD80	941	2.17713	4.50713e-15	1.48429e-13
CD84	8832	1.0884	0.000390439	0.000334234
CDC20	991	1.38901	1.51707e-08	3.31269e-13
CDC25B	994	1.64935	1.59123e-09	6.59346e-11
CDC25C	995	1.13444	1.33149e-09	2.76522e-14
CDC42EP3	10602	1.14896	5.6475e-06	1.52216e-06
CDC45	8318	1.4027	5.06819e-09	3.42022e-15
CDC6	990	1.42209	8.91907e-13	4.24151e-15
CDCA2	157313	1.02209	2.74734e-07	1.64192e-10
CDCA3	83461	1.46942	3.1255e-10	6.14607e-15
CDCA5	113130	1.78814	4.51245e-12	2.77552e-16
CDCA8	55143	1.46341	1.63554e-10	3.27759e-15
CDH11	1009	3.01845	1.14178e-12	3.53249e-12
CDH13	1012	1.13167	9.17553e-06	8.48857e-06
CDH19	28513	-2.62604	5.30607e-10	1.42656e-09
CDH20	28316	-1.11502	0.000401377	0.000233828
CDH22	64405	-2.85536	3.30841e-10	3.67626e-09
CDH24	64403	1.40086	7.24949e-17	1.23224e-14
CDH26	60437	-1.99054	9.96003e-05	3.0857e-05
CDH2	1000	1.49258	0.000278651	0.00113921
CDH3	1001	1.73211	1.82292e-07	1.80165e-10
CDH4	1002	1.20068	4.79532e-05	0.000699544
CDH6	1004	1.34693	1.77377e-08	9.95356e-09
CDK14	5218	1.79551	1.47674e-05	6.78375e-06
CDK18	5129	1.31105	1.44565e-06	4.01704e-07
CDK6	1021	1.34565	4.77507e-17	3.94626e-14
CDKN2AIP	55602	-1.01716	4.49869e-06	1.41135e-09
CDKN2BAS	100048912	1.43853	0.000123961	0.000468255
CDKN3	1033	1.36715	1.13958e-10	8.10944e-14
CDNF	441549	-1.5758	8.31722e-11	1.5625e-13
CDO1	1036	-2.1963	9.56039e-08	4.01704e-07
CDON	50937	-1.25548	3.87599e-10	2.9126e-09
CDR2L	30850	1.22427	9.82292e-16	2.55202e-13
CDRT1	374286	-1.05976	0.000723774	0.000380105
CDSN	1041	4.17092	0.000124378	1.53608e-05
CDT1	81620	1.14288	2.03544e-07	4.67238e-12
CDX1	1044	2.14327	1.26443e-16	8.25978e-14
CDYL2	124359	1.5067	1.01021e-10	4.23509e-10
CEACAM1	634	-3.08443	6.62895e-17	1.57464e-14
CEACAM5	1048	-3.60143	2.78168e-06	6.06497e-07
CEACAM6	4680	-2.49479	2.28526e-10	1.41373e-10
CEACAM7	1087	-5.86121	1.41734e-09	1.04523e-09
CEBPE	1053	1.33476	2.81936e-14	9.314e-11
CELSR3	1951	1.64785	1.44472e-12	5.94927e-10
CEND1	51286	1.09728	7.02775e-11	1.04314e-09
CENPA	1058	1.71418	7.17786e-10	4.79022e-15
CENPE	1062	1.27031	1.35021e-08	4.72137e-13
CENPF	1063	1.27811	1.29651e-09	1.45886e-14
CENPI	2491	1.41056	3.77914e-12	1.42347e-16
CENPL	91687	1.08435	3.93657e-16	4.83378e-16
CENPO	79172	1.29672	6.73703e-10	1.40855e-16
CEP170	9859	1.04026	9.12399e-11	2.74843e-11
CEP290	80184	1.16874	1.25067e-07	2.05747e-08
CEP55	55165	1.74798	9.87423e-12	1.53511e-17
CERCAM	51148	2.53613	1.14696e-12	1.34882e-13
CES1	1066	-2.0273	0.00524415	0.00143929
CES2	8824	-1.65683	3.55262e-06	4.05369e-06
CES3	23491	-2.41158	3.86039e-08	2.5753e-07
CFD	1675	-2.55755	2.27197e-12	3.02653e-14
CFP	5199	-1.4501	2.95182e-08	2.394e-07
CFTR	1080	-5.03776	5.58948e-13	7.94325e-14
CGB5	93659	1.4688	4.12868e-14	4.91505e-10
CGB	1082	2.25246	8.40112e-18	1.31384e-11
CGNL1	84952	-3.43247	1.93065e-20	2.10041e-16
CGN	57530	-1.79123	1.83381e-11	9.47188e-11
CH25H	9023	-2.14817	7.48673e-09	4.63558e-09
CHAC1	79094	-1.09038	0.000152491	8.08959e-05
CHADL	150356	-1.22597	3.58259e-10	6.73582e-11
CHAD	1101	-2.96309	5.5236e-09	1.34779e-10
CHDH	55349	-1.60866	6.23584e-09	2.57437e-09
CHEK1	1111	1.00068	2.03397e-11	4.82283e-13
CHI3L2	1117	-1.9471	0.000141882	9.70363e-05
CHIT1	1118	3.35599	4.8642e-07	4.28801e-06
CHL1	10752	-2.08991	2.19881e-11	1.65644e-08
CHN1	1123	2.12499	9.37102e-14	6.53584e-13
CHPF	79586	1.13202	3.90514e-15	1.83563e-13
CHPT1	56994	-1.59517	4.4072e-11	4.63882e-13
CHRDL1	91851	-3.91264	8.25573e-14	1.11422e-11
CHRM3	1131	2.67246	0.0099497	0.00670087
CHRNA6	8973	1.296	2.32691e-11	2.4305e-08
CHRNA9	55584	1.44922	0.000391887	9.55017e-05
CHRNB2	1141	-1.03565	0.00140168	0.000939693
CHST11	50515	2.42914	5.12271e-19	8.41726e-15
CHST13	166012	1.21215	3.56074e-05	5.95025e-05
CHST15	51363	1.31442	6.35739e-16	8.30823e-15
CHST1	8534	1.52579	3.29873e-05	2.57579e-05
CHST2	9435	3.01027	3.00565e-15	4.7776e-14
CHST7	56548	1.76688	6.89473e-19	1.45379e-13
CHST9	83539	-4.92205	2.94505e-11	6.9511e-11
CHSY3	337876	1.79671	5.36963e-12	2.45047e-10
CHTF18	63922	1.08659	4.48109e-09	8.35474e-11
CIDEA	1149	-3.40765	3.47417e-12	1.166e-13
CILP2	148113	2.50708	2.66184e-18	8.28938e-14
CILP	8483	-2.76652	0.000149098	6.34186e-05
CITED2	10370	-1.39409	7.07237e-13	8.90132e-11
CKAP2L	150468	1.37384	2.82825e-09	1.9603e-14
CKMT2	1160	-4.97044	1.0895e-07	2.86334e-08
CKS1B	1163	1.20347	9.36372e-10	2.36206e-13
CKS2	1164	1.11912	3.06501e-07	3.35707e-09
CLCA3P	9629	-1.68279	0.00703397	0.00391491
CLCA4	22802	-5.3401	2.87299e-09	1.09751e-09
CLCF1	23529	1.05365	0.00255237	0.000411525
CLCN1	1180	-1.82422	7.43689e-07	9.93322e-08
CLDN10	9071	-6.89983	1.0291e-10	8.65763e-12
CLDN11	5010	-1.82595	2.82117e-07	4.43571e-08
CLDN14	23562	1.67019	1.1095e-07	9.59581e-10
CLDN17	26285	-3.807	7.36755e-05	8.44066e-05
CLDN23	137075	-1.32777	4.34375e-07	2.8593e-09
CLDN4	1364	-2.02271	2.71358e-10	7.50442e-11
CLDN7	1366	-1.72545	1.36439e-07	6.79625e-09
CLDN8	9073	-3.85734	5.8135e-12	7.53034e-10
CLEC10A	10462	-2.06255	1.57204e-12	1.12144e-09
CLEC11A	6320	1.48662	2.45187e-10	4.52344e-10
CLEC12A	160364	1.75088	3.04278e-09	1.33873e-08
CLEC3B	7123	-3.31862	3.32794e-14	1.45117e-15
CLEC4E	26253	1.28231	0.000293895	9.82941e-05
CLEC7A	64581	1.19798	4.11108e-05	1.90074e-05
CLGN	1047	-2.3496	1.19153e-07	9.74276e-08
CLIC3	9022	-2.86597	5.82016e-06	7.25812e-08
CLIC4	25932	1.50847	1.33877e-11	2.7144e-12
CLIC5	53405	-1.54783	2.62945e-06	1.54782e-06
CLIC6	54102	-2.06515	2.88759e-07	6.62026e-07
CLSPN	63967	1.65688	1.44238e-13	4.06396e-16
CLU	1191	-2.72736	5.72432e-14	4.31641e-13
CLVS1	157807	-2.17584	3.39961e-09	1.01161e-10
CLYBL	171425	-1.67455	5.66163e-21	2.25047e-16
CMA1	1215	-1.98399	3.24775e-06	8.40096e-07
CMAH	8418	-1.13105	7.88072e-06	2.11554e-05
CMPK2	129607	1.5532	3.98291e-08	1.08624e-07
CMTM1	113540	1.07824	2.68339e-13	4.09841e-14
CMTM3	123920	1.36672	6.06248e-09	4.27753e-09
CMYA5	202333	-2.89076	0.000496738	0.000579618
CNFN	84518	-3.34591	0.000768403	3.49596e-06
CNGA1	1259	-1.46427	1.54912e-09	1.97964e-08
CNGB1	1258	4.27171	6.39125e-17	2.03857e-13
CNGB3	54714	2.80933	2.21287e-18	2.77597e-12
CNIH3	149111	1.73084	2.41839e-11	7.37768e-09
CNPY4	245812	1.10619	2.20622e-07	2.30671e-07
CNR1	1268	-1.764	3.91534e-05	2.96895e-05
CNTD2	79935	2.92654	2.78581e-19	9.07985e-14
CNTFR	1271	-3.32056	2.76398e-10	6.08057e-10
CNTN1	1272	1.16071	0.00740211	0.00118068
CNTN4	152330	-1.32108	0.000108076	0.000116262
CNTNAP1	8506	1.28019	4.13356e-07	8.10595e-08
CNTNAP2	26047	1.92241	0.000384314	0.00233982
COBL	23242	-2.92328	1.95115e-15	5.65749e-16
COL10A1	1300	6.1288	3.79449e-26	1.52562e-17
COL11A1	1301	5.60385	1.12917e-16	2.87525e-13
COL12A1	1303	3.66912	1.0712e-19	1.0888e-16
COL13A1	1305	2.89292	3.5807e-17	1.10668e-16
COL15A1	1306	1.31883	0.00344406	0.00122219
COL16A1	1307	1.92513	5.72915e-10	5.58348e-10
COL1A1	1277	4.35615	5.13604e-17	6.54418e-16
COL1A2	1278	3.37634	3.63071e-14	1.02744e-13
COL21A1	81578	-1.49445	1.88686e-06	1.25734e-05
COL22A1	169044	3.16811	7.0346e-10	1.74269e-09
COL24A1	255631	2.43007	9.59036e-12	3.93084e-11
COL27A1	85301	2.00631	8.59487e-17	4.70402e-17
COL2A1	1280	3.37291	9.431e-17	1.76338e-14
COL3A1	1281	4.05564	6.68827e-15	3.02653e-14
COL4A1	1282	3.15859	2.74426e-17	1.53511e-17
COL4A2	1284	3.02549	6.70246e-15	1.10668e-16
COL4A5	1287	2.4703	1.39203e-19	1.06321e-16
COL4A6	1288	3.58653	1.69884e-17	3.84922e-15
COL5A1	1289	4.20094	1.4989e-20	8.69434e-17
COL5A2	1290	4.0464	3.21926e-20	9.16274e-17
COL5A3	50509	2.24996	5.48711e-15	5.36867e-14
COL6A1	1291	2.66905	4.36465e-13	8.36137e-13
COL6A2	1292	2.33809	6.01366e-10	1.64192e-10
COL6A3	1293	3.76812	3.16269e-14	5.23609e-14
COL7A1	1294	1.94004	1.51317e-11	3.10857e-14
COL8A1	1295	2.91699	2.82628e-12	7.65171e-11
COL9A2	1298	1.49334	0.0139656	0.00589164
COPZ2	51226	1.52794	1.4336e-07	1.01145e-07
COTL1	23406	1.12331	6.06248e-09	2.6834e-09
COX6A2	1339	-3.9385	0.00237287	0.00178236
COX6B2	125965	1.49928	0.00279251	0.00122219
COX7A1	1346	-2.43671	1.43588e-07	4.92326e-09
COX7C	1350	-1.07819	2.66393e-19	3.3475e-16
CPA6	57094	1.96676	2.03826e-07	6.4667e-06
CPAMD8	27151	-1.07468	0.00690144	0.00389658
CPEB1	64506	-1.24592	0.000943708	0.00104924
CPEB3	22849	-2.05148	2.29298e-15	3.27759e-15
CPEB4	80315	-1.34621	1.03583e-08	4.11231e-13
CPXM1	56265	2.71638	7.8811e-08	9.10652e-10
CPZ	8532	1.95648	5.2624e-06	7.73453e-07
CP	1356	-2.6992	1.99904e-05	4.74746e-05
CRABP1	1381	-1.2689	0.00366059	0.00191869
CRAT	1384	-1.42816	2.08535e-06	1.6523e-06
CRCT1	54544	-3.4436	0.00693836	1.092e-05
CREG2	200407	3.26397	1.93617e-19	8.48129e-12
CRISP3	10321	-9.1847	1.69884e-17	5.8813e-16
CRISPLD2	83716	1.01837	0.000103869	1.35893e-05
CRNN	49860	-9.50224	4.42878e-10	2.39397e-10
CROT	54677	-1.04906	1.69333e-08	1.12721e-07
CRTAC1	55118	-3.03178	1.15879e-15	4.15344e-12
CRYAB	1410	-1.83233	3.41641e-06	1.47021e-06
CRYL1	51084	-1.00205	6.76729e-16	3.1928e-14
CRYM	1428	-4.30811	5.59112e-15	2.9575e-14
CSAG3	389903	4.14183	1.12177e-14	3.38867e-09
CSF2	1437	3.29431	2.48018e-20	7.71515e-14
CSF3R	1441	1.10987	0.00164647	0.000218514
CSGALNACT2	55454	1.38132	2.6557e-14	6.05414e-14
CSMD2	114784	2.92253	5.46729e-19	6.83885e-14
CSPG4	1464	2.13978	1.36122e-09	3.09769e-08
CSRNP1	64651	-1.58847	2.38477e-10	7.53854e-12
CST1	1469	4.3446	0.00224402	1.557e-05
CSTA	1475	-2.93332	0.00788873	1.86158e-06
CSTB	1476	-2.37521	6.43745e-05	2.63807e-06
CTHRC1	115908	3.84455	1.67271e-14	7.68194e-15
CTLA4	1493	1.69049	1.69706e-07	2.9784e-08
CTSC	1075	1.17912	4.70291e-12	3.00175e-11
CTSG	1511	-1.12264	0.000193886	0.00036573
CTSK	1513	1.58175	1.03736e-05	1.68092e-06
CTSL1	1514	1.30814	6.25394e-05	1.42152e-05
CTSL2	1515	1.76582	3.38207e-08	1.67131e-09
CTSZ	1522	1.26556	1.64589e-07	1.35949e-07
CTTNBP2	83992	-3.03808	1.65912e-14	3.93084e-11
CWH43	80157	-2.3186	9.97351e-05	1.73196e-05
CX3CR1	1524	-1.80016	7.31765e-10	2.9126e-09
CXCL10	3627	2.46464	7.30742e-05	6.81183e-05
CXCL11	6373	2.83756	3.01232e-06	1.08386e-05
CXCL12	6387	-1.36057	2.75317e-05	8.56087e-05
CXCL13	10563	3.68269	2.34722e-09	3.73171e-10
CXCL14	9547	1.50173	0.000587453	0.000297007
CXCL17	284340	-3.34822	1.11569e-13	1.22528e-11
CXCL2	2920	-1.07891	0.000806219	0.00134307
CXCL5	6374	3.13595	0.000578232	4.18872e-05
CXCL9	4283	2.44354	8.72097e-05	7.10347e-05
CXCR1	3577	1.30668	0.00198605	0.00130547
CXCR2P1	3580	1.1977	0.00199133	0.00620297
CXCR2	3579	-3.24654	1.06647e-06	4.54727e-09
CXCR7	57007	1.24785	1.96846e-06	1.71044e-06
CXorf49B	100132994	3.02393	7.12599e-06	5.51603e-06
CXorf57	55086	1.245	2.69508e-06	7.46327e-06
CYP11A1	1583	-3.54289	6.54754e-14	6.07747e-13
CYP21A2	1589	-3.09318	1.76283e-12	4.53705e-14
CYP27A1	1593	-1.34929	1.32447e-06	2.68174e-06
CYP27B1	1594	2.57003	2.02794e-14	8.14828e-13
CYP27C1	339761	1.8489	1.31761e-06	3.81854e-07
CYP2C18	1562	-3.08647	0.00154834	9.71257e-07
CYP2C19	1557	-2.91569	2.06464e-05	1.72752e-05
CYP2C9	1559	-2.49563	4.72865e-07	1.345e-07
CYP2E1	1571	-3.55667	1.88652e-09	3.35707e-09
CYP2J2	1573	-2.24211	1.35877e-30	1.80393e-17
CYP3A5	1577	-3.56227	4.08106e-07	7.38672e-08
CYP4B1	1580	-5.80115	2.08577e-33	1.53511e-17
CYP4F12	66002	-4.1189	7.88076e-21	3.2088e-15
CYP4F22	126410	-2.94871	0.00673599	0.000113021
CYP4F3	4051	-1.6531	0.0125679	0.00709214
CYP4X1	260293	-2.58226	3.28351e-16	7.23256e-13
CYP7B1	9420	-1.23437	1.91288e-11	5.89811e-08
CYSLTR1	10800	-1.5794	1.24538e-08	3.59534e-08
CYSLTR2	57105	1.52164	4.33416e-09	3.2556e-08
DACT1	51339	1.94515	0.00017647	0.00013715
DACT3	147906	1.03997	0.0019336	0.0017162
DAGLA	747	-1.5312	2.52597e-06	7.12239e-08
DAPL1	92196	-2.5178	1.5999e-07	5.16131e-07
DARC	2532	-2.57187	2.16075e-14	1.11422e-11
DBC1	1620	-2.45107	5.52498e-09	5.7788e-09
DBI	1622	-1.16853	1.15634e-10	6.43731e-11
DBNDD1	79007	-1.75018	3.35169e-12	9.54862e-09
DCBLD1	285761	1.87643	9.79086e-25	3.1796e-16
DCBLD2	131566	1.59111	1.30386e-15	2.15341e-11
DCHS1	8642	1.11181	0.000769789	0.000640887
DCLK1	9201	-1.14352	9.03022e-05	0.000462582
DCLK3	85443	1.40559	1.07794e-06	1.63355e-07
DDAH1	23576	-1.17491	6.46787e-08	9.56192e-08
DDIT4L	115265	-1.98688	0.00038514	0.000133404
DDIT4	54541	1.1432	0.000225724	0.00017365
DDX43	55510	-1.41729	0.0326246	0.00335562
DDX60L	91351	1.6294	3.66454e-12	8.54024e-11
DDX60	55601	1.62421	2.50665e-09	9.54862e-09
DEFB1	1672	-2.24279	1.93327e-14	5.2704e-13
DEGS2	123099	-2.19208	1.98768e-12	1.47328e-10
DENND2C	163259	-1.15546	0.118223	0.000841939
DENND2D	79961	-1.11032	2.67118e-09	1.3194e-10
DEPDC1B	55789	1.23884	5.74462e-09	9.17934e-13
DEPDC1	55635	1.04515	1.72229e-07	4.30945e-11
DEPDC6	64798	-2.47961	1.80838e-15	4.02976e-15
DES	1674	-2.90207	0.00661891	0.00320054
DFNA5	1687	2.40747	4.44605e-21	1.27068e-15
DGAT2	84649	-1.44625	6.73567e-06	1.17599e-06
DGKG	1608	2.0554	2.87794e-08	2.5273e-07
DGKI	9162	1.72309	3.31531e-10	7.66461e-09
DHRS11	79154	-1.10213	1.98033e-15	4.56451e-12
DHRS1	115817	-1.18292	6.61768e-08	2.09635e-08
DHRS2	10202	2.72584	0.000197513	3.95087e-07
DHRS9	10170	-1.55025	1.35917e-05	1.58332e-05
DIO2	1734	-1.89383	0.000204747	1.23636e-06
DIRAS3	9077	-1.233	2.09838e-05	9.21085e-07
DISP2	85455	1.91639	6.91104e-10	1.31073e-07
DKFZp434J0226	93429	1.52886	5.40244e-05	4.8889e-05
DKFZp779M0652	374387	-1.12156	1.43353e-06	1.11379e-06
DKK1	22943	2.60458	2.15056e-08	2.09635e-08
DKK3	27122	1.18546	1.72152e-09	1.68788e-08
DLEU7	220107	1.23993	1.15736e-12	1.12329e-12
DLG2	1740	-4.51301	2.25981e-25	1.52562e-17
DLGAP1	9229	-1.09746	0.0290246	0.00475311
DLGAP3	58512	1.31329	1.9242e-09	3.08966e-07
DLGAP5	9787	1.25743	3.25354e-08	1.71709e-13
DLL3	10683	1.80156	2.02516e-12	1.76802e-09
DLL4	54567	1.27598	2.41639e-06	9.74276e-08
DLX1	1745	3.16742	2.06091e-12	6.86725e-13
DLX2	1746	2.75081	1.25387e-12	1.04607e-11
DLX4	1748	1.38275	6.9346e-05	3.0857e-05
DLX5	1749	1.3374	2.03932e-05	3.06502e-06
DLX6AS	285987	2.08356	1.01521e-12	1.80279e-09
DLX6	1750	3.19249	1.17547e-12	1.26072e-10
DMBX1	127343	1.78944	5.73613e-07	5.61864e-07
DMD	1756	-1.07329	2.79179e-05	5.03067e-05
DMGDH	29958	-1.01324	2.76399e-06	8.88288e-07
DMRTA1	63951	-1.78274	0.000148502	0.000551282
DNA2	1763	1.06867	1.63109e-10	1.72331e-11
DNAH14	127602	1.1956	0.000408435	0.0010875
DNAH17	8632	5.32614	4.2988e-17	2.09128e-14
DNAH1	25981	-1.25619	5.4283e-09	9.18888e-09
DNAH5	1767	1.79887	0.019803	0.000385151
DNAJC28	54943	-1.21063	1.00107e-16	4.44018e-14
DNAJC6	9829	1.45944	6.987e-05	0.00012469
DNASE1L3	1776	-2.03328	1.52041e-06	8.16051e-07
DNM1	1759	1.74908	9.1316e-09	6.79625e-09
DNMT3B	1789	2.38236	1.23752e-23	2.55811e-17
DOC2B	8447	-1.00277	0.011431	0.00283273
DOCK11	139818	1.40774	2.50509e-07	2.43955e-07
DOCK3	1795	-2.09739	4.51245e-12	2.2498e-11
DOK3	79930	1.00305	1.34826e-06	3.44194e-06
DOPEY2	9980	-1.2085	1.11675e-10	3.15591e-13
DPEP1	1800	1.41436	0.0014999	0.000375131
DPF1	8193	3.63447	1.57364e-25	1.30193e-17
DPH3B	100132911	1.22397	2.46741e-14	7.09051e-17
DPT	1805	-1.49675	4.37227e-06	1.81511e-05
DPY19L1	23333	1.06184	2.16075e-14	1.20452e-12
DRD4	1815	1.2365	1.33536e-06	8.38177e-07
DSC1	1823	2.34513	0.000875466	0.000310995
DSCAM	1826	2.07204	1.67367e-11	7.61833e-08
DSCC1	79075	1.16354	2.58889e-13	1.59535e-13
DSG2	1829	1.91635	7.98155e-08	5.43759e-09
DTL	51514	1.50516	1.46127e-12	3.0989e-16
DUOX1	53905	-1.75607	0.000497848	3.59534e-08
DUOX2	50506	-1.78158	0.00370928	0.000196177
DUOXA1	90527	-1.4564	0.119239	7.9618e-06
DUOXA2	405753	-1.65909	0.00234149	6.06518e-06
DUSP13	51207	-2.00302	0.00185379	0.00201907
DUSP1	1843	-1.90965	2.95921e-13	1.3194e-10
DUSP26	78986	-2.1526	0.000909523	0.000649111
DUSP5P	574029	2.23921	2.20627e-20	5.52581e-13
DUSP5	1847	-1.29203	1.62923e-05	3.78815e-06
DUSP9	1852	2.99939	6.68389e-23	2.77552e-16
DYSF	8291	1.01546	0.0256973	0.003129
DZIP1L	199221	1.28609	2.50509e-07	4.51973e-08
DZIP1	22873	1.12658	1.58007e-07	1.59468e-08
E2F1	1869	1.42537	3.83935e-13	7.68924e-16
E2F7	144455	1.71281	4.1226e-11	2.0107e-16
ECE2	9718	1.16177	4.81508e-11	1.19725e-11
ECHDC2	55268	-1.80153	7.45008e-24	1.18053e-16
ECHDC3	79746	-2.3716	6.9321e-08	5.55446e-09
ECM1	1893	-1.64184	0.0698612	0.00737648
ECT2	1894	1.41566	9.59578e-18	1.80393e-17
EDAR	10913	-1.50595	0.00456587	0.000762519
EDIL3	10085	1.39455	5.37927e-05	2.18014e-05
EEF1A2	1917	-1.52384	0.00602823	0.00659689
EEF1B2	1933	-1.00971	2.00917e-16	2.40166e-15
EFHA2	286097	-1.12714	0.000262943	0.000285385
EFHB	151651	-1.57024	0.00113852	0.000220243
EFHC2	80258	-1.47761	1.38864e-06	1.63355e-07
EFNB1	1947	1.2935	6.65467e-12	1.12329e-12
EGFL6	25975	1.18041	7.5418e-06	8.88653e-07
EGFL8	80864	-1.19645	8.57061e-08	9.03013e-08
EGFLAM	133584	1.22254	0.00306035	0.00062537
EGF	1950	-1.18475	0.00226417	0.00111254
EGLN3	112399	1.01328	0.00415257	0.00626551
EGOT	100126791	-1.16	1.1798e-07	8.86498e-08
EGR1	1958	-1.67811	5.14351e-09	1.41135e-09
EHD2	30846	1.10378	1.86692e-14	1.75356e-12
EHF	26298	-2.22989	2.89789e-11	1.45785e-12
EIF1AY	9086	-2.89098	0.0708077	0.00326911
EIF2AK2	5610	1.73968	1.20789e-20	1.52562e-17
EIF4E3	317649	-1.36677	1.73705e-18	2.11993e-15
EIF4EBP3	8637	-1.54178	2.74835e-18	1.57464e-14
EIF5A2	56648	2.01236	2.32467e-22	1.40855e-16
ELF3	1999	-1.82867	9.94142e-08	8.70835e-08
ELF4	2000	1.2962	8.67296e-17	1.53511e-17
ELF5	2001	-3.44677	2.37476e-11	1.37429e-09
ELFN1	392617	1.73268	8.60768e-12	6.77038e-10
ELFN2	114794	1.64798	1.74896e-05	0.000602176
ELN	2006	-1.09781	0.00049126	0.00283273
ELOVL2	54898	1.11362	0.000707852	0.00215018
ELOVL3	83401	1.6112	0.00874791	1.32517e-09
ELOVL4	6785	-1.28321	0.000128959	8.68156e-05
ELOVL6	79071	-1.10753	0.000660392	0.000101065
EMCN	51705	-1.10138	5.82016e-06	5.50875e-06
EME1	146956	1.52511	2.15948e-13	1.1772e-15
EMILIN1	11117	2.38274	5.44794e-09	2.6834e-09
EMILIN2	84034	1.10269	2.13801e-05	1.39601e-06
EMP1	2012	-3.15868	6.19085e-07	3.34448e-08
EMP3	2014	1.30026	9.52541e-08	1.78603e-07
EMR1	2015	1.77118	5.75445e-09	7.1685e-07
EMR2	30817	1.82275	6.1747e-11	1.84388e-11
EMX1	2016	1.88944	1.80245e-10	1.65287e-09
EN1	2019	5.16411	2.53508e-13	5.468e-12
EN2	2020	3.14042	5.36593e-14	1.52006e-10
ENAH	55740	1.16226	1.10376e-09	1.84388e-11
ENDOU	8909	-5.53727	3.15715e-08	5.02722e-09
ENKUR	219670	1.33593	0.1248	0.00156191
ENO2	2026	2.41472	4.18824e-22	9.18857e-16
ENPEP	2028	1.93596	1.66638e-06	7.25812e-08
ENPP3	5169	-1.75272	3.52251e-06	2.39926e-08
ENPP4	22875	-2.40632	2.29309e-08	1.33873e-08
ENPP5	59084	-1.86092	1.12976e-05	3.74247e-05
ENTPD7	57089	1.10827	2.47422e-10	3.20767e-12
EPB41L3	23136	-1.30468	5.62294e-06	1.02354e-06
EPB41L4A	64097	-2.00738	2.94995e-29	6.57001e-17
EPB41L4B	54566	1.23665	0.00274515	0.000579618
EPCAM	4072	1.57108	0.00159518	0.000916869
EPGN	255324	-2.56156	0.0184927	0.0014654
EPHA10	284656	-1.19355	9.34242e-06	0.000133404
EPHA2	1969	-1.19785	0.000519661	8.08959e-05
EPHA7	2045	-1.22607	0.0115223	0.0052792
EPHB2	2048	2.37188	6.52827e-12	2.07804e-12
EPHB6	2051	-1.53376	8.82923e-13	5.34092e-09
EPHX1	2052	-1.20967	7.83844e-11	8.25194e-08
EPHX2	2053	-2.32841	6.39867e-28	1.53511e-17
EPHX3	79852	-3.42613	8.74701e-08	5.26439e-08
EPHX4	253152	1.30872	6.72805e-07	2.98042e-07
EPN3	55040	-1.04868	0.000334979	3.49596e-06
EPOR	2057	1.15317	8.87272e-09	2.01405e-09
EPR1	8475	1.34573	5.37039e-09	2.8901e-14
EPS8L1	54869	-2.20634	1.45245e-08	1.23642e-10
EPS8L2	64787	-1.28154	1.72238e-08	2.90691e-12
EPSTI1	94240	1.69974	7.16719e-09	4.35025e-08
ERBB2	2064	-1.18702	3.47736e-12	1.38643e-12
ERBB3	2065	-1.17539	2.21201e-09	1.57192e-10
ERBB4	2066	-3.29402	3.43506e-08	1.76434e-09
ERP27	121506	-1.12114	0.0033824	0.00206696
ESM1	11082	3.60335	9.8553e-10	2.2498e-11
ESPNL	339768	1.46176	1.75649e-07	2.35206e-05
ESRP2	80004	-1.04742	0.00300376	1.05828e-05
ESRRG	2104	-2.83981	1.67267e-07	6.01105e-08
ETFDH	2110	-1.45068	1.12756e-15	1.9027e-16
ETS1	2113	1.14346	2.09305e-08	3.80185e-08
ETV2	2116	-1.38602	1.10719e-10	7.90413e-12
EVPLL	645027	-1.53654	0.00657451	0.00389658
EVPL	2125	-2.14568	0.00243243	1.89462e-06
EXO1	9156	1.47787	2.5926e-10	9.01576e-16
EXOC3L2	90332	1.13955	1.50479e-06	7.67309e-08
EXPH5	23086	-1.81976	1.02543e-08	6.00987e-11
EXT1	2131	1.49808	3.26803e-24	1.53511e-17
EXTL1	2134	-2.22655	1.7737e-06	2.54909e-08
EYA1	2138	-1.67406	1.07653e-05	5.01059e-06
EYA2	2139	-3.17882	2.02512e-23	8.41726e-15
F10	2159	-2.15277	2.12143e-09	1.1946e-09
F2RL2	2151	2.83702	3.06489e-12	1.11422e-11
F2RL3	9002	1.27815	1.74729e-05	1.6635e-07
F2R	2149	1.83382	1.06563e-10	7.65171e-11
FA2H	79152	-1.74886	0.000163723	0.000206995
FAAH2	158584	-1.7744	4.75405e-14	1.83563e-13
FABP3	2170	-1.73418	0.00317751	0.00866836
FADD	8772	1.02296	4.28436e-21	5.76806e-14
FADS1	3992	2.74029	1.51317e-11	2.25317e-13
FADS2	9415	2.36253	1.21621e-06	3.44137e-11
FADS3	3995	2.3187	1.71046e-12	9.61271e-13
FAIM2	23017	-2.30899	3.76054e-13	1.84388e-11
FAM101B	359845	1.30647	9.30252e-11	1.23642e-10
FAM107A	11170	-3.99933	4.80126e-23	2.14403e-17
FAM113B	91523	1.3138	1.77048e-10	2.20033e-10
FAM132A	388581	1.24706	0.000731559	0.00269786
FAM135A	57579	-1.24402	0.00405994	0.000168857
FAM149A	25854	-2.5451	1.38073e-18	9.56427e-15
FAM150B	285016	-2.45549	4.24625e-09	1.71263e-09
FAM166B	730112	-1.85607	6.62678e-09	1.00451e-12
FAM167B	84734	1.17714	0.000309035	8.48857e-06
FAM171A1	221061	-1.06992	1.69941e-08	7.34776e-06
FAM174B	400451	-1.42571	5.85148e-08	3.28848e-09
FAM176A	84141	2.19127	5.19286e-08	1.85304e-07
FAM179A	165186	-1.13203	0.000409474	0.000338549
FAM180A	389558	-1.13586	0.0185987	0.00968811
FAM184A	79632	-2.14531	1.14644e-11	9.90278e-11
FAM184B	27146	-1.69126	0.000368023	0.00028344
FAM189A2	9413	-3.32818	8.88553e-29	2.14403e-17
FAM190A	401145	-1.08607	3.18415e-06	0.000171237
FAM198A	729085	-1.63165	5.04233e-07	2.59447e-06
FAM198B	51313	1.59063	0.000996754	0.000505262
FAM22F	54754	1.03957	1.68056e-10	5.01536e-10
FAM25A	643161	-2.63311	0.0525553	0.0017162
FAM26E	254228	1.76885	9.09835e-07	2.14949e-07
FAM38B	63895	1.85574	2.15799e-07	9.36877e-07
FAM3B	54097	-6.23213	5.60854e-30	2.73232e-17
FAM3D	131177	-6.21114	1.01636e-27	2.14403e-17
FAM40B	57464	1.26047	0.00472658	0.00120787
FAM46B	115572	-1.7136	4.63557e-08	8.86498e-08
FAM47E	100129583	-1.69375	2.34803e-06	7.65484e-07
FAM54A	113115	1.33555	7.24472e-10	8.10944e-14
FAM55C	91775	1.41197	0.000188424	9.71257e-07
FAM63A	55793	-1.47511	5.99413e-12	9.59567e-17
FAM64A	54478	1.85047	2.68571e-11	3.26737e-14
FAM65C	140876	1.46038	0.00196445	0.000308831
FAM66D	100132923	-1.31616	1.8014e-06	2.28448e-07
FAM69A	388650	1.1794	7.07214e-15	1.2891e-14
FAM72A	729533	1.58126	1.03668e-10	2.87525e-13
FAM72B	653820	1.23157	4.80103e-10	9.53122e-14
FAM72D	728833	1.52572	2.24227e-10	1.71709e-13
FAM81A	145773	-1.01875	0.000235616	7.42531e-05
FAM83E	54854	-1.37649	0.000136901	0.000401097
FAM89A	375061	1.3817	1.24538e-08	5.50968e-11
FAM92A1	137392	1.33823	3.35002e-17	2.5762e-14
FAM95B1	100133036	-1.94197	1.37577e-08	6.00955e-09
FANCA	2175	1.10958	1.66563e-07	3.87554e-12
FANCB	2187	1.22106	1.43218e-12	3.66161e-14
FAP	2191	4.00193	2.1857e-14	2.04794e-14
FARP1	10160	1.01267	0.00390816	0.00341951
FAT1	2195	1.39282	4.92893e-09	9.30118e-10
FBLIM1	54751	1.10206	7.72324e-09	1.39182e-08
FBLN7	129804	1.1191	0.00287894	0.00113921
FBN1	2200	1.65666	0.000225379	3.68969e-05
FBN2	2201	3.6285	5.72372e-19	1.5714e-11
FBXL16	146330	-1.24988	3.02855e-05	1.18273e-05
FBXO39	162517	1.25621	5.32592e-08	2.1117e-07
FBXO41	150726	1.39874	4.12759e-12	3.44137e-11
FBXO43	286151	1.54846	6.0644e-09	2.05747e-08
FBXW10	10517	-1.10912	1.99285e-05	3.57815e-05
FCAR	2204	1.21995	7.07775e-06	3.31335e-05
FCER1A	2205	-3.04345	1.11901e-16	9.17934e-13
FCGBP	8857	-1.81618	5.8705e-06	8.91348e-06
FCGR2A	2212	1.45437	1.28657e-10	9.10652e-10
FCGR3A	2214	1.63561	4.66497e-07	1.75446e-07
FCGR3B	2215	1.23485	0.00566474	0.00571237
FCHO1	23149	1.53315	1.16992e-08	5.11613e-09
FCRL3	115352	1.62425	0.000121669	0.000206921
FEN1	2237	1.03932	2.78587e-12	1.48429e-13
FERMT1	55612	1.09786	4.47744e-07	3.0922e-09
FEZ1	9638	1.97451	2.57215e-15	3.01806e-13
FFAR3	2865	1.1394	0.099586	0.000595109
FGD6	55785	1.53085	2.07245e-17	4.70402e-17
FGF14	2259	-1.08527	6.9346e-05	0.00123717
FGF5	2250	2.11393	3.59343e-09	1.60774e-08
FGF7	2252	-1.52207	2.21072e-05	5.33286e-06
FGFBP3	143282	-1.0782	7.13515e-07	1.04234e-05
FGFR4	2264	1.57868	3.45288e-11	1.47253e-09
FHAD1	114827	1.99721	0.00047541	1.06043e-06
FHIT	2272	-2.02223	9.80637e-22	5.34293e-17
FHL1	2273	-1.47748	0.00049865	0.000439051
FHOD1	29109	1.03864	0.000171879	3.32937e-06
FIBCD1	84929	3.14403	5.42795e-18	4.91214e-13
FIGF	2277	-1.76131	3.8024e-07	1.47394e-08
FIGNL2	401720	1.07156	0.000609558	0.000544626
FITM1	161247	-2.35701	1.31387e-05	1.17599e-06
FJX1	24147	1.45326	2.90283e-09	6.93868e-09
FKBP10	60681	2.83716	3.35885e-12	2.98148e-12
FKBP14	55033	1.30888	1.85626e-17	2.51118e-15
FKBP9L	360132	1.76291	1.40604e-22	9.59567e-17
FKBP9	11328	1.47109	2.70906e-26	2.55811e-17
FLJ11235	54508	-1.82282	1.44566e-32	1.32164e-17
FLJ13197	79667	-1.40404	6.96737e-08	4.6053e-08
FLJ22536	401237	1.09114	5.80837e-07	2.34996e-07
FLJ35024	401491	-1.1076	9.61188e-07	4.12451e-07
FLJ44635	392490	-1.18881	1.0694e-11	1.7127e-12
FLNA	2316	1.24814	5.03764e-14	3.15591e-13
FLRT2	23768	2.09663	6.80833e-08	7.38672e-08
FLT1	2321	1.28281	1.1323e-06	1.69397e-07
FMNL2	114793	1.31301	7.14584e-13	4.9382e-13
FMNL3	91010	1.35262	1.66616e-16	2.9575e-14
FMO1	2326	-1.93388	3.63466e-07	4.87823e-08
FMO2	2327	-4.98661	5.90039e-23	4.89599e-16
FMO9P	116123	-2.50815	1.73799e-05	9.59663e-06
FN1	2335	3.48765	1.77199e-15	8.89492e-14
FNDC1	84624	3.14142	9.44146e-11	1.38158e-10
FNDC3B	64778	1.96156	4.50262e-14	3.2088e-15
FNDC4	64838	-1.53307	7.6971e-07	4.89595e-07
FNDC5	252995	-2.48629	1.13664e-05	1.27696e-05
FOLR3	2352	3.21948	2.41594e-17	8.63778e-14
FOSB	2354	-1.82666	3.02751e-07	1.17599e-06
FOSL1	8061	1.25134	0.00888943	0.00626551
FOS	2353	-2.31174	1.0839e-11	1.4432e-10
FOXA1	3169	-2.89357	4.43772e-13	1.3533e-09
FOXC2	2303	2.05101	3.87109e-09	2.83701e-08
FOXD1	2297	2.53224	8.26232e-09	1.01065e-09
FOXD2	2306	1.9576	7.32895e-16	5.11474e-16
FOXF2	2295	2.18479	3.83695e-11	2.8395e-12
FOXL1	2300	2.34029	9.91442e-12	7.50442e-11
FOXL2	668	3.71813	3.96772e-20	8.56972e-13
FOXM1	2305	1.91395	1.50042e-13	1.52562e-17
FOXO4	4303	-1.01849	6.38413e-15	1.59535e-13
FOXP3	50943	1.9784	9.74512e-10	5.22884e-10
FOXS1	2307	2.14932	4.17555e-09	1.28129e-11
FPR2	2358	1.84994	2.77745e-06	4.61373e-06
FPR3	2359	1.39558	5.51251e-07	6.1703e-07
FRMD3	257019	-1.52996	9.97194e-05	4.95885e-05
FRMD5	84978	1.71959	1.8814e-07	1.73874e-06
FRMPD1	22844	-1.61118	2.80618e-05	1.40802e-05
FRY	10129	-1.46376	1.73397e-07	5.95979e-07
FRZB	2487	-2.57362	1.08516e-09	4.23509e-10
FSCN1	6624	1.8131	4.26133e-14	2.25047e-16
FSD1	79187	1.87711	1.84366e-15	7.18964e-12
FSTL3	10272	2.10203	1.07571e-10	1.37013e-11
FST	10468	2.79592	3.30904e-17	6.19753e-14
FUT2	2524	-1.9636	3.27083e-10	5.27181e-11
FUT3	2525	-2.39263	6.13281e-12	6.43731e-11
FUT6	2528	-4.57502	1.73002e-19	5.46651e-15
FXYD1	5348	-2.31455	4.39027e-09	2.10579e-10
FXYD5	53827	1.40563	4.97441e-14	2.07804e-12
FYCO1	79443	-1.15234	1.51563e-08	1.34882e-13
FZD2	2535	2.41627	2.21263e-18	6.57001e-17
FZD6	8323	1.2203	7.33081e-17	5.57347e-15
GABRB2	2561	-1.38571	0.000188756	7.00982e-05
GABRB3	2562	-2.6666	7.05518e-06	4.27571e-05
GABRD	2563	1.54971	6.27545e-08	2.86359e-08
GABRP	2568	-4.07063	1.51639e-08	5.66436e-09
GABRQ	55879	1.32061	0.000969224	0.000735374
GABRR1	2569	1.07793	0.000707527	0.00105533
GAD1	2571	1.55838	1.35616e-07	3.09187e-06
GADD45B	4616	-1.16326	2.85285e-07	5.43759e-09
GALNS	2588	1.27933	1.9375e-25	1.9027e-16
GALNT10	55568	1.26932	3.66043e-09	1.57032e-09
GALNT12	79695	-1.821	3.7831e-11	5.74682e-11
GALNT2	2590	1.12221	3.19349e-22	4.32321e-15
GALNT5	11227	-1.85525	2.67052e-05	1.92775e-06
GALNT6	11226	2.22281	5.19441e-07	1.63355e-07
GALNTL1	57452	-2.38415	4.84335e-09	9.4952e-10
GALNTL4	374378	1.37438	1.28495e-11	3.09012e-13
GAL	51083	1.76304	0.00278051	0.000640887
GAMT	2593	-1.0565	9.70257e-06	1.25734e-05
GAP43	2596	1.38306	0.000507426	0.00136743
GAS2	2620	-2.05155	5.3299e-08	3.97585e-09
GAS7	8522	-1.75289	7.26943e-09	1.44128e-09
GAST	2520	3.27907	1.91835e-24	2.00307e-14
GATA2	2624	1.3106	0.000762896	0.000253073
GATM	2628	-2.15051	1.24094e-13	3.37059e-11
GBP5	115362	2.76134	1.10734e-09	2.23403e-09
GBP6	163351	-3.19275	0.0307458	2.69022e-05
GBX2	2637	3.09912	1.55198e-28	3.05946e-16
GCNT2	2651	-1.46868	5.78303e-07	2.8176e-05
GCNT3	9245	-3.57757	1.72123e-10	8.70802e-11
GCOM1	145781	-3.37933	9.83517e-18	1.33561e-15
GDF10	2662	-2.33291	1.53495e-08	9.00867e-09
GDF11	10220	1.21064	3.30841e-08	6.01105e-08
GDF6	392255	2.32798	6.57281e-12	1.29432e-09
GDPD2	54857	2.22931	3.87123e-07	4.97261e-06
GDPD3	79153	-3.33442	7.53196e-12	5.97695e-12
GEFT	115557	1.20231	0.000567234	0.000285385
GFI1	2672	1.64968	1.07258e-11	7.07892e-10
GFPT2	9945	1.17387	0.000332781	0.000143097
GFRA1	2674	-2.12897	1.01023e-07	7.38672e-08
GGT5	2687	1.72864	6.86802e-06	1.9918e-06
GGT6	124975	-2.51566	6.38296e-18	5.0424e-15
GGTA1	2681	-2.45565	3.12284e-16	4.32321e-15
GINS2	51659	1.28519	8.55786e-10	5.23694e-12
GINS4	84296	1.00871	4.89575e-09	1.09751e-09
GIPC2	54810	-3.03437	1.78868e-16	5.58348e-10
GIPC3	126326	1.16015	1.18343e-05	1.79937e-06
GJA1	2697	1.33076	1.68161e-08	8.54194e-10
GJA3	2700	1.46508	0.000109114	0.00010545
GJB4	127534	1.21972	0.00125601	0.000253073
GJB7	375519	4.03456	6.65616e-12	6.61196e-09
GJC1	10052	3.04579	4.97979e-21	4.22575e-17
GK3P	2713	-1.18214	3.01772e-06	1.59765e-06
GKAP1	80318	-1.34391	4.89015e-10	1.96746e-10
GK	2710	-1.30699	5.25757e-09	1.28713e-08
GLB1L2	89944	-1.67315	2.18033e-10	2.77511e-06
GLB1L3	112937	-1.36528	0.00432141	0.00264945
GLI1	2735	1.17166	6.14963e-07	1.73283e-05
GLI2	2736	1.13217	1.58177e-05	0.000166563
GLI3	2737	1.12884	2.69941e-08	1.7212e-08
GLIPR1L2	144321	-1.35067	4.91994e-14	9.98676e-12
GLIPR1	11010	1.08237	4.6794e-06	1.19508e-06
GLIS1	148979	1.85255	1.45193e-15	1.7127e-12
GLIS2	84662	1.37367	2.3441e-09	1.27244e-09
GLIS3	169792	1.28512	0.0014387	0.000375294
GLS2	27165	-1.17962	0.000150403	0.00152616
GLT25D1	79709	1.67182	2.45732e-27	1.30193e-17
GLT8D2	83468	1.32621	6.03838e-05	5.10069e-05
GLTP	51228	-1.61257	0.000435783	3.32512e-05
GLTSCR2	29997	-1.0362	3.49419e-14	2.77916e-15
GLYATL2	219970	-1.60695	0.00394751	0.00274198
GMDS	2762	-1.57668	7.91394e-14	2.34528e-15
GNA12	2768	1.74201	3.17007e-20	1.52562e-17
GNA14	9630	-2.46822	4.47067e-11	1.79892e-12
GNAL	2774	-1.36434	1.45901e-05	4.25215e-06
GNB5	10681	1.0375	4.62948e-17	1.53933e-14
GNE	10020	-1.35169	4.84282e-06	6.3983e-07
GNG7	2788	-1.55515	1.09714e-08	5.7009e-10
GNGT1	2792	2.56531	2.45451e-18	1.33833e-14
GNLY	10578	1.59464	5.54573e-05	1.29659e-05
GOLGA4	2803	-1.01469	1.5019e-08	3.94626e-14
GOLGA6L1	283767	1.43623	6.71672e-05	1.77333e-05
GOLGA6L6	727832	2.02818	0.000152121	2.46553e-05
GOLGA6L9	440295	-1.12893	1.47436e-05	2.8176e-05
GOLGA7B	401647	1.41378	6.28938e-05	2.65172e-05
GOLIM4	27333	1.42265	2.65695e-07	7.49561e-15
GPC2	221914	1.40441	1.26402e-09	2.60232e-09
GPC6	10082	1.42378	0.00396953	0.00565484
GPD1L	23171	-2.4679	3.88718e-20	1.58923e-17
GPD1	2819	-4.5306	9.79177e-14	4.06396e-16
GPER	2852	1.02146	0.00199355	4.44141e-05
GPIHBP1	338328	-1.65726	6.1625e-08	1.1656e-08
GPM6A	2823	-1.85296	6.33641e-07	1.0757e-07
GPNMB	10457	1.27066	4.92035e-11	1.29089e-10
GPR110	266977	-2.45295	6.12358e-08	6.59727e-08
GPR111	222611	-1.31038	0.00298946	0.000617427
GPR124	25960	1.02126	0.00154314	0.000862411
GPR126	57211	-1.56132	2.55759e-13	3.93084e-11
GPR133	283383	-1.3899	0.00144078	0.00221264
GPR141	353345	1.06664	8.09266e-05	0.000222486
GPR153	387509	1.3477	2.14145e-09	2.62833e-09
GPR156	165829	1.17055	3.2517e-05	9.82941e-05
GPR158	57512	4.7301	4.23141e-20	4.02494e-14
GPR161	23432	1.43962	1.11901e-16	4.98065e-14
GPR172A	79581	1.10581	6.88381e-14	1.7316e-14
GPR176	11245	3.1354	1.22751e-15	3.67726e-15
GPR19	2842	1.57548	4.88346e-19	5.63476e-14
GPR37	2861	-1.04344	8.68956e-05	0.000300916
GPR39	2863	1.76984	9.61928e-07	8.16051e-07
GPR4	2828	1.50328	1.72089e-07	1.07513e-09
GPR64	10149	-1.23325	0.00161354	0.000450604
GPR68	8111	1.47349	8.83442e-06	9.20148e-06
GPR78	27201	-1.20484	0.0106949	0.0099254
GPRASP1	9737	-1.32649	1.27402e-06	1.38369e-07
GPRIN1	114787	2.25078	5.75133e-15	2.14403e-17
GPRIN2	9721	-1.54411	2.85059e-07	2.23319e-06
GPT2	84706	-1.94057	1.22929e-16	1.9027e-16
GPT	2875	-3.65369	1.1313e-18	5.11996e-17
GPX3	2878	-2.76012	6.9564e-15	8.78482e-13
GPX7	2882	1.48334	5.43274e-06	8.62677e-06
GPX8	493869	1.48262	8.39349e-11	2.34403e-10
GRAMD1A	57655	1.00947	0.00178092	0.000162062
GRAMD1C	54762	-1.75574	2.8641e-11	2.0642e-11
GRAMD3	65983	-1.08595	1.5614e-11	3.31269e-13
GREM1	26585	3.35942	5.90488e-12	4.72137e-13
GREM2	64388	-3.55584	1.38536e-10	4.30945e-11
GRHL1	29841	-1.76211	2.43012e-06	6.36268e-08
GRHL3	57822	-2.07451	0.0976546	2.99336e-05
GRIA3	2892	1.66778	6.64083e-09	2.14949e-07
GRID2IP	392862	-2.10027	3.49636e-16	1.52521e-12
GRIN2D	2906	3.81917	2.68804e-23	5.34293e-17
GRIN3B	116444	1.50609	5.5411e-05	5.42012e-06
GRK7	131890	1.26981	6.60233e-15	1.41373e-10
GRM4	2914	1.412	6.74021e-06	7.17559e-06
GRM8	2918	1.14497	8.86378e-08	1.2153e-06
GRP	2922	3.01324	2.20352e-08	5.62541e-08
GRRP1	79927	-1.12176	6.67804e-06	3.91831e-06
GSC	145258	1.36229	0.00261282	0.00131217
GSG2	83903	1.4355	1.18077e-10	3.48158e-13
GSTA1	2938	-4.62748	5.78398e-06	1.01444e-05
GSTA4	2941	-1.09696	2.08436e-07	1.02577e-05
GSTM5	2949	-1.7017	1.42745e-06	5.26439e-08
GTF2A1L	11036	1.3024	8.95098e-05	0.000478897
GTF2IRD2B	389524	-1.3096	1.14696e-12	1.31025e-11
GTF2IRD2P1	401375	-1.10386	3.34736e-12	6.00987e-11
GTF2IRD2	84163	-1.01789	2.91737e-12	4.67238e-12
GTSE1	51512	1.5829	2.00738e-11	2.91516e-16
GTSF1	121355	1.26477	6.35261e-08	6.90499e-05
GUCA1A	2978	1.20608	7.60074e-11	4.62515e-08
GUCY1A2	2977	1.93871	1.80449e-09	5.01536e-10
GUCY1A3	2982	1.4876	7.97519e-06	7.12343e-06
GUCY1B3	2983	1.48262	2.80996e-07	4.81047e-07
GUCY2C	2984	-3.21811	5.21211e-06	1.73726e-06
GULP1	51454	-2.69896	7.72594e-15	1.60654e-10
GXYLT2	727936	1.29807	0.000689731	0.00055818
GYLTL1B	120071	1.27099	3.70684e-09	1.74269e-09
GYPC	2995	-1.07236	3.07014e-08	6.99373e-08
GZMM	3004	-1.11007	0.000631836	0.00128192
H19	283120	-2.19557	0.00926785	0.0029316
HABP2	3026	-1.04989	0.000843002	0.0010745
HAGHL	84264	1.20843	0.000223605	2.96575e-06
HAL	3034	-2.63451	0.000268362	0.000122864
HAP1	9001	2.73187	2.9748e-15	7.65171e-11
HAPLN1	1404	3.1352	1.58969e-15	9.56427e-15
HAS2	3037	1.78186	5.86444e-06	3.66804e-06
HAS3	3038	1.38561	2.46958e-05	7.23554e-06
HAUS8	93323	1.07218	2.32906e-11	1.7557e-13
HCG22	285834	-5.33753	5.38429e-09	1.22542e-09
HCG4	54435	1.32292	7.13297e-05	8.44325e-05
HCP5	10866	1.05851	2.73696e-07	8.73649e-07
HDAC9	9734	1.36978	0.00213848	0.00186234
HEBP2	23593	-1.12476	4.87674e-16	5.22825e-16
HECW1	23072	1.54169	4.16683e-05	1.73283e-05
HEPH	9843	1.19799	0.0026663	0.00323443
HERC5	51191	1.63142	9.05805e-11	2.8593e-09
HEY1	23462	1.0838	3.24861e-05	0.000224408
HEYL	26508	2.03896	3.3839e-10	6.29709e-11
HHIPL1	84439	1.80571	6.23492e-09	1.44697e-08
HIBCH	26275	-1.10995	1.87766e-16	5.05633e-13
HIC1	3090	1.17959	4.09216e-05	6.4667e-06
HIF3A	64344	-2.70012	4.47744e-07	7.09712e-07
HIGD1A	25994	-1.16717	9.83654e-14	3.56279e-16
HIP1	3092	1.34674	2.80945e-12	3.4158e-14
HIST1H2AG	8969	1.17422	1.23273e-14	5.58984e-14
HIST1H2AM	8336	1.07714	8.23637e-11	2.09783e-09
HIST1H2BD	3017	1.14038	2.12828e-09	7.12239e-08
HIST1H2BE	8344	1.16222	8.18806e-12	7.53854e-12
HIST1H2BK	85236	1.04592	1.43309e-13	9.0763e-11
HIST1H2BL	8340	1.02749	3.02472e-10	4.13392e-09
HIST1H2BO	8348	1.55154	6.36637e-16	2.63604e-12
HIST1H3G	8355	1.51032	2.76795e-13	1.88493e-11
HIST1H3H	8357	1.62045	3.3215e-16	3.2799e-13
HIST2H2AA3	8337	1.07915	2.23397e-06	2.77576e-05
HJURP	55355	1.67929	5.65193e-10	1.68919e-14
HK3	3101	1.8747	2.3914e-07	3.55572e-07
HKDC1	80201	1.83941	4.89546e-14	2.65439e-08
HLA-A	3105	1.12661	1.81614e-06	3.55407e-06
HLA-B	3106	1.13934	9.34499e-07	2.42692e-06
HLA-F	3134	1.1199	2.68511e-05	4.27571e-05
HLA-G	3135	1.50068	5.79597e-05	0.000135265
HLA-H	3136	1.03935	4.15655e-06	5.59382e-06
HLF	3131	-3.44036	3.77252e-27	3.62047e-16
HLTF	6596	1.19417	2.44791e-14	2.67878e-13
HMGA2	8091	4.10426	5.85971e-19	9.37876e-17
HMGB3	3149	1.12878	2.15247e-11	1.12329e-12
HMGN5	79366	-1.62483	3.76732e-17	2.28749e-12
HMMR	3161	1.2352	4.4713e-09	6.53584e-13
HNMT	3176	-1.1205	8.9368e-11	9.74711e-09
HOMER3	9454	1.71403	4.601e-15	1.93496e-15
HOPX	84525	-3.81578	3.48167e-10	9.26627e-11
HORMAD1	84072	5.32797	1.83906e-05	3.0884e-05
HOTAIR	100124700	2.71951	1.44507e-19	2.35138e-13
HOXA10	3206	4.30612	4.94998e-16	3.04933e-16
HOXA11AS	221883	2.15021	1.42552e-19	1.34542e-12
HOXA11	3207	3.68301	6.87871e-28	1.18053e-16
HOXA13	3209	2.94766	2.2467e-26	9.07985e-14
HOXA1	3198	2.45268	9.52447e-08	2.13751e-08
HOXA5	3202	2.01644	0.00128065	0.00226296
HOXA6	3203	2.00713	1.63931e-05	1.44738e-05
HOXA7	3204	4.02419	1.60637e-05	6.67983e-06
HOXA9	3205	1.94958	7.05854e-05	1.90074e-05
HOXB13	10481	1.54397	2.52121e-05	0.00103684
HOXB5	3215	1.22819	9.21703e-06	2.30725e-06
HOXB6	3216	1.97829	7.95085e-08	1.41832e-08
HOXB7	3217	4.20966	4.05257e-15	1.39999e-11
HOXB9	3219	4.55161	8.23082e-26	1.15352e-14
HOXC10	3226	5.88349	4.22164e-17	6.53584e-13
HOXC11	3227	5.71236	4.19963e-20	5.90037e-15
HOXC13	3229	5.46992	1.34223e-11	3.34373e-14
HOXC4	3221	2.78588	2.01812e-11	2.23862e-12
HOXC5	3222	3.15589	1.84763e-14	7.13662e-15
HOXC6	3223	4.12829	1.96929e-16	2.71637e-16
HOXC8	3224	4.46773	7.65459e-21	5.05792e-16
HOXC9	3225	3.90474	2.41088e-16	4.21428e-15
HOXD10	3236	4.42618	9.85001e-19	3.99722e-16
HOXD11	3237	6.62136	2.05684e-19	2.34273e-16
HOXD13	3239	5.37717	8.22131e-20	2.47258e-13
HOXD1	3231	1.60362	5.37535e-13	1.88167e-10
HOXD8	3234	1.7747	4.4514e-09	3.11429e-10
HOXD9	3235	1.89337	1.51415e-10	6.86245e-12
HPGD	3248	-3.392	1.26974e-13	4.20545e-13
HPRT1	3251	1.03019	2.3219e-20	2.9575e-14
HP	3240	-3.26204	7.9054e-10	4.92202e-11
HRASLS5	117245	-2.81842	9.95367e-12	1.07785e-11
HRASLS	57110	-2.41855	6.26408e-13	6.00955e-09
HRCT1	646962	-1.47617	6.33824e-05	1.78728e-05
HRC	3270	-2.14824	0.00885284	0.00930484
HRH2	3274	1.32777	0.00192661	0.000717601
HS3ST1	9957	-1.87085	2.69798e-07	2.50285e-08
HS3ST6	64711	-2.14836	0.000918832	0.000565613
HSD17B3	3293	1.20259	0.00146639	0.000353439
HSD17B6	8630	2.09334	1.15854e-15	1.0907e-15
HSF2BP	11077	1.2467	5.11947e-15	8.17322e-11
HSPA12A	259217	1.40052	8.2071e-07	5.0643e-08
HSPB6	126393	-3.37426	4.00362e-08	1.23605e-08
HSPB7	27129	-2.35688	0.00216053	0.00216137
HSPB8	26353	-2.31084	5.69078e-15	1.14894e-12
HSPC159	29094	-1.41971	3.22252e-05	6.37026e-06
HSPG2	3339	1.54951	9.74512e-10	2.67928e-10
HTR1D	3352	2.6725	5.84848e-24	5.21244e-16
HTR3A	3359	-2.96108	1.35827e-06	7.87793e-07
HTR7	3363	2.65328	4.35828e-13	4.14976e-10
HTRA1	5654	1.93726	1.24244e-08	1.05531e-08
HTRA3	94031	2.95126	4.53142e-09	8.19167e-10
HTRA4	203100	1.4562	1.15972e-09	5.55436e-08
IBSP	3381	3.63977	1.15086e-26	8.49234e-16
ICA1	3382	-2.24239	5.07275e-21	1.42241e-15
ICAM1	3383	1.25704	6.23514e-05	9.48634e-06
ICAM5	7087	2.46455	1.87327e-18	3.42022e-15
ICOS	29851	1.91393	2.87338e-06	1.19508e-06
ID4	3400	-1.91398	1.4633e-15	2.74272e-13
IDO1	3620	1.86571	0.000874356	0.000385151
IFI27	3429	2.88131	7.13047e-10	4.23509e-10
IFI30	10437	1.33026	1.03815e-08	7.68675e-10
IFI35	3430	1.10742	1.79639e-09	2.22304e-08
IFI44L	10964	1.78393	8.07206e-07	2.46662e-06
IFI44	10561	1.65903	2.81738e-10	5.43759e-09
IFI6	2537	2.91783	2.32901e-14	5.468e-12
IFIH1	64135	1.12989	6.00057e-08	2.68174e-06
IFIT1	3434	1.79433	2.46351e-07	5.0882e-06
IFIT2	3433	1.64259	3.00097e-10	5.78145e-08
IFIT3	3437	2.11934	1.45051e-09	1.82032e-07
IGF1R	3480	1.00196	6.25002e-13	2.60952e-13
IGF1	3479	-1.33056	0.000432448	0.000602176
IGF2BP1	10642	4.43257	1.19906e-23	1.26394e-14
IGF2BP2	10644	3.03863	8.61148e-15	6.14895e-17
IGF2BP3	10643	3.33773	5.61443e-10	9.68795e-11
IGFBP3	3486	1.50933	2.4646e-07	5.4465e-07
IGFBP7	3490	1.35497	3.4881e-08	5.8955e-09
IGFL2	147920	3.48568	3.91387e-07	4.16414e-07
IGFL3	388555	2.37342	1.53217e-06	4.98824e-06
IGSF10	285313	-2.57208	4.16303e-10	1.82708e-08
IGSF22	283284	-1.77491	1.45222e-08	8.89701e-11
IKBIP	121457	1.34559	6.59573e-17	7.31388e-15
IKZF2	22807	-2.03526	4.48485e-14	7.59093e-13
IL11RA	3590	-1.09623	2.77797e-06	4.53858e-06
IL11	3589	4.20351	3.79449e-26	2.2804e-17
IL12RB2	3595	1.54115	3.79165e-05	0.000873255
IL17D	53342	-1.12524	5.86646e-05	2.77576e-05
IL17RC	84818	-1.13915	3.29679e-29	1.30193e-17
IL1A	3552	1.85155	7.11776e-06	7.83552e-06
IL1F6	27179	-6.14883	5.29955e-06	3.11338e-06
IL1F9	56300	1.54261	0.000803154	0.000781973
IL1R2	7850	-2.1645	0.00130918	1.01051e-05
IL1RN	3557	-2.94454	0.00808772	3.61062e-06
IL20RA	53832	-1.18062	2.52696e-11	3.15123e-09
IL21R	50615	1.35338	2.85144e-05	1.37808e-05
IL22RA2	116379	1.4643	0.000939914	0.000657337
IL24	11009	4.55138	1.51589e-17	1.29427e-12
IL2RA	3559	1.80068	2.41433e-08	4.7316e-09
IL31RA	133396	1.816	1.66817e-07	1.75446e-07
IL33	90865	-2.7206	7.21774e-15	4.72137e-13
IL34	146433	-1.8852	3.27267e-14	1.09569e-11
IL4I1	259307	1.17729	1.3067e-06	3.55572e-07
IL7R	3575	1.71499	2.10584e-09	1.89277e-09
IL8	3576	2.04917	2.06705e-05	6.4667e-06
ILDR1	286676	-1.15055	0.00140485	0.000439051
IMPDH1	3614	1.14269	4.037e-13	7.78099e-13
INA	9118	-2.3923	0.00619058	0.00495436
INE2	8551	-1.70947	9.56373e-10	6.17189e-09
INHBA	3624	5.29714	1.25829e-21	3.02205e-17
INHBE	83729	1.0447	0.00388315	0.000772411
INMT	11185	-1.22686	4.50975e-06	7.70784e-06
IPCEF1	26034	-1.32022	3.11717e-11	9.36891e-09
IQCG	84223	1.09483	1.81679e-05	8.16051e-07
IQGAP3	128239	1.24945	4.6232e-09	5.2704e-13
IRS1	3667	1.13051	1.21431e-05	6.85335e-07
IRX4	50805	1.57306	2.50357e-07	1.78603e-07
IRX6	79190	-1.91542	2.90243e-05	0.000206864
ISG15	9636	2.98958	8.01162e-16	1.41793e-13
ISL1	3670	-2.55896	2.00306e-08	3.37549e-08
ISLR2	57611	1.16754	0.000773704	0.000841939
ISLR	3671	1.23121	0.00135006	0.00173624
ISOC1	51015	-1.14967	4.97213e-18	2.1775e-15
ITGA11	22801	2.80417	1.51317e-11	8.87081e-12
ITGA1	3672	2.31157	1.0952e-11	4.56451e-12
ITGA3	3675	1.65699	5.24101e-13	2.05552e-09
ITGA5	3678	3.00041	4.69966e-21	7.58451e-17
ITGA6	3655	2.07853	4.32676e-23	4.24185e-16
ITGAV	3685	1.19547	1.70114e-14	4.72137e-13
ITGAX	3687	1.53232	4.38118e-08	3.80185e-08
ITGB4	3691	1.28278	3.15553e-13	1.31929e-13
ITM2A	9452	-2.11348	2.94214e-15	4.33064e-14
ITM2C	81618	1.47274	2.46422e-07	3.73607e-08
ITPKA	3706	1.43902	3.11022e-06	7.59738e-07
ITPKC	80271	-1.19363	2.65918e-07	7.52894e-09
ITPR3	3710	1.196	3.01925e-11	1.2586e-13
IVL	3713	-1.87026	0.719598	0.00256367
IYD	389434	-2.5642	1.21218e-09	2.19582e-10
JAG1	182	1.06103	3.8106e-10	8.67424e-12
JMJD7-PLA2G4B	8681	-1.34795	5.8517e-07	1.08624e-07
JPH2	57158	-1.14504	0.00634792	0.00800918
JPH3	57338	1.5088	1.68812e-10	6.85607e-08
KALRN	8997	-1.95599	2.03255e-12	6.38825e-12
KANK1	23189	-1.44724	3.94298e-07	4.27371e-08
KANK4	163782	2.53414	1.65469e-05	4.95885e-05
KAT2B	8850	-2.16691	5.70023e-19	8.30525e-17
KATNAL2	83473	-1.75683	2.31828e-11	5.8955e-09
KAZ	23254	-1.34706	1.14692e-10	8.35474e-11
KBTBD10	10324	-4.03507	0.00762296	0.00443407
KBTBD12	166348	-3.84831	1.50559e-06	1.0129e-07
KBTBD3	143879	-1.00896	5.57113e-15	5.23609e-14
KBTBD5	131377	-4.19925	0.0059422	0.00695716
KC6	641516	1.9885	8.0928e-08	0.000267686
KCNAB1	7881	-1.2813	2.90952e-08	1.53534e-10
KCND2	3751	1.69257	0.00496332	0.00118068
KCNE4	23704	2.15953	3.91679e-07	8.86498e-08
KCNF1	3754	1.9133	1.22713e-07	1.79937e-06
KCNG3	170850	1.02031	1.52146e-06	0.000349341
KCNH3	23416	1.01676	0.0175905	0.00011953
KCNIP2	30819	-1.51453	2.19681e-05	2.19924e-06
KCNJ11	3767	-1.20795	6.89876e-06	2.02067e-05
KCNJ8	3764	1.4945	1.9896e-05	2.05842e-06
KCNK5	8645	-1.03343	3.52573e-07	3.59534e-08
KCNK7	10089	-1.53228	0.00932803	0.000375294
KCNK9	51305	1.43165	9.55864e-13	2.85942e-09
KCNMB3	27094	1.23323	6.96245e-09	1.92362e-07
KCNQ4	9132	-1.6858	2.12525e-06	1.34794e-07
KCTD17	79734	1.12943	2.31641e-06	2.81991e-07
KCTD6	200845	-1.30374	1.17096e-16	4.24185e-16
KDELC1	79070	1.57169	4.97213e-18	2.20769e-17
KDELR3	11015	2.0456	8.15658e-08	3.80185e-08
KDM5D	8284	-2.73574	0.14435	0.00181883
KEL	3792	-2.4458	1.9816e-10	2.33389e-12
KHDC1L	100129128	4.6228	1.13154e-13	2.14405e-11
KHDC1	80759	1.20206	1.19989e-14	7.18964e-12
KHDRBS3	10656	-1.24473	2.21148e-05	0.000114669
KIAA0802	23255	1.07406	9.79977e-08	1.05531e-08
KIAA1045	23349	1.94612	4.6799e-11	1.1656e-08
KIAA1370	56204	-1.07444	8.58786e-09	4.15344e-12
KIAA1468	57614	-1.28299	2.01137e-08	1.18787e-08
KIAA1524	57650	1.43946	7.76344e-16	1.52562e-17
KIAA1529	57653	-1.09211	0.00235882	0.00158007
KIAA1543	57662	-1.07701	0.000168894	2.72804e-06
KIAA1614	57710	1.03763	4.71773e-05	4.21498e-05
KIAA1644	85352	2.2484	3.82559e-14	8.70802e-11
KIAA1683	80726	-1.61333	6.01015e-11	2.01405e-09
KIAA1737	85457	-1.12795	6.84462e-11	3.51346e-15
KIAA1804	84451	1.00204	1.31674e-08	3.81854e-07
KIAA1949	170954	1.30383	2.60665e-15	6.77878e-15
KIAA2022	340533	-2.56459	1.18e-11	5.81773e-10
KIF12	113220	1.95638	0.00261102	0.00049883
KIF13B	23303	-1.34571	1.94328e-15	5.80687e-13
KIF14	9928	2.02095	8.09867e-13	2.12096e-17
KIF18A	81930	1.22149	2.42136e-10	5.18001e-15
KIF18B	146909	1.59047	6.62725e-11	1.38961e-15
KIF1C	10749	-1.05962	1.48178e-10	5.97695e-12
KIF20A	10112	1.2011	6.19343e-08	6.55e-12
KIF21B	23046	1.04824	6.30547e-05	6.52696e-05
KIF23	9493	1.34978	2.72922e-10	9.87743e-16
KIF26B	55083	3.16329	1.18046e-23	2.14403e-17
KIF2C	11004	1.6354	7.76416e-11	6.40006e-16
KIF3C	3797	2.20149	5.7036e-24	1.30193e-17
KIF4A	24137	1.58182	4.4708e-11	6.54418e-16
KIF4B	285643	1.60119	2.70402e-13	4.35406e-16
KIF7	374654	1.34581	1.41873e-07	4.72514e-07
KIF9	64147	-1.10027	7.5339e-15	4.29285e-17
KIFC1	3833	1.0733	1.49683e-07	2.45036e-11
KIRREL	55243	1.96051	1.51002e-08	7.04786e-13
KIT	3815	-1.37954	6.02119e-08	1.0668e-07
KLB	152831	-2.76723	1.58085e-17	5.11474e-16
KLF12	11278	1.13843	0.00114055	0.00036573
KLF15	28999	-2.99328	4.34772e-11	2.585e-12
KLF2	10365	-1.15095	1.85552e-07	8.86498e-08
KLF4	9314	-1.46356	1.61596e-05	1.76968e-06
KLF7	8609	1.97552	3.01589e-22	2.91516e-16
KLF8	11279	-1.29403	2.51592e-06	7.47636e-07
KLHDC7A	127707	-4.58037	4.63211e-13	1.09813e-12
KLHDC7B	113730	2.48029	4.29063e-08	1.50516e-09
KLHDC8A	55220	-3.09399	3.68344e-06	1.9918e-06
KLHDC8B	200942	-1.04376	9.7784e-12	7.21612e-10
KLHDC9	126823	-1.35084	5.16436e-06	1.14489e-05
KLHL14	57565	-1.46789	1.16286e-05	2.83281e-06
KLHL31	401265	-1.08267	0.0028902	0.00289915
KLHL5	51088	1.3861	2.60665e-15	1.39135e-14
KLHL6	89857	1.71236	1.3247e-06	1.65644e-08
KLK11	11012	-2.10124	1.73499e-10	1.96746e-10
KLK12	43849	-3.3847	6.40274e-07	3.14169e-07
KLK13	26085	-3.42145	0.00014367	8.16051e-07
KLRB1	3820	-1.55098	1.26507e-09	4.35025e-08
KLRF1	51348	-1.43204	3.30447e-10	2.54897e-09
KMO	8564	1.26489	1.36654e-08	1.10671e-07
KNTC1	9735	1.17634	1.40848e-13	1.49856e-14
KPNA2	3838	1.01603	7.57097e-11	4.09841e-14
KREMEN2	79412	2.14872	1.9469e-07	1.14644e-09
KRT13	3860	-6.72686	5.17407e-09	1.03171e-09
KRT14	3861	1.19625	0.0140622	0.0050387
KRT15	3866	-1.95815	0.00215223	1.92911e-05
KRT17	3872	2.35981	4.41686e-07	1.3533e-09
KRT23	25984	-2.51911	5.19453e-10	1.39182e-08
KRT24	192666	-2.62691	0.00180198	0.00251231
KRT31	3881	-1.00014	0.00533125	0.000505262
KRT32	3882	-3.31902	1.6378e-10	5.468e-12
KRT3	3850	-4.11746	4.65327e-05	7.08677e-05
KRT4	3851	-9.04442	2.41326e-10	6.5018e-10
KRT75	9119	2.27574	0.00041774	0.000674181
KRT78	196374	-6.10756	8.05167e-07	3.40463e-08
KRT7	3855	-3.11048	5.30723e-07	1.95873e-07
KRT80	144501	-1.25166	8.18464e-05	6.4667e-06
KRT9	3857	1.41938	3.56265e-06	3.35849e-06
KRTAP4-1	85285	2.61552	1.31602e-08	2.27909e-12
KYNU	8942	1.42769	8.75747e-06	0.000224408
KY	339855	-2.02066	0.00109856	0.000744053
L3MBTL4	91133	-1.22562	3.09016e-11	7.2285e-07
LAG3	3902	1.17236	1.24293e-05	4.74746e-05
LAIR2	3904	2.29785	1.17408e-15	6.16814e-12
LAMA1	284217	3.12202	5.07897e-10	9.10652e-10
LAMA3	3909	2.54549	2.92354e-24	2.22286e-15
LAMA4	3910	1.72667	5.6289e-07	1.46551e-07
LAMB1	3912	1.672	2.11741e-15	1.08015e-13
LAMB3	3914	1.77948	8.64713e-13	1.31929e-13
LAMB4	22798	-4.20598	2.20426e-06	2.42692e-06
LAMC1	3915	1.76906	1.14489e-14	3.34373e-14
LAMC2	3918	4.0708	1.17289e-24	1.86372e-17
LAMP3	27074	1.5283	1.6757e-10	7.36725e-10
LANCL3	347404	-1.21707	0.00617658	0.00338005
LAPTM4B	55353	1.00269	8.89734e-18	2.3728e-14
LAYN	143903	1.52305	1.22778e-09	1.86514e-08
LBH	81606	1.49424	1.08663e-05	1.6523e-06
LBX2	85474	1.93558	3.44842e-14	3.56474e-13
LCN10	414332	-1.36627	3.97432e-08	1.18787e-08
LCN2	3934	-2.57468	3.39319e-07	2.30671e-07
LDB3	11155	-3.90986	0.000336243	0.000380105
LDHD	197257	-2.11178	8.24432e-13	5.39659e-13
LDOC1	23641	-1.40667	1.05021e-07	2.28171e-05
LEPRE1	64175	2.10842	8.71882e-20	5.65749e-16
LEPREL1	55214	2.3832	2.52283e-16	1.39999e-11
LEPREL2	10536	1.61469	3.23329e-05	3.17954e-05
LETM2	137994	1.07525	5.57907e-09	4.89595e-07
LGALS1	3956	2.20064	1.80356e-08	8.64819e-09
LGALS9B	284194	-1.52831	0.0201481	0.0034775
LGALS9C	654346	-1.42026	0.0179748	0.00462862
LGR5	8549	1.40923	0.00778206	0.00680099
LGR6	59352	-1.71186	1.19285e-06	1.60713e-05
LHFPL2	10184	1.09403	3.2564e-06	2.66856e-07
LHX1	3975	3.98884	2.708e-23	8.63778e-14
LHX2	9355	3.70105	1.85546e-09	1.11422e-11
LHX5	64211	3.4989	3.47759e-31	3.92336e-15
LIFR	3977	-1.03869	3.44713e-05	2.8176e-05
LIF	3976	1.28236	0.00534644	0.00154373
LILRA3	11026	1.98632	2.22263e-09	4.50298e-09
LILRA6	79168	1.16273	1.22155e-05	2.86114e-05
LILRB2	10288	1.22003	0.00016503	2.02067e-05
LILRB4	11006	1.54421	5.55361e-06	6.06518e-06
LIME1	54923	-1.16901	1.65292e-05	6.26696e-06
LIMK1	3984	1.12081	6.04805e-21	2.31848e-17
LINGO1	84894	1.509	0.000136239	3.32512e-05
LIPE	3991	-1.38077	2.35428e-12	4.11231e-13
LIPG	9388	1.27993	0.00502391	0.00866836
LIPH	200879	-1.51321	2.19776e-06	1.68092e-06
LLGL2	3993	-1.51691	3.92197e-11	1.05309e-12
LMO2	4005	-1.52933	9.95367e-12	5.11614e-12
LMO3	55885	-2.43452	1.73615e-07	8.76429e-09
LMO4	8543	-1.11747	1.41604e-15	4.70483e-11
LMO7	4008	-1.7806	7.57948e-09	4.61143e-10
LMOD1	25802	-1.44499	1.04037e-05	5.59382e-06
LMOD2	442721	-4.40192	0.0122454	0.00672117
LMOD3	56203	-3.71885	0.00491525	0.00556519
LMX1B	4010	3.6509	7.46799e-05	5.2528e-06
LNX1	84708	-1.60883	1.52222e-09	1.23642e-10
LOC100127888	100127888	-2.01603	8.12421e-07	9.37461e-08
LOC100190938	100190938	-1.3068	4.01012e-07	1.16969e-07
LOC100216001	100216001	1.76347	1.55032e-13	1.63824e-09
LOC100270710	100270710	1.76417	1.00437e-11	5.52581e-13
LOC100302650	100302650	-1.06642	8.96357e-05	1.37808e-05
LOC113230	113230	-1.22526	2.8735e-12	1.84123e-10
LOC134466	134466	-1.22748	3.07059e-05	1.78728e-05
LOC151534	151534	1.52968	2.86873e-11	3.78593e-12
LOC222699	222699	1.20237	2.09074e-07	1.47021e-06
LOC254559	254559	1.2064	3.68452e-06	2.46662e-06
LOC283314	283314	1.1553	5.0507e-12	5.15672e-11
LOC284440	284440	-1.0822	3.51013e-08	4.35025e-08
LOC285548	285548	1.69288	5.45433e-13	7.50442e-11
LOC286367	286367	-1.27322	6.02398e-05	1.84299e-05
LOC286467	286467	2.25602	2.02638e-17	1.42542e-10
LOC339524	339524	-1.33694	1.85321e-08	1.0978e-08
LOC389458	389458	1.10759	9.81037e-10	6.34352e-08
LOC390595	390595	-1.10378	1.45833e-06	2.6026e-08
LOC399815	399815	1.54874	5.49369e-12	7.21612e-10
LOC399959	399959	-1.14855	4.22797e-05	5.10069e-05
LOC401052	401052	-1.20539	3.46075e-09	2.98289e-10
LOC440173	440173	1.69285	0.00792157	0.000726109
LOC440957	440957	-1.1222	5.10441e-15	1.00929e-14
LOC441666	441666	-1.29553	0.00896134	0.00858756
LOC541471	541471	1.01721	2.09259e-07	5.43759e-09
LOC643008	643008	-3.54853	3.82878e-20	5.78383e-16
LOC84740	84740	2.65409	4.60668e-16	2.62326e-11
LOC84856	84856	1.79136	9.76686e-05	7.75548e-05
LOC84989	84989	1.00606	5.904e-05	5.65198e-05
LOC90246	90246	1.0874	1.45257e-05	2.35206e-05
LOC92973	92973	-2.31026	2.35372e-09	2.24468e-10
LONRF1	91694	-1.07227	1.14696e-12	9.00867e-09
LONRF2	164832	-2.75268	6.09838e-07	4.55636e-07
LOXL1	4016	1.09604	2.67163e-06	7.23554e-06
LOXL2	4017	3.81716	5.47651e-21	1.53511e-17
LOXL3	84695	1.61357	9.8753e-11	7.02978e-11
LOX	4015	1.4719	1.0383e-07	1.0299e-07
LPAR3	23566	1.17323	1.47311e-05	1.07715e-06
LPAR6	10161	-1.4041	8.91094e-17	4.82283e-13
LPCAT1	79888	1.67819	1.61433e-18	1.80303e-16
LPHN2	23266	-1.34287	2.48823e-11	7.68675e-10
LPHN3	23284	1.19807	0.00538422	0.00113921
LPIN1	23175	-1.4045	8.88515e-11	6.86245e-12
LPPR4	9890	1.17332	0.000125159	9.82941e-05
LRCH2	57631	1.13899	0.00499492	0.00509053
LRFN1	57622	1.12877	2.88759e-07	2.91694e-06
LRFN4	78999	1.41716	2.20015e-12	6.53584e-13
LRG1	116844	-2.00442	2.70572e-09	2.45306e-08
LRP12	29967	1.88917	3.79597e-15	2.32345e-14
LRP1B	53353	-1.77233	0.000105503	0.000104593
LRP8	7804	1.45676	1.636e-09	1.47328e-10
LRRC15	131578	4.09081	1.14644e-11	1.37013e-11
LRRC17	10234	1.08571	0.00515882	0.00673443
LRRC20	55222	-1.04824	1.13719e-06	3.88362e-07
LRRC2	79442	-3.56147	1.42858e-09	2.79283e-10
LRRC37A4	55073	-1.14438	0.00297692	0.000243388
LRRC39	127495	-1.76692	0.00280546	0.00577317
LRRC3	81543	1.39539	1.85626e-17	4.40888e-13
LRRC6	23639	-1.06219	9.22884e-05	1.25734e-05
LRRC8C	84230	1.55918	2.68406e-14	6.51547e-14
LRRK2	120892	-2.11693	2.06822e-15	3.83585e-13
LRRN2	10446	-1.20704	0.00101978	0.00140596
LRRN4CL	221091	-1.77744	4.74762e-07	3.95087e-07
LRRN4	164312	1.42687	2.95719e-11	2.1628e-09
LRRTM2	26045	1.07848	1.00703e-07	1.31679e-05
LSAMP	4045	1.08085	0.00228889	0.0029655
LTBP1	4052	1.92733	3.99023e-14	4.40888e-13
LTBP2	4053	1.6699	2.53304e-07	3.31802e-07
LTC4S	4056	-1.47326	4.05806e-12	2.10599e-11
LTF	4057	-5.94811	2.445e-09	3.42557e-09
LUM	4060	2.48606	3.22019e-11	1.50048e-11
LUZP2	338645	-1.75511	2.91061e-06	1.25547e-05
LY6E	4061	1.12835	2.58974e-09	3.80185e-08
LY6K	54742	2.29633	2.2745e-10	2.68801e-11
LYNX1	66004	-1.85312	3.44027e-08	7.81143e-08
LYPD1	116372	1.90367	1.52573e-07	1.18787e-08
LYPD2	137797	-3.78197	1.69757e-05	2.34747e-06
LYPD3	27076	-1.68545	0.126003	9.48634e-06
LYVE1	10894	-1.5085	0.000619369	0.000579618
LYZ	4069	-1.15309	0.00014589	0.000385151
MACC1	346389	-2.54306	4.82882e-13	4.25551e-12
MACROD2	140733	-1.51108	1.89444e-11	2.73777e-10
MAGEA4	4103	3.225	4.56541e-10	3.31335e-05
MAGEA6	4105	3.30297	8.45421e-12	9.23658e-06
MAGED4B	81557	2.21294	1.80245e-10	8.3629e-10
MAGED4	728239	1.92669	5.5099e-08	2.31443e-08
MAGEL2	54551	1.2141	8.87066e-06	8.20828e-05
MAGI1	9223	-1.46089	4.81488e-13	8.41726e-15
MAGI3	260425	-1.11002	3.28998e-07	2.27683e-09
MAGIX	79917	-1.52615	1.44285e-16	3.56504e-14
MALL	7851	-1.36156	0.00224402	4.21498e-05
MAL	4118	-8.14587	1.05975e-12	9.61271e-13
MAMDC2	256691	-2.11969	3.04924e-07	3.74929e-07
MAML3	55534	-1.88971	2.38011e-17	2.45178e-15
MAN1C1	57134	-1.40281	4.34732e-10	2.9669e-09
MANEAL	149175	-1.17262	5.75577e-07	3.1308e-05
MANSC1	54682	-1.83656	2.27006e-15	3.37059e-11
MAOB	4129	-2.1827	2.08827e-11	3.15123e-09
MAP1LC3A	84557	-1.01237	1.01629e-08	2.34996e-07
MAP1LC3C	440738	-1.54967	8.01769e-06	6.80672e-07
MAP2K6	5608	-1.28266	3.0362e-11	2.45306e-08
MAP3K8	1326	-1.08417	1.75171e-08	1.50312e-08
MAP4K2	5871	1.40634	3.3215e-16	2.84686e-16
MAPK12	6300	1.5197	0.0359832	0.00111254
MAPK4	5596	-1.24599	0.00015095	8.44325e-05
MAPKAPK3	7867	-1.09499	2.72368e-12	2.76522e-14
MAPT	4137	-2.84793	5.58344e-10	4.40584e-11
2014-03-03	115123	-1.0878	5.06119e-09	2.05747e-08
2014-03-04	57574	1.66174	5.54885e-10	1.42582e-10
MARCKSL1	65108	1.48093	3.23861e-07	7.37768e-09
MARVELD1	83742	1.95446	2.12401e-16	2.84639e-15
MAT1A	4143	-1.32373	9.4222e-07	2.63807e-06
MATN3	4148	2.39118	1.87221e-16	4.52513e-13
MATN4	8785	-1.46791	0.000144019	3.73197e-05
MB	4151	-3.7724	1.44641e-05	1.20098e-05
MC1R	4157	1.48214	2.43345e-11	5.8492e-12
MCAM	4162	1.27292	1.43485e-05	8.48857e-06
MCF2L	23263	-1.21911	3.18465e-11	9.36891e-09
MCM2	4171	1.5852	3.82643e-18	8.30525e-17
MCM5	4174	1.01455	8.50446e-10	2.7075e-14
MCOLN3	55283	1.23185	0.0160823	0.0083358
MCTP1	79772	1.37439	1.30916e-06	7.10381e-07
MDGA1	266727	1.09073	7.5929e-05	6.25007e-05
ME3	10873	-1.57195	9.29489e-11	5.62886e-11
MECOM	2122	-1.36146	0.000174319	8.93559e-05
MEFV	4210	1.49179	2.37997e-06	1.30268e-06
MEIS1	4211	-1.80547	1.91627e-13	5.11525e-14
MEIS3	56917	2.26732	7.76452e-08	1.56435e-08
MELK	9833	1.10397	2.29755e-08	1.35271e-12
MEOX2	4223	-1.36006	0.000254055	0.000508617
MESP1	55897	-1.20445	1.35673e-05	7.58379e-06
MEST	4232	1.35977	3.16517e-07	2.26821e-07
METTL7A	25840	-2.79457	8.0855e-26	9.43593e-16
MET	4233	1.61788	5.43317e-12	2.36206e-13
MEX3B	84206	1.20975	2.66493e-08	1.85304e-07
MFAP2	4237	3.2146	3.48331e-18	3.28121e-17
MFAP4	4239	-1.55071	2.30575e-05	4.21498e-05
MFHAS1	9258	1.20872	5.4891e-10	2.80221e-11
MFI2	4241	2.6459	3.48303e-07	3.95178e-09
MFRP	83552	1.04711	0.00224983	0.00013715
MFSD4	148808	-1.43457	0.000703701	0.000906036
MFSD6L	162387	-2.72565	2.00529e-11	3.90817e-11
MGAT4A	11320	-1.03024	1.1379e-09	2.05747e-08
MGAT5B	146664	1.22246	2.7847e-08	1.89462e-06
MGC12982	84793	2.07559	3.10356e-20	1.52562e-17
MGC16121	84848	1.45457	6.31537e-09	3.65243e-08
MGC16703	113691	1.76992	8.58345e-08	1.59935e-09
MGC45800	90768	2.36714	4.94828e-08	2.26821e-07
MGC87042	256227	1.54539	8.05658e-11	8.39781e-08
MGLL	11343	-2.0013	1.24457e-11	9.56427e-15
MGP	4256	-1.08739	3.009e-05	5.10069e-05
MGST1	4257	-2.32278	5.815e-07	7.64705e-05
MGST2	4258	-1.44223	7.08754e-22	1.42347e-16
MIAT	440823	1.29543	2.51182e-07	9.88135e-07
MIA	8190	-2.5473	0.0001566	9.88577e-05
MICAL2	9645	1.8064	2.10478e-19	3.94366e-15
MICB	4277	1.67332	5.85971e-19	4.53705e-14
MINPP1	9562	1.07246	4.41512e-15	8.10665e-15
MITF	4286	-1.15315	2.00588e-05	1.37808e-05
MKI67	4288	1.29454	2.36144e-08	1.75356e-12
MLF1	4291	1.02109	0.0176542	0.000975608
MLLT11	10962	1.40737	2.69278e-05	6.34186e-05
MLLT4	4301	-1.03712	6.91877e-10	2.34878e-11
MLPH	79083	-1.53908	3.0557e-06	4.84896e-06
MLXIPL	51085	-1.93316	1.52803e-05	1.58332e-05
MMD	23531	1.14952	9.04461e-11	2.34403e-10
MME	4311	1.84978	7.09369e-05	1.87165e-05
MMP10	4319	3.96458	4.12322e-10	1.88167e-10
MMP11	4320	5.258	5.70056e-29	1.52562e-17
MMP12	4321	4.2368	3.75459e-18	7.93563e-17
MMP13	4322	6.99157	1.09465e-22	1.98631e-16
MMP14	4323	1.75597	8.69039e-22	3.62047e-16
MMP16	4325	2.07739	5.99642e-07	2.14949e-07
MMP17	4326	1.52548	5.7781e-09	3.79737e-09
MMP19	4327	1.04344	7.46296e-05	2.23319e-06
MMP1	4312	6.43172	1.36137e-16	4.1712e-16
MMP27	64066	-1.97614	1.88755e-07	9.97815e-08
MMP2	4313	2.28132	1.10121e-07	9.18888e-09
MMP3	4314	4.35498	1.66336e-12	7.04786e-13
MMP7	4316	2.03023	0.000824245	0.000427904
MMP8	4317	1.84669	5.04209e-11	5.65481e-10
MMP9	4318	4.32756	2.42186e-16	3.99722e-16
MMRN1	22915	-2.96516	1.86885e-11	3.11429e-10
MN1	4330	1.53559	5.22572e-05	6.78375e-06
MNX1	3110	1.55507	2.85564e-08	3.43629e-08
MOV10L1	54456	1.43464	9.24367e-12	2.09564e-09
MOXD1	26002	-1.30158	1.72232e-06	1.05828e-05
MPP4	58538	1.03817	6.59459e-09	7.38672e-08
MPP7	143098	-1.511	2.77859e-10	6.73582e-11
MPPED2	744	-1.2802	0.00564949	0.00443407
MPV17L	255027	-1.21271	1.48452e-05	5.65198e-05
MPZL2	10205	-1.43941	4.19598e-05	1.68092e-06
MPZL3	196264	-1.33173	0.000638566	3.27785e-06
MPZ	4359	-1.74183	9.43774e-08	4.82548e-09
MS4A14	84689	1.04342	3.5908e-05	5.25117e-05
MSC	9242	2.34403	1.76448e-10	1.18208e-10
MSI1	4440	1.87864	1.57858e-07	3.32512e-05
MSL3L2	151507	1.29571	6.09118e-13	1.71709e-13
MSMB	4477	-1.6072	0.0040319	0.00218615
MSN	4478	1.48156	4.53731e-16	1.27068e-15
MSR1	4481	1.47247	6.28064e-06	3.55407e-06
MSRA	4482	-1.23638	1.03985e-28	1.52562e-17
MSX1	4487	1.37492	0.00102505	2.49953e-05
MSX2	4488	1.61172	0.00217922	0.000406465
MT1A	4489	-3.11324	1.38447e-08	1.43447e-10
MT1F	4494	1.18772	0.000215961	8.56087e-05
MT1M	4499	-1.21096	1.16533e-05	5.33286e-06
MT1X	4501	-1.03977	6.95682e-07	3.74929e-07
MTBP	27085	1.43225	3.3215e-16	2.20769e-17
MTHFD1L	25902	1.44803	1.21512e-09	4.67238e-12
MTMR8	55613	-1.94735	1.87221e-16	8.17322e-11
MUC12	10071	2.11667	6.18255e-09	8.72039e-10
MUC15	143662	-3.5145	1.72823e-20	2.10041e-16
MUC1	4582	-1.93991	2.96815e-05	1.2393e-05
MUC20	200958	-2.71986	2.75062e-09	4.43571e-08
MUC21	394263	-10.2381	8.77203e-13	1.00451e-12
MUC4	4585	-2.39576	0.000292258	0.000317139
MUC5B	727897	-3.94992	0.000285807	5.44554e-05
MUSTN1	389125	-2.38497	9.9183e-05	5.9071e-05
MX2	4600	1.28979	9.89809e-07	2.02411e-06
MXD1	4084	-1.03168	0.198645	0.00858756
MXRA5	25878	1.70496	1.51249e-08	3.88362e-07
MXRA8	54587	1.53224	7.57633e-06	4.18403e-06
MYADML2	255275	-1.94292	0.00289404	0.00617659
MYBL1	4603	1.14487	8.2275e-14	1.1946e-09
MYBL2	4605	1.88366	1.02823e-11	6.57001e-17
MYBPC1	4604	-5.22727	0.00016419	5.81531e-05
MYB	4602	-1.9822	0.000293627	5.56593e-05
MYH10	4628	1.33478	4.64238e-11	2.9439e-13
MYH11	4629	-1.60817	6.70283e-05	3.42524e-05
MYH14	79784	-1.29011	9.04717e-12	1.31319e-08
MYH16	84176	1.78248	9.99518e-19	3.32606e-12
MYH2	4620	-7.74999	0.00281412	0.00128357
MYH6	4624	-3.46205	0.00224492	0.0035808
MYH7B	57644	-1.36923	9.29734e-05	1.92911e-05
MYH7	4625	-4.51361	0.00311749	0.00119436
MYL1	4632	-4.65078	0.0197575	0.00467774
MYL2	4633	-3.90059	0.0228339	0.00964927
MYL3	4634	-3.87377	0.000655877	0.00182133
MYL5	4636	-1.24219	2.57019e-15	3.94626e-14
MYLK3	91807	-2.26139	4.03229e-06	6.36268e-08
MYLK4	340156	-1.10008	5.93316e-06	1.56435e-08
MYO10	4651	1.52114	4.66572e-21	4.56357e-17
MYO15B	80022	-1.48878	2.16184e-09	7.81143e-08
MYO1B	4430	2.04429	6.36821e-16	6.84335e-16
MYO1G	64005	1.02564	0.000131231	0.000233866
MYO3A	53904	-2.35003	4.37053e-05	0.000329521
MYO5A	4644	1.31799	1.01011e-10	1.38643e-12
MYO5B	4645	-1.76034	5.09857e-10	3.23115e-11
MYO5C	55930	-1.96167	1.57063e-12	7.65171e-11
MYO7A	4647	1.4676	1.56047e-09	1.03171e-09
MYO7B	4648	1.51692	5.00058e-09	3.81854e-07
MYOM1	8736	-3.41217	2.71591e-05	5.77925e-06
MYOM2	9172	-1.22288	5.0514e-05	4.53964e-05
MYOT	9499	-3.72497	0.00211242	0.00113921
MYOZ1	58529	-5.0616	0.000138356	8.44325e-05
MYOZ2	51778	-3.79113	0.0085053	0.0076139
MYRIP	25924	-2.99129	1.45358e-12	1.10751e-13
N4BP2L1	90634	-1.05482	7.18651e-11	3.40463e-08
N4BP3	23138	-1.71901	1.57492e-12	1.83563e-13
NAALADL2	254827	-1.17021	5.7919e-05	6.16065e-05
NAGK	55577	-1.17766	7.37404e-09	2.24468e-10
NAGS	162417	1.04269	1.40374e-08	3.79737e-09
NAT14	57106	1.38104	3.14715e-07	2.9669e-09
NAV1	89796	1.24064	9.50949e-12	8.41726e-15
NBEAL2	23218	-1.70561	1.64711e-07	5.11613e-09
NBEA	26960	-1.63037	7.90474e-05	9.06129e-05
NCAPD2	9918	1.11148	3.42383e-17	2.88817e-16
NCAPH	23397	1.20349	1.67221e-10	1.38961e-15
NCCRP1	342897	-3.01947	4.59627e-05	8.25194e-08
NCF2	4688	1.22147	1.41065e-12	6.73582e-11
NCOA7	135112	-1.11021	1.61067e-05	2.19924e-06
NCRNA00086	399668	-1.6335	3.07749e-06	7.97813e-05
NCRNA00152	112597	1.07329	0.000132257	2.28171e-05
NCRNA00174	285908	1.599	1.2343e-13	8.3629e-10
NCRNA00181	503538	1.16618	0.00099625	0.000411525
NCRNA00219	114915	-1.1513	1.33943e-12	2.5226e-12
NDC80	10403	1.16984	3.61037e-09	4.82283e-13
NDE1	54820	1.14991	5.11958e-17	4.56357e-17
NDRG1	10397	1.00483	4.83919e-07	1.49541e-06
NDRG2	57447	-2.64564	1.84738e-19	3.55236e-17
NEBL	10529	-1.75386	1.26371e-13	5.97695e-12
NECAB1	64168	-1.00335	6.14025e-05	9.06129e-05
NEFL	4747	2.92188	7.89178e-07	3.68745e-07
NEIL1	79661	-1.28446	7.94447e-12	2.34403e-10
NEIL3	55247	1.15144	2.69419e-08	5.62886e-11
NEK10	152110	-1.25292	2.35864e-05	1.07715e-06
NEK2	4751	1.31032	1.37005e-08	1.86164e-14
NEK6	10783	1.34538	1.39293e-06	1.23884e-07
NELL2	4753	3.41185	1.00468e-12	2.29875e-11
NETO1	81832	1.323	4.79271e-14	1.03068e-07
NETO2	81831	2.07907	3.18119e-18	2.14403e-17
NEU4	129807	-1.1734	0.00170014	0.00149157
NFIA	4774	-1.20715	4.2593e-18	3.85576e-14
NFIX	4784	-1.56727	5.46813e-12	1.05347e-13
NFKBIL2	4796	1.53071	2.66844e-12	5.63476e-14
NGF	4803	1.47025	0.00135667	0.0011523
NID1	4811	3.22237	1.50023e-14	1.57464e-14
NID2	22795	3.12886	3.42494e-14	7.54658e-14
NIPAL1	152519	-1.18868	0.025281	0.000108448
NKAPL	222698	-1.82618	7.18652e-10	2.74843e-11
NKD1	85407	1.46503	8.4238e-10	5.11613e-09
NKD2	85409	1.8822	8.42144e-10	9.68361e-10
NKX2-3	159296	-3.83149	2.46216e-06	1.19867e-06
NKX3-2	579	2.17435	7.78646e-11	3.93852e-10
NKX6-1	4825	2.29258	8.69039e-22	8.70636e-14
NLGN1	22871	-1.04102	0.0109658	0.00536033
NLGN2	57555	1.34698	7.50131e-10	4.91187e-10
NLRC5	84166	1.2094	4.08864e-08	5.26439e-08
NLRP10	338322	2.42539	2.12091e-09	2.247e-07
NLRP7	199713	1.92665	3.49122e-08	3.44194e-06
NLRX1	79671	-1.1818	3.49491e-07	1.26288e-07
NMB	4828	1.46238	1.05647e-08	8.25194e-08
NMU	10874	-2.36676	0.00701421	7.10381e-07
NNAT	4826	-1.56447	1.2334e-05	6.36268e-08
NOS1	4842	-1.67737	0.000248976	0.00101237
NOSTRIN	115677	-1.59905	4.29302e-07	8.47158e-09
NOTUM	147111	2.24525	2.10895e-11	1.5031e-10
NOVA1	4857	-1.78355	9.32424e-07	4.72514e-07
NOX4	50507	2.243	1.49567e-11	6.86245e-12
NOXA1	10811	-1.85172	1.42108e-17	2.07804e-12
NPBWR1	2831	2.23292	6.19364e-11	7.2569e-07
NPNT	255743	1.59362	1.03661e-14	9.0763e-11
NPTX1	4884	1.21512	0.00119936	0.00242126
NPTX2	4885	1.0619	0.00016503	0.000270824
NPW	283869	1.58824	1.88196e-07	1.60713e-05
NPY1R	4886	-2.30512	4.84289e-08	3.63815e-09
NR2E1	7101	1.50253	0.00288419	0.0066993
NR3C2	4306	-3.41355	6.95579e-13	5.80687e-13
NR4A1	3164	-1.30527	0.000730082	0.000411525
NR4A2	4929	-1.33986	8.06687e-05	9.82941e-05
NRAP	4892	-5.66036	0.00171663	0.00031448
NRG1	3084	1.97087	3.36098e-13	5.468e-12
NRG2	9542	-3.79714	2.38011e-17	2.66846e-16
NRIP3	56675	2.55611	6.40719e-18	1.69818e-15
NRM	11270	1.16509	3.04323e-13	1.1772e-15
NRP2	8828	1.02024	8.78139e-08	6.52256e-09
NRSN2	80023	1.34652	3.95067e-09	2.27683e-09
NRXN1	9378	-2.45014	2.06612e-09	1.24535e-09
NSUN7	79730	-1.80634	1.97874e-09	1.01065e-09
NT5C2	22978	-1.04499	7.61373e-10	7.01826e-12
NT5E	4907	2.18176	1.91194e-08	3.31802e-07
NTF3	4908	-2.41203	1.07259e-15	5.27181e-11
NTM	50863	2.56487	2.91349e-12	6.71577e-12
NTRK1	4914	1.42888	1.31527e-07	1.77147e-07
NTRK3	4916	-2.32365	5.68952e-07	1.60251e-07
NTS	4922	-3.63454	0.0560334	0.0072645
NUAK1	9891	1.47761	4.31074e-07	5.07273e-07
NUCB2	4925	-1.82368	2.3859e-14	1.01065e-15
NUDT11	55190	1.83797	1.84541e-11	1.01145e-07
NUDT12	83594	-1.08047	1.27678e-16	3.75711e-15
NUF2	83540	1.18818	4.98484e-08	1.68403e-11
NWD1	284434	-2.19166	0.000153046	2.69022e-05
NXPH3	11248	-1.23911	3.12805e-06	6.62026e-07
NXPH4	11247	2.61036	9.78264e-14	1.05309e-12
NYNRIN	57523	-1.24102	4.57439e-11	4.10883e-09
OAS2	4939	1.77102	2.03249e-12	3.48729e-10
OAS3	4940	1.41061	6.13134e-11	6.88123e-11
OASL	8638	2.17286	2.88702e-10	5.11613e-09
OCA2	4948	-2.89943	1.08335e-16	8.9921e-12
OCLN	4950	-1.96771	6.59233e-11	3.44137e-11
ODC1	4953	1.09743	1.12757e-08	1.60713e-05
ODF3L1	161753	1.12085	0.000110964	0.000147173
ODZ2	57451	2.78352	4.80758e-13	5.57347e-15
ODZ3	55714	2.54321	2.61885e-12	1.70583e-09
OGN	4969	-2.4709	5.82189e-08	1.31073e-07
OIT3	170392	1.10592	0.000322244	9.56003e-06
OLFM2	93145	1.28161	3.41171e-07	1.12721e-07
OLFML2A	169611	1.67076	1.21307e-13	6.25163e-12
OLFML2B	25903	2.05376	4.35178e-09	5.43759e-09
OLR1	4973	2.25338	1.77239e-09	1.41832e-08
ONECUT2	9480	2.52493	2.20627e-20	8.14828e-13
OR51E1	143503	1.69695	9.74419e-08	1.56435e-08
OR7E91P	79315	-1.87717	1.24359e-06	5.95979e-07
ORC1L	4998	1.1209	8.21602e-08	1.12329e-12
ORC6L	23594	1.54739	4.16963e-12	1.93496e-15
OSM	5008	1.33999	1.43157e-05	5.33286e-06
OSR1	130497	-1.98499	5.58993e-06	7.9618e-06
OTOA	146183	1.12871	0.0182836	0.0016185
[truncated: 1,058 more rows]

## Sheet: tp53-wild_HPV- vs normal
gene symbol	Entrez ID	FC	fdr based on t-test	fdr based on Mann–Whitney test
?	100133144	-1.10562	2.08213e-05	3.19927e-05
?	100134869	-1.00212	0.00019791	0.000101863
?	729884	-2.79589	0.000541762	0.000510639
A2BP1	54715	-3.34695	4.37917e-05	0.000105707
AADACL2	344752	-3.11644	0.00806789	0.00931017
AADAC	13	-5.21938	5.00398e-06	2.47526e-05
ABAT	18	-1.25593	0.0024781	0.000230378
ABCA12	26154	1.47402	0.00110493	0.00199582
ABCA3	21	-1.53467	0.000423911	5.97192e-05
ABCA5	23461	-1.44138	2.2256e-08	2.04653e-07
ABCA8	10351	-3.63029	9.41225e-08	6.21299e-07
ABCC2	1244	1.3414	0.00123328	0.00137189
ABHD11	83451	-1.03645	0.000495454	0.000449674
ABI3BP	25890	-2.96888	3.26614e-06	4.02526e-05
ABL2	27	1.12769	3.39637e-09	5.34986e-08
ABLIM2	84448	-1.7904	0.000171947	0.000101863
ABLIM3	22885	-1.08002	0.0029005	0.0032524
ABO	28	-4.40491	7.19736e-07	8.7213e-06
ACACB	32	-1.96909	1.86667e-07	1.64418e-06
ACADL	33	-3.34355	9.79752e-12	8.17653e-09
ACADM	34	-1.08831	7.24164e-07	2.17559e-06
ACADSB	36	-1.39737	6.13288e-08	5.18404e-07
ACADVL	37	-1.12151	1.59295e-13	9.58871e-10
ACAN	176	2.74984	1.85726e-07	1.23627e-06
ACBD7	414149	-1.72818	0.000133222	7.51607e-06
ACHE	43	-1.92456	0.000594496	0.00145522
ACOT7	11332	1.10266	1.02736e-06	1.05956e-06
ACOX2	8309	-1.52784	3.79902e-06	5.31084e-06
ACP5	54	1.12058	1.01421e-06	4.34285e-06
ACP6	51205	-1.34396	1.56312e-07	1.05956e-06
ACPP	55	-2.5656	2.04294e-06	1.0169e-05
ACSL6	23305	-1.37555	5.69433e-05	4.9743e-05
ACSM1	116285	-1.86005	5.39664e-08	3.21907e-07
ACSM3	6296	-2.44589	9.77223e-10	1.67885e-08
ACSM5	54988	-1.3587	6.95291e-05	0.000409487
ACSS3	79611	-1.75467	5.26189e-05	0.000182428
ACTN1	87	1.15956	2.64288e-06	2.451e-06
ACVR1C	130399	1.3923	1.5431e-07	7.99709e-07
ACY3	91703	2.006	0.000887944	0.00156921
ACYP2	98	-1.23038	1.37207e-07	3.92663e-07
ADAD2	161931	-1.98444	1.21931e-05	2.47526e-05
ADAM12	8038	4.59494	3.38637e-14	2.56122e-09
ADAM19	8728	1.6057	6.21205e-06	7.804e-06
ADAM8	101	1.67194	7.15778e-09	9.63549e-08
ADAMDEC1	27299	2.41322	3.3393e-05	5.75286e-05
ADAMTS12	81792	3.74304	3.05396e-09	9.3668e-08
ADAMTS14	140766	1.85431	5.79394e-06	4.91095e-06
ADAMTS15	170689	1.98873	0.00227016	0.000987893
ADAMTS20	80070	3.02768	2.9441e-08	1.04313e-08
ADAMTS2	9509	3.42305	2.84121e-08	2.83693e-07
ADAMTS6	11174	2.47011	6.17294e-11	1.03428e-08
ADAMTS7	11173	2.35765	1.12813e-10	1.55183e-08
ADAMTS8	11095	-2.31184	1.47561e-06	1.95629e-06
ADAMTSL2	9719	1.89744	9.99751e-08	1.1864e-06
ADAMTSL3	57188	-1.35261	0.0060591	0.0047737
ADAP2	55803	1.22225	0.00187168	0.00118369
ADARB1	104	1.02631	0.000298848	0.000326776
ADARB2	105	-2.45262	9.62319e-05	0.000108876
ADA	100	1.39297	1.17128e-08	1.36293e-07
ADCY2	108	-3.42315	3.73639e-06	2.31034e-05
ADCY5	111	-2.2121	4.18775e-07	4.79948e-07
ADCY6	112	-1.13165	9.73256e-07	1.01784e-06
ADH1B	125	-7.25089	2.33873e-13	2.35753e-09
ADH1C	126	-5.25545	1.2497e-08	2.39644e-07
ADH7	131	-5.05077	0.00186062	0.00135439
ADHFE1	137872	-2.01433	6.59732e-07	5.31084e-06
ADPRHL1	113622	-1.33191	0.000126135	0.000245661
ADRA1B	147	1.24077	0.0117589	0.00651463
ADRA2B	151	-1.46564	0.000407683	0.000279866
ADRB2	154	-1.06433	0.00237294	0.00290652
AEBP1	165	2.11001	0.00018829	0.000297049
AFAP1L1	134265	1.25408	0.00318458	0.00298723
AFAP1L2	84632	1.47021	3.66246e-09	6.71756e-08
AGAP2	116986	1.00626	0.000110277	0.000176527
AGBL2	79841	1.32621	0.079783	0.00205563
AGFG2	3268	-2.02821	1.64332e-12	9.93032e-10
AGPAT9	84803	-1.71288	0.0005227	0.000253777
AGPHD1	123688	-1.04974	9.74044e-08	3.57106e-07
AGRN	375790	1.57199	3.69697e-12	3.19164e-09
AGTRAP	57085	1.07285	1.05436e-05	6.19528e-06
AGT	183	-2.34971	0.000198348	0.000435724
AIF1L	83543	-2.0835	1.15942e-07	1.10141e-06
AIM1L	55057	-1.60315	0.28944	0.00199582
AIM2	9447	4.65904	5.30226e-15	9.93032e-10
AJAP1	55966	2.65332	0.00587805	0.00515236
AK7	122481	-1.5433	0.000517536	0.00087262
AKAP5	9495	1.4447	1.34332e-05	2.84409e-05
AKAP6	9472	-1.94344	9.3878e-06	2.31034e-05
AKNAD1	254268	1.32679	0.00210235	0.00307584
AKR7A3	22977	-1.21563	0.00104022	0.000159204
ALDH1A1	216	-4.14738	2.30884e-10	3.25861e-08
ALDH1A2	8854	-2.55023	7.71977e-08	1.1864e-06
ALDH1A3	220	-1.29605	0.00686018	0.00842114
ALDH1L1	10840	-4.33178	9.32895e-09	2.21558e-07
ALDH1L2	160428	1.86031	0.00530503	0.00259094
ALDH2	217	-1.13021	8.47392e-09	9.3668e-08
ALDH3A1	218	-3.49809	0.000130527	0.000182428
ALDH3A2	224	-1.31538	7.38569e-10	5.10271e-08
ALDH6A1	4329	-1.40283	2.78614e-07	3.7604e-07
ALDH9A1	223	-1.03345	1.44436e-08	1.40931e-07
ALG1L	200810	1.552	7.80788e-05	4.4619e-05
ALKBH7	84266	-1.04904	2.75367e-09	9.64934e-09
ALOX12	239	-3.04974	0.00416386	0.0032524
ALOX15	246	-1.2857	0.00211406	0.00211583
ALOXE3	59344	2.05951	0.00571818	0.00863257
ALPK3	57538	-1.48058	0.00178318	0.00274586
AMIGO1	57463	-1.42374	1.67563e-05	8.7213e-06
AMIGO2	347902	2.44133	7.6708e-11	1.55183e-08
AMOT	154796	-2.961	4.45448e-09	1.89134e-07
AMPD1	270	-3.60396	2.29381e-05	9.81531e-05
AMY2B	280	-1.96146	4.93008e-06	1.51172e-06
AMZ1	155185	1.37717	0.000363812	0.000728083
ANGPT2	285	2.10865	7.96136e-08	2.04653e-07
ANGPTL1	9068	-3.66974	9.98489e-08	1.64418e-06
ANGPTL7	10218	-3.12593	2.19175e-06	1.10507e-05
ANK2	287	-2.13076	5.05464e-06	2.74642e-05
ANKLE1	126549	1.00161	0.00227016	0.0026671
ANKRD20A3	441425	-1.65671	1.85642e-07	1.45067e-06
ANKRD20B	729171	-1.62067	2.30329e-06	8.3901e-06
ANKRD2	26287	-1.85204	0.00190449	0.00884881
ANKRD35	148741	-2.14166	1.39924e-06	6.68327e-06
ANKRD37	353322	-1.01639	0.000103263	0.000170704
ANKRD56	345079	-1.02673	0.00211547	0.0016346
ANKRD6	22881	-2.01728	8.00779e-07	1.1864e-06
ANKS1B	56899	-2.36339	8.44354e-11	1.7942e-08
ANO1	55107	1.0332	0.000938961	0.00133179
ANO5	203859	-3.58953	7.64887e-05	0.000478989
ANO8	57719	-1.02315	3.79902e-06	3.53745e-06
ANTXR2	118429	1.36904	6.12435e-05	0.000129277
ANXA13	312	1.5668	1.2747e-05	2.51934e-05
ANXA1	301	-2.1098	0.0011761	0.000510639
ANXA9	8416	-1.98151	0.000778431	0.000750415
AOX1	316	-1.55886	1.67151e-05	4.9743e-05
APBA2	321	2.55333	7.57993e-11	1.74998e-08
APBB1	322	-1.42873	3.69407e-06	5.75286e-05
APBB2	323	1.38628	9.45891e-11	2.35987e-08
APCDD1L	164284	2.39892	0.00358748	0.00154393
APLN	8862	2.76878	2.9189e-08	1.29145e-06
APOBEC2	10930	-4.37055	0.000134242	0.000162211
APOC1	341	2.16089	0.00216239	0.000435724
APOC2	344	1.45331	0.00285449	0.00158933
APOD	347	-3.38863	6.92814e-09	1.46478e-07
APOE	348	1.98176	0.0284786	0.00820915
APOL1	8542	1.97991	1.15996e-05	6.66338e-05
APP	351	1.45553	2.24758e-09	1.58561e-07
AQP5	362	-6.23973	1.26494e-05	0.000118459
AQP7	364	-3.62681	1.16952e-12	1.72372e-09
AQP9	366	1.5838	0.000736237	0.000544677
AQPEP	206338	-1.60593	0.000720435	0.00230961
ARHGAP11A	9824	1.00441	1.2644e-06	4.16373e-06
ARHGAP20	57569	-1.80863	1.24096e-05	3.40221e-06
ARHGEF10L	55160	-1.65425	2.51617e-10	4.84067e-09
ARNT2	9915	-1.09675	0.0286776	0.00742326
ARPC1B	10095	1.18913	9.17668e-10	4.66473e-08
ARRDC4	91947	1.18975	0.00133219	0.000599039
ARSB	411	1.05492	5.87804e-07	4.16373e-06
ARSG	22901	-1.56793	4.90959e-10	2.85152e-09
ARSI	340075	2.10985	1.47591e-05	5.35193e-05
ARSJ	79642	1.3644	6.20817e-06	1.35724e-05
ART5	116969	-1.39223	9.20381e-07	5.71533e-06
ARTN	9048	2.98686	1.20906e-12	3.52903e-09
AR	367	-2.60705	9.86988e-07	2.451e-06
AS3MT	57412	-1.68206	3.46381e-05	0.000138656
ASAM	79827	2.28748	0.00180767	0.000562349
ASAP1	50807	1.02863	1.57528e-11	3.33679e-09
ASAP3	55616	-1.16881	9.28456e-09	5.34986e-08
ASPG	374569	-2.27235	0.00903164	0.0016825
ASPHD2	57168	1.13198	1.19416e-06	2.77871e-06
ASPN	54829	3.15939	2.14603e-06	1.05581e-05
ASPRV1	151516	2.35807	0.00109416	0.000238006
ASXL3	80816	-1.61567	0.00050872	0.000877132
ATF3	467	-1.20019	0.000169417	0.000182428
ATOH8	84913	-1.54031	5.29558e-05	0.000124553
ATP13A4	84239	-4.36085	4.98026e-08	1.89134e-07
ATP13A5	344905	-3.23776	1.84413e-06	7.69894e-07
ATP1A2	477	-4.80725	2.01061e-06	7.804e-06
ATP1B1	481	-1.13373	4.63024e-06	5.12451e-06
ATP2A1	487	-5.62549	0.00101726	0.00820915
ATP2B2	491	-2.34539	7.11746e-08	1.81859e-07
ATP6V0A4	50617	-4.64514	7.38569e-10	1.31684e-08
ATP6V0D2	245972	1.62899	0.00830052	0.00572695
ATP6V0E2	155066	-1.54843	1.30864e-05	4.4619e-05
ATP6V1C2	245973	-1.03116	0.000474342	0.000847037
ATP8B3	148229	1.49028	2.61217e-08	1.89134e-07
ATRNL1	26033	-2.07823	0.000355924	0.000245661
AURKA	6790	1.50996	5.75627e-10	2.14639e-08
AURKB	9212	1.05866	1.47085e-05	5.5076e-06
AVPR1A	552	1.31393	0.00283134	0.00237856
AXL	558	1.27923	0.000345594	0.000435724
AZGP1	563	-2.79626	0.0012529	0.00515236
B2M	567	1.00355	1.13113e-05	2.22105e-05
B3GALT5	10317	-3.94004	3.89918e-09	1.58697e-07
B3GNT4	79369	1.26409	5.27781e-07	2.66681e-06
B3GNT6	192134	-3.33178	3.23272e-05	7.65874e-05
B4GALNT1	2583	2.11069	1.67913e-05	5.35193e-05
BAI2	576	1.44261	0.0159453	0.00884881
BAI3	577	-1.39652	0.000850005	0.000750415
BAMBI	25805	-1.38294	0.00366394	0.00572695
BARX2	8538	-2.48391	4.74656e-07	9.02388e-09
BASP1	10409	1.86308	6.82336e-06	2.09861e-06
BATF2	116071	1.59027	8.95836e-05	0.000526468
BCAS1	8537	-2.92877	2.2553e-08	3.92663e-07
BCAT1	586	1.01272	7.62668e-05	0.000337369
BCKDHB	594	-1.08476	2.25509e-07	2.30568e-07
BCL2A1	597	1.38948	0.00294437	0.00529014
BCL2L15	440603	-3.70524	2.85092e-09	6.08257e-08
BDH2	56898	-1.03716	9.23911e-09	1.67885e-08
BDNFOS	497258	-1.78967	4.92741e-08	3.21907e-07
BEND5	79656	-2.04484	7.28553e-06	2.6464e-05
BEND6	221336	1.44928	1.39749e-06	3.27437e-06
BEND7	222389	-1.70823	2.0723e-05	3.19927e-05
BEX2	84707	-2.20081	3.07713e-06	5.95592e-06
BEX4	56271	-2.29428	9.54116e-10	3.25861e-08
BEX5	340542	-1.77158	0.000151206	0.000823724
BGN	633	2.34816	4.8684e-05	0.000112803
BHMT2	23743	-1.21657	0.000439811	0.0016346
BICD1	636	1.78095	9.64033e-11	1.7942e-08
BIRC5	332	1.19895	6.37119e-07	2.93868e-07
BLNK	29760	-1.38859	0.000494828	0.000164962
BMP1	649	1.73428	1.20906e-12	2.56122e-09
BMP2	650	1.07333	0.00132112	0.00118369
BMP3	651	-4.78277	1.06701e-07	2.66681e-06
BMP8A	353500	2.46001	2.62984e-11	2.19881e-09
BMP8B	656	1.08301	0.00124388	0.0011493
BMPR1B	658	2.00405	4.49437e-06	5.5076e-06
BMX	660	-1.4064	0.00304612	0.00205563
BNC1	646	1.48555	1.46214e-06	6.71756e-08
BNIPL	149428	-1.99026	0.00105797	0.000164962
BOC	91653	-1.98783	2.7074e-08	9.63549e-08
BRCA2	675	1.26333	4.4185e-06	5.31084e-06
BRP44L	51660	-1.21985	3.50954e-12	1.65184e-09
BSPRY	54836	-1.61328	3.42078e-06	4.09545e-07
BST2	684	2.9044	3.15741e-11	3.25861e-08
BTC	685	-2.99455	9.49222e-10	4.89035e-08
BTNL9	153579	-1.85093	0.000535355	8.81754e-05
BUB1	699	1.03962	2.81405e-07	1.74622e-07
BZRAP1	9256	-1.88801	9.66782e-07	4.16373e-06
C10orf55	414236	1.20668	4.19627e-09	6.08257e-08
C10orf75	90271	-1.40483	2.58463e-05	2.77871e-06
C11orf20	25858	1.30948	0.00971256	0.00928737
C11orf41	25758	1.16919	0.000781256	0.00125321
C11orf52	91894	-1.27014	8.9546e-07	1.51172e-06
C11orf84	144097	1.01985	1.52282e-09	3.16942e-08
C11orf87	399947	1.28585	0.000909892	0.00758119
C11orf92	399948	-3.48493	3.51059e-07	5.18404e-07
C11orf93	120376	-2.30073	1.9371e-05	3.19927e-05
C12orf23	90488	1.09044	0.000277659	0.000360722
C12orf54	121273	-1.19268	0.0185482	0.00428188
C12orf75	387882	1.29503	8.41104e-06	3.88992e-05
C14orf176	643382	-1.04486	4.29697e-05	9.08023e-06
C14orf34	645687	2.65916	7.80238e-08	1.14829e-06
C15orf48	84419	-1.64859	0.00122806	0.000478989
C15orf52	388115	-1.10394	1.7023e-05	0.000112803
C15orf56	644809	-1.90567	7.05835e-06	2.61784e-05
C15orf59	388135	-2.18703	2.67813e-07	1.1864e-06
C15orf62	643338	-2.4746	1.34231e-07	9.76929e-07
C16orf57	79650	1.04184	1.05363e-11	5.27985e-09
C16orf59	80178	1.05172	8.69908e-07	1.2674e-07
C16orf74	404550	1.69997	1.86758e-07	4.99052e-07
C16orf89	146556	-4.69429	2.79388e-08	3.26399e-07
C18orf26	284254	-6.00064	2.34455e-05	0.000155826
C18orf54	162681	1.10162	6.89236e-10	2.35987e-08
C19orf21	126353	2.15615	0.000812652	0.00172955
C19orf46	163183	-2.48163	0.00063349	0.000409487
C19orf59	199675	1.86385	0.000471165	0.000288574
C1QL1	10882	1.86632	2.35385e-07	1.05956e-06
C1QTNF3	114899	-1.38639	0.00449087	0.00172955
C1QTNF6	114904	3.2847	3.38637e-14	2.26318e-09
C1QTNF7	114905	-2.15603	1.46955e-05	6.44149e-05
C1orf116	79098	-1.3153	0.0136874	0.000660604
C1orf126	200197	-1.39333	1.94202e-05	1.0169e-05
C1orf130	400746	-2.5877	1.80616e-05	4.79621e-05
C1orf133	574036	-1.499	4.88129e-07	4.62138e-07
C1orf135	79000	1.20858	7.89505e-08	1.31412e-07
C1orf170	84808	-1.78693	3.24059e-06	4.16373e-06
C1orf175	374977	-1.27575	0.000412067	4.79621e-05
C1orf186	440712	3.26597	3.48558e-05	0.000182428
C1orf190	541468	-1.57669	3.34876e-05	5.15878e-05
C1orf210	149466	-1.43847	4.69845e-06	1.22914e-07
C1orf38	9473	1.62101	2.17925e-06	1.51172e-06
C1orf51	148523	-1.5739	0.00225097	0.0042284
C1orf59	113802	1.30349	0.0021338	0.000176527
C1orf68	100129271	3.51163	0.00340129	0.000517483
C1orf88	128344	-1.26622	8.99342e-05	7.41815e-05
C20orf103	24141	2.73265	3.38637e-07	1.39885e-06
C20orf112	140688	1.42087	0.00112306	0.00199582
C20orf114	92747	-6.78989	0.000496233	0.00118291
C20orf132	140699	-1.27729	4.78977e-07	2.02608e-06
C20orf151	140893	-1.43038	0.000167123	5.75286e-05
C20orf195	79025	1.35679	0.00380876	0.000143656
C20orf197	284756	1.83294	0.000925034	0.00502403
C20orf26	26074	-1.91918	0.00146128	0.00497435
C21orf125	284836	1.52548	1.39358e-06	1.1864e-06
C21orf34	388815	-1.78121	5.72619e-07	1.14829e-06
C21orf49	54067	-1.30087	2.91704e-06	2.01346e-05
C21orf63	59271	-1.20834	3.30257e-07	5.85106e-07
C22orf32	91689	-1.30583	1.20906e-12	1.72372e-09
C2CD4B	388125	-1.52591	0.00013691	0.000526468
C2orf15	150590	-1.03736	0.000508347	0.00039684
C2orf40	84417	-4.21921	9.06484e-11	9.83746e-09
C2orf54	79919	-3.83836	1.80347e-06	2.25885e-06
C2orf55	343990	-2.42802	7.09784e-12	2.03196e-09
C2orf71	388939	-1.58868	5.9271e-06	4.72088e-06
C2orf72	257407	-1.02673	0.00163917	0.00145522
C2orf88	84281	-1.26458	3.01734e-06	2.6464e-05
C2	717	1.72244	8.79365e-05	0.000222322
C3orf14	57415	-1.01152	5.0684e-05	1.70278e-05
C3orf15	89876	-2.84003	1.36204e-09	2.14639e-08
C3orf57	165679	-2.68073	2.33298e-06	5.71533e-06
C3orf72	401089	1.62257	8.11031e-05	0.000152434
C4orf19	55286	-2.82661	2.01061e-06	1.70278e-05
C4orf31	79625	-2.179	0.000127683	0.000297049
C4orf48	401115	1.53939	1.00223e-05	1.98997e-05
C5AR1	728	1.21318	0.0151902	0.00863257
C5orf13	9315	1.67539	6.93672e-08	1.29145e-06
C5orf23	79614	-1.7225	0.00653725	0.00177896
C5orf4	10826	-1.27528	0.000270598	0.000928148
C5orf62	85027	1.1645	1.86284e-05	1.05581e-05
C6orf105	84830	1.7216	1.68825e-05	6.52153e-07
C6orf10	10665	2.90654	4.10362e-06	9.28963e-06
C6orf124	653483	-1.71765	2.04682e-09	8.63542e-08
C6orf132	647024	-1.25305	0.00626125	0.00141374
C6orf141	135398	2.53376	1.88894e-06	7.69894e-07
C6orf142	90523	-2.14049	1.93474e-05	0.000133953
C6orf147	387097	1.19384	9.14495e-05	6.19666e-05
C6orf150	115004	1.60907	2.54121e-11	2.03196e-09
C6orf218	221718	1.77557	6.29509e-05	7.32427e-05
C7orf10	79783	1.50754	1.5272e-07	6.0676e-07
C7orf41	222166	-1.01649	2.38826e-06	1.98997e-05
C7orf46	340277	-2.32252	1.96824e-12	4.68942e-09
C7orf53	286006	-1.07189	0.000224138	0.000682636
C7orf55	154791	-1.08835	5.26274e-08	1.18623e-07
C7	730	-4.72859	3.246e-08	2.93868e-07
C8orf34	116328	-1.96162	1.3936e-05	9.51246e-05
C8orf47	203111	-2.18582	2.52786e-07	2.451e-06
C8orf79	57604	-2.84495	7.38569e-10	5.98152e-09
C8orf84	157869	-2.46691	4.49505e-08	1.0503e-07
C9orf100	84904	1.06765	5.01484e-06	1.21625e-05
C9orf109	286333	1.68063	0.000722347	0.000153932
C9orf110	100128385	1.99973	4.3857e-05	3.59981e-05
C9orf125	84302	-1.1072	0.00111415	0.00108309
C9orf130	100128782	-1.30005	2.01475e-05	7.15086e-05
C9orf152	401546	-5.69831	5.47572e-12	3.25861e-08
C9orf167	54863	1.49393	8.87195e-05	0.000101863
C9orf169	375791	-1.84531	0.0955012	0.0047737
C9orf24	84688	-1.772	8.89833e-05	4.31192e-05
C9orf45	81571	-1.52049	5.56825e-07	4.91095e-06
C9orf66	157983	-1.35562	3.90884e-08	2.93868e-07
C9orf68	55064	-1.02331	7.69456e-06	1.98997e-05
C9orf84	158401	1.61071	2.23825e-05	0.000124553
CA11	770	-1.19114	1.58065e-07	8.29984e-07
CA13	377677	-1.41272	2.46902e-08	8.63542e-08
CA2	760	1.80789	0.00380827	0.00529014
CA3	761	-5.92099	3.79058e-07	2.17559e-06
CA8	767	-2.05161	2.6928e-05	5.65191e-05
CA9	768	5.97108	8.08356e-13	3.05355e-09
CAB39L	81617	-2.02272	2.507e-12	3.7243e-09
CABC1	56997	-1.46998	1.68817e-06	3.53745e-06
CACNA1C	775	1.42647	0.00827864	0.00490126
CACNA1D	776	-2.30432	4.00793e-08	2.83693e-07
CACNA2D2	9254	-1.37302	1.75248e-06	2.31034e-05
CACNB1	782	-1.13554	0.00149071	0.00316687
CACNB4	785	-3.49336	3.75005e-12	1.72372e-09
CACNG6	59285	-3.87405	0.000378592	0.00543036
CALB1	793	2.90016	3.72716e-05	7.29312e-06
CALD1	800	1.32259	1.44288e-05	1.21625e-05
CALU	813	1.06835	1.18589e-07	6.0676e-07
CAMK1G	57172	1.05856	0.000178873	0.000105258
CAMK2B	816	-2.66787	7.07744e-05	0.000297049
CAMK2N2	94032	1.67567	3.59003e-10	1.7942e-08
CAMK4	814	1.02423	0.000334861	0.000337369
CAND2	23066	-1.4673	0.000180943	0.000987893
CAPN13	92291	-4.08335	0.000130245	6.68075e-05
CAPN14	440854	-4.99208	0.000272492	0.000544677
CAPN3	825	-2.1679	6.95121e-05	0.000262001
CAPN5	726	-2.20893	3.41534e-07	3.27437e-06
CAPN6	827	-5.31995	1.7023e-08	4.37446e-07
CAPNS2	84290	-1.65944	0.104149	0.00383352
CAPS2	84698	-1.43958	1.09096e-05	1.7718e-05
CAPS	828	-1.63044	0.000164267	0.000143656
CARD11	84433	1.59037	0.00236124	0.00129222
CASP14	23581	6.98165	8.83069e-06	4.79263e-05
CASP5	838	2.11677	7.13419e-06	1.01818e-05
CASQ1	844	-5.65857	0.000433592	0.00515236
CASQ2	845	-3.45314	0.00692297	0.00820915
CATSPERG	57828	-1.18915	9.78481e-05	2.6464e-05
CAV1	857	1.86501	3.9066e-10	1.61673e-08
CBLB	868	1.10339	1.67257e-08	4.26674e-07
CBLN1	869	-1.30542	0.000213881	0.000464171
CBX2	84733	1.08511	6.19572e-06	3.19927e-05
CBX7	23492	-1.61912	6.81775e-08	1.01784e-06
CCDC102B	79839	1.02384	0.000243629	0.000215241
CCDC110	256309	-1.90872	7.41988e-08	6.52153e-07
CCDC144A	9720	1.49729	0.00925105	0.00704264
CCDC153	283152	-1.09115	1.46358e-05	2.451e-06
CCDC64B	146439	-1.91658	4.08509e-05	4.16373e-06
CCDC85A	114800	-1.79278	0.00011123	0.000316679
CCDC88A	55704	1.17545	6.81092e-08	7.43422e-07
CCL11	6356	3.45544	3.49926e-09	2.34776e-08
CCL14	6358	-3.14861	3.09077e-09	7.0436e-08
CCL23	6368	-1.34295	9.24089e-06	4.17032e-05
CCL2	6347	-1.16289	0.000298085	0.000297049
CCL5	6352	1.40131	0.000512634	0.000422964
CCL7	6354	1.91855	3.10746e-05	4.11717e-05
CCM2	83605	1.11689	5.66061e-08	8.26765e-08
CCNE1	898	1.0703	1.82239e-07	2.17559e-06
CCNF	899	1.12937	1.50761e-07	2.451e-06
CCNJL	79616	1.36603	0.00446584	0.00416398
CCR8	1237	2.28798	2.49116e-07	1.54635e-06
CCRL1	51554	1.15247	0.0468121	0.00439653
CCT6B	10693	-1.12694	4.23653e-07	2.66681e-06
CD109	135228	1.00834	1.50998e-05	3.53745e-06
CD164L2	388611	-1.48615	0.000500038	0.000262001
CD1C	911	-1.64797	5.80282e-05	0.000148542
CD1E	913	-1.77501	3.0249e-05	7.15086e-05
CD200R1	131450	-1.4102	0.00104703	0.00205563
CD207	50489	-1.87082	0.00954967	0.00188486
CD248	57124	1.68154	0.00798635	0.00704264
CD24	100133941	-1.57753	1.7102e-05	7.51607e-06
CD276	80381	1.95686	2.45744e-14	1.72372e-09
CD300LF	146722	1.44197	0.00063601	0.000478989
CD38	952	1.84289	0.000583042	0.000170704
CD70	970	1.8602	0.000130345	0.000170704
CD7	924	1.13383	0.00430094	0.00416398
CD80	941	2.5635	2.79388e-08	1.97016e-07
CD86	942	1.08909	0.000322758	0.000372062
CDC20	991	1.26841	1.11879e-06	1.97016e-07
CDC25B	994	1.68402	5.62899e-08	1.1864e-06
CDC42EP3	10602	1.03306	0.000454812	0.000682636
CDC45	8318	1.12171	7.28553e-06	3.60992e-07
CDC6	990	1.22974	3.91052e-09	2.14639e-08
CDCA3	83461	1.00303	1.51524e-06	1.52509e-07
CDCA5	113130	1.50914	1.51036e-08	1.67885e-08
CDCA8	55143	1.06196	2.9348e-07	1.31412e-07
CDH11	1009	2.47119	1.85375e-05	3.59981e-05
CDH13	1012	1.0579	0.00388154	0.00111661
CDH19	28513	-1.9558	2.04944e-07	3.2529e-06
CDH20	28316	-1.60012	0.000329391	0.000823724
CDH22	64405	-3.86658	5.54533e-09	2.61512e-07
CDH26	60437	-1.19887	0.000583254	0.0011493
CDH3	1001	1.84824	2.3736e-07	5.85106e-07
CDH6	1004	1.3619	1.13462e-05	1.0169e-05
CDHR3	222256	-1.58065	0.00118717	0.000435724
CDK14	5218	1.65887	0.000270878	0.000599039
CDK5R1	8851	1.16599	0.000558251	0.000409487
CDK6	1021	1.25959	1.43432e-08	1.22914e-07
CDKN3	1033	1.17822	2.01306e-07	1.89134e-07
CDNF	441549	-1.78339	5.77608e-09	5.85386e-08
CDO1	1036	-2.89736	4.72784e-07	4.91095e-06
CDON	50937	-1.3158	5.24551e-07	1.29145e-06
CDR2L	30850	1.03772	0.00013691	0.000148542
CDSN	1041	7.05563	1.26474e-06	6.68327e-06
CDX1	1044	1.7241	3.34776e-07	1.43171e-06
CDYL2	124359	1.43219	5.27781e-07	1.87179e-06
CEACAM19	56971	1.48965	0.000502641	0.000238006
CEACAM1	634	-2.20736	7.42012e-08	4.99052e-07
CEACAM5	1048	-2.95773	0.00395713	0.00199582
CEACAM6	4680	-1.94098	0.000460306	4.17032e-05
CEACAM7	1087	-4.97723	1.68825e-05	4.4619e-05
CEBPE	1053	1.35655	2.5227e-06	2.93868e-07
CELSR3	1951	2.12393	6.13288e-08	6.806e-07
CEL	1056	-2.8301	0.00161449	0.00137189
CEND1	51286	1.03196	0.000494828	0.00053613
CENPA	1058	1.43974	3.62073e-07	2.39644e-07
CEP290	80184	1.00183	0.000425428	0.00111661
CEP55	55165	1.48762	1.94086e-09	1.57871e-09
CERCAM	51148	2.34207	1.42162e-07	1.71997e-06
CES1	1066	-2.14206	0.00869893	0.000526468
CES2	8824	-1.22064	0.00234829	0.00334072
CES3	23491	-2.70507	1.24007e-09	9.3668e-08
CETP	1071	1.48108	0.00754629	0.0047737
CFD	1675	-2.59688	2.48279e-08	2.83693e-07
CFTR	1080	-6.27007	1.62527e-12	5.92504e-09
CGB5	93659	1.77979	1.24586e-06	1.40931e-07
CGB	1082	2.31403	5.67341e-07	7.37508e-08
CGNL1	84952	-3.01088	7.38569e-10	9.64934e-09
CGN	57530	-1.38117	1.78556e-06	2.02608e-06
CGREF1	10669	-2.40936	1.43675e-06	5.5076e-06
CH25H	9023	-2.15156	2.01061e-06	3.13857e-06
CHAC1	79094	-1.0322	0.00694777	0.00651463
CHADL	150356	-1.27064	2.55798e-08	1.18623e-07
CHAD	1101	-3.37322	1.20497e-06	3.02272e-06
CHCHD10	400916	-1.55492	1.50946e-08	5.85386e-08
CHDH	55349	-2.27373	2.35735e-06	8.3901e-06
CHIT1	1118	4.10659	9.5271e-05	0.000176527
CHL1	10752	-4.02511	1.85551e-06	2.22105e-05
CHN1	1123	2.35269	3.50889e-09	9.63549e-08
CHPF	79586	1.00998	4.64679e-07	6.2995e-07
CHPT1	56994	-1.65262	1.53961e-07	2.93868e-07
CHRDL1	91851	-3.93549	3.5783e-08	4.79948e-07
CHRNA6	8973	1.37961	2.11191e-05	7.98882e-05
CHRNA9	55584	1.88128	0.00281051	0.00123235
CHRNB2	1141	-1.86629	5.07458e-08	7.69894e-07
CHST11	50515	2.51629	1.44642e-11	1.98335e-09
CHST15	51363	1.07553	2.91704e-06	7.99709e-07
CHST2	9435	3.20507	3.67139e-11	1.67885e-08
CHST7	56548	1.06576	3.18021e-05	3.33054e-05
CHST8	64377	-1.29073	0.001417	0.00183157
CHST9	83539	-6.45921	7.57993e-11	4.50629e-08
CHSY3	337876	1.83719	4.21555e-08	3.92663e-07
CIDEA	1149	-3.30831	2.88021e-06	6.76156e-06
CILP2	148113	1.80869	0.000274441	0.000956484
CILP	8483	-2.91644	0.000986608	0.00108309
CKAP2L	150468	1.15933	4.38212e-07	1.2674e-07
CKAP2	26586	1.01083	2.4642e-09	7.0436e-08
CKMT1B	1159	-1.19205	0.00644462	0.000262001
CKMT2	1160	-5.54335	8.88457e-07	6.19528e-06
CLCA4	22802	-5.00114	3.02484e-05	5.54362e-05
CLCN1	1180	-1.34026	0.000427177	0.0016346
CLCN4	1183	-1.27824	0.00101759	0.00298723
CLDN10	9071	-6.35616	3.47983e-06	1.21625e-05
CLDN11	5010	-1.8983	1.49644e-06	8.0939e-06
CLDN14	23562	1.32126	0.00184868	0.000342637
CLDN23	137075	-1.4492	1.74327e-05	1.2628e-05
CLDN3	1365	-3.50444	0.00263459	0.00460786
CLDN4	1364	-2.14955	4.2183e-07	1.18623e-07
CLDN7	1366	-1.68283	8.5969e-06	2.25885e-06
CLDN8	9073	-5.56475	6.58634e-08	1.82362e-06
CLEC10A	10462	-1.3912	0.00131895	0.00416398
CLEC11A	6320	1.11328	0.0010887	0.000773953
CLEC12A	160364	1.23529	0.000324659	0.000599039
CLEC3B	7123	-3.21657	1.11615e-11	1.80986e-09
CLEC4E	26253	1.8075	0.000776817	0.0016825
CLEC7A	64581	1.89254	0.00100264	0.000153932
CLGN	1047	-2.85487	4.43168e-06	4.52084e-06
CLIC3	9022	-2.03144	0.0397147	0.00587273
CLIC4	25932	1.44621	5.64557e-09	4.62138e-07
CLIC5	53405	-1.18208	0.000888067	0.00394208
CLIC6	54102	-2.35864	9.38839e-07	4.52084e-06
CLSPN	63967	1.45364	2.12964e-10	2.81498e-09
CLU	1191	-2.75178	2.70991e-07	7.12372e-07
CLVS1	157807	-2.08339	3.26614e-06	1.2628e-05
CLYBL	171425	-1.8941	1.24e-11	1.54744e-09
CMA1	1215	-2.18586	9.30445e-05	0.000108193
CMKLR1	1240	1.05226	0.00647186	0.00502403
CMPK2	129607	1.41999	1.29253e-06	5.31084e-06
CMTM3	123920	1.2833	0.000273292	0.000262001
CMYA5	202333	-3.60509	0.000163945	0.000580852
CNGA1	1259	-1.02355	0.000871085	0.0010198
CNGB1	1258	4.22707	2.08723e-07	2.55938e-06
CNGB3	54714	2.63975	1.18625e-08	1.99246e-07
CNKSR3	154043	-1.05374	3.63548e-05	4.17032e-05
CNR1	1268	-1.31232	0.0064943	0.00966638
CNTD2	79935	2.34078	1.15942e-07	1.1278e-06
CNTFR	1271	-3.49959	6.69073e-09	1.07674e-07
CNTN1	1272	1.46286	0.000267379	2.06644e-05
CNTN4	152330	-1.90282	0.00158813	0.00529014
COBL	23242	-3.41711	8.23042e-09	2.56122e-09
COL10A1	1300	5.04671	1.0316e-09	3.52373e-08
COL11A1	1301	5.35146	2.08207e-07	2.09861e-06
COL12A1	1303	3.32498	1.19869e-11	9.37857e-09
COL13A1	1305	2.74441	2.54121e-11	2.8205e-08
COL16A1	1307	1.64575	5.31322e-07	3.13857e-06
COL17A1	1308	1.26166	2.99709e-06	1.98997e-05
COL1A1	1277	4.38529	2.06991e-10	5.10271e-08
COL1A2	1278	3.40189	1.81342e-07	1.45067e-06
COL21A1	81578	-1.92641	0.000180942	4.02526e-05
COL22A1	169044	2.15619	0.000312227	0.000562349
COL24A1	255631	2.16944	1.7986e-06	1.17199e-05
COL27A1	85301	1.75578	8.82717e-11	1.05637e-08
COL2A1	1280	2.52274	1.36212e-07	9.26766e-08
COL3A1	1281	4.06731	1.30589e-08	3.21907e-07
COL4A1	1282	3.2247	3.38637e-14	1.26331e-09
COL4A2	1284	2.98788	1.15174e-11	9.02388e-09
COL4A5	1287	1.95333	2.49722e-07	1.31684e-08
COL4A6	1288	2.94324	7.12563e-06	5.40293e-07
COL5A1	1289	3.92236	8.65183e-11	3.87193e-08
COL5A2	1290	3.94034	6.59268e-11	1.7942e-08
COL5A3	50509	2.06336	3.88118e-07	1.2674e-07
COL6A1	1291	2.66224	1.40279e-07	1.01784e-06
COL6A2	1292	2.49141	8.73669e-06	2.47526e-05
COL6A3	1293	3.79372	3.4524e-08	3.92663e-07
COL7A1	1294	2.12546	5.03323e-10	1.23032e-08
COL8A1	1295	2.11753	0.000173169	0.000316679
COTL1	23406	1.32863	5.86178e-07	2.09861e-06
COX6A2	1339	-6.14736	0.000456975	0.00177896
COX7A1	1346	-2.72362	1.14181e-06	5.71533e-06
CPA4	51200	1.32766	0.121599	0.00651463
CPA6	57094	2.19694	0.00806259	0.00998693
CPEB1	64506	-1.77598	3.10746e-05	7.68392e-05
CPEB3	22849	-1.59537	1.1234e-08	1.58561e-07
CPEB4	80315	-1.10798	0.000243171	4.79621e-05
CPT1B	1375	-1.19376	0.000312095	0.00105099
CPXM1	56265	2.60983	3.90492e-05	7.15086e-05
CPXM2	119587	-1.03624	0.00734602	0.00779961
CPZ	8532	1.39096	0.00198406	0.0016346
CP	1356	-3.13368	0.00526088	0.00439653
CRAT	1384	-1.1624	9.46207e-05	0.000326776
CRB2	286204	-1.25795	0.0239995	0.00405421
CREB3L4	148327	-1.05615	1.10781e-05	3.08069e-05
CREG2	200407	1.45783	0.000507107	0.00141119
CRISP3	10321	-8.95679	1.4969e-12	5.38479e-09
CRISPLD2	83716	1.1322	0.00765376	0.00464425
CRNN	49860	-8.5191	1.34935e-05	2.47526e-05
CRTAC1	55118	-4.37119	1.04273e-14	1.1582e-09
CRYAB	1410	-2.54253	2.28936e-06	1.30851e-05
CRYL1	51084	-1.28079	2.83019e-08	2.39644e-07
CRYM	1428	-4.89416	1.35994e-11	9.02388e-09
CSAG3	389903	3.54011	5.45681e-07	2.07224e-06
CSF2	1437	3.14185	3.84416e-09	4.66473e-08
CSGALNACT2	55454	1.14497	6.14613e-08	8.99193e-07
CSMD1	64478	-2.2344	0.10136	0.00354374
CSMD2	114784	2.8082	9.39353e-08	1.23627e-06
CSPG4	1464	2.24889	7.44918e-07	1.51172e-06
CSRNP1	64651	-1.29175	1.2189e-06	6.44413e-06
CSTA	1475	-2.0227	0.248807	0.00952888
CTHRC1	115908	3.27416	2.93369e-09	1.36293e-07
CTLA4	1493	1.68105	5.06324e-05	2.22105e-05
CTSC	1075	1.46412	4.02979e-09	5.10271e-08
CTSK	1513	1.39732	0.00416386	0.00218027
CTSL1	1514	1.42732	0.00209404	0.00188486
CTSL2	1515	1.60677	1.26739e-06	1.14829e-06
CTSZ	1522	1.08282	9.87662e-05	0.000270637
CTTNBP2	83992	-3.70648	5.2867e-10	3.25861e-08
CX3CR1	1524	-1.22368	3.71496e-05	0.000124553
CXCL10	3627	3.34045	9.26609e-06	2.56214e-05
CXCL11	6373	3.71635	1.39749e-06	8.7213e-06
CXCL13	10563	4.04068	4.52648e-08	8.29984e-07
CXCL17	284340	-2.63781	7.13013e-07	9.76929e-07
CXCL5	6374	4.0154	0.00180683	0.00298723
CXCL9	4283	3.51176	3.54832e-06	1.21625e-05
CXCR1	3577	2.04018	0.000252044	0.000348671
CXCR2P1	3580	2.53508	0.000421489	0.00111661
CXCR2	3579	-2.12752	0.0138993	0.00237856
CXorf49B	100132994	3.05817	0.000971033	0.00045548
CYP11A1	1583	-3.62467	8.45899e-12	6.65826e-09
CYP21A2	1589	-3.01319	6.74161e-10	3.40603e-08
CYP26B1	56603	1.25405	0.000244378	0.000222322
CYP27A1	1593	-1.46135	4.15895e-05	6.66338e-05
CYP27B1	1594	3.19271	1.81356e-07	1.23627e-06
CYP27C1	339761	2.53139	1.36305e-08	7.59615e-08
CYP2C18	1562	-2.80838	0.0408842	0.00312529
CYP2C19	1557	-3.23319	8.42827e-05	0.000372062
CYP2C9	1559	-2.34284	1.9706e-05	6.87469e-05
CYP2E1	1571	-4.03885	2.3203e-08	8.64673e-07
CYP2J2	1573	-1.84743	1.77647e-08	2.94974e-09
CYP3A5	1577	-3.91184	7.44918e-07	7.804e-06
CYP4B1	1580	-4.44137	9.87307e-10	1.41249e-08
CYP4F12	66002	-4.40973	5.46476e-10	1.7942e-08
CYP4F3	4051	-1.64384	0.0380903	0.00502403
CYP4X1	260293	-2.9243	1.18712e-07	1.34572e-06
CYSLTR1	10800	-1.23952	0.000433711	0.000773953
CYSLTR2	57105	1.90254	2.94375e-08	6.2995e-07
D2HGDH	728294	-1.05372	1.15942e-07	1.14829e-06
DACT2	168002	-2.3448	9.91395e-05	7.94469e-05
DAGLA	747	-1.81675	2.3788e-06	8.0939e-06
DAPL1	92196	-3.71692	2.02726e-05	4.62793e-05
DARC	2532	-1.91671	8.34664e-07	3.13857e-06
DBC1	1620	-2.86944	2.4053e-07	1.05956e-06
DBI	1622	-1.09507	2.09292e-05	4.62793e-05
DBNDD1	79007	-2.30782	1.81561e-07	3.35644e-07
DCBLD1	285761	2.09451	4.25963e-13	2.19881e-09
DCBLD2	131566	1.41291	2.08207e-07	2.30568e-07
DCLK1	9201	-2.07399	4.77276e-05	0.000316679
DCLK3	85443	1.80997	6.19276e-05	7.83914e-05
DDAH1	23576	-1.51613	7.37248e-06	2.56214e-05
DDAH2	23564	-1.06383	8.31954e-09	7.89962e-08
DDIT4L	115265	-3.28826	0.000815771	0.00149848
DDIT4	54541	1.2151	0.000169321	0.000422964
DDX58	23586	1.12978	1.65108e-06	5.85106e-07
DDX60L	91351	1.97019	2.31132e-11	5.68635e-09
DDX60	55601	1.84745	1.5866e-08	1.52509e-07
DEFB1	1672	-1.83893	7.84211e-06	1.7718e-05
DEGS2	123099	-2.56238	2.19489e-07	6.2995e-07
DEPDC1B	55789	1.23071	4.60039e-08	1.1006e-08
DEPDC1	55635	1.02019	6.38763e-06	2.09861e-06
DEPDC6	64798	-2.62423	6.13748e-10	1.37461e-08
DES	1674	-5.04794	0.00330769	0.00515236
DFNA5	1687	2.07887	3.1503e-10	1.37461e-08
DHDPSL	112817	-1.5969	4.24889e-06	3.13857e-06
DHRS11	79154	-1.13514	1.7454e-09	1.7942e-08
DHRS2	10202	2.76458	0.00798796	0.000326776
DHRS3	9249	-1.0786	0.00136785	0.000682636
DIO2	1734	-1.7907	0.00441528	0.000348671
DIRAS1	148252	-1.85108	0.000171214	0.000660604
DIRAS3	9077	-1.23919	0.000359953	0.000112803
DISP2	85455	1.27423	0.00238686	0.00394208
DKK1	22943	1.98508	0.00602535	0.00230961
DLEC1	9940	-1.19083	0.0204523	0.00863257
DLEU7	220107	1.01942	1.91745e-09	5.07854e-08
DLG2	1740	-4.19739	3.15581e-12	1.65184e-09
DLGAP1	9229	-1.79215	0.00105855	0.000270637
DLGAP3	58512	1.29104	0.000439834	0.000208065
DLGAP5	9787	1.15989	5.70022e-07	2.47082e-08
DLL4	54567	1.26498	2.77272e-05	2.84409e-05
DLX1	1745	3.27947	9.07395e-12	7.54007e-09
DLX2	1746	3.07941	1.29096e-09	7.59615e-08
DLX5	1749	1.00507	0.00154596	0.00188486
DLX6AS	285987	1.17581	0.00011062	0.000107183
DLX6	1750	2.11167	1.33633e-05	3.88992e-05
DMBT1	1755	-3.80355	0.00160253	0.00906424
DMRTA1	63951	-2.41556	0.00018829	0.000245661
DNAH17	8632	5.52242	7.11921e-08	7.43422e-07
DNAH1	25981	-1.26658	3.73672e-05	0.000159204
DNAH6	1768	-1.04199	0.00159651	0.000383748
DNAH7	56171	-1.26441	0.000617547	0.00205563
DNASE1L3	1776	-1.57056	0.00245023	0.00651463
DNMT3B	1789	2.55327	2.31205e-13	1.72372e-09
DOC2B	8447	-1.55424	0.00706261	0.00587273
DOCK11	139818	1.72903	1.64833e-06	1.09391e-05
DOCK3	1795	-1.85666	2.47886e-07	1.97016e-07
DOK3	79930	1.00268	3.79794e-05	8.81754e-05
DOPEY2	9980	-1.08176	1.8713e-07	7.59615e-08
DPF1	8193	2.85763	3.38637e-14	5.57529e-10
DPT	1805	-1.63665	0.000328618	0.00145522
DRD2	1813	-1.2726	0.00119929	0.00476716
DSC1	1823	2.67895	0.000497963	0.000288574
DSCAM	1826	2.68632	3.29023e-05	0.000279866
DSCR6	53820	-1.19328	0.0180339	0.000322431
DSG2	1829	1.31972	0.00245522	0.00587273
DTL	51514	1.12657	7.22376e-09	1.19028e-08
DTNA	1837	-1.9139	0.00198371	0.00383352
DTX3L	151636	1.01802	7.28553e-06	6.44413e-06
DUOX1	53905	-1.27548	0.055583	0.00464425
DUSP13	51207	-3.12582	0.000850312	0.00251875
DUSP1	1843	-1.27763	2.56541e-07	1.05956e-06
DUSP26	78986	-3.42219	0.000303141	0.000620053
DUSP5P	574029	1.27763	4.48868e-06	9.89115e-06
DUSP5	1847	-1.10842	0.00300146	0.00362725
DUSP9	1852	1.73267	7.15463e-06	3.74678e-05
DZIP1	22873	1.03779	0.000384604	0.000383748
E2F1	1869	1.01269	7.73641e-07	2.30568e-07
E2F7	144455	1.50539	1.64829e-09	1.72372e-09
ECHDC2	55268	-1.49161	2.21081e-10	4.68942e-09
ECHDC3	79746	-2.1593	4.34025e-05	6.9395e-06
EDAR	10913	-1.02673	0.0139345	0.00928737
EDA	1896	-1.06896	8.01552e-05	0.000133953
EDNRA	1909	1.41818	0.000814053	1.64102e-05
EEF1A2	1917	-1.95161	0.000812984	0.00316687
EEPD1	80820	-1.07405	1.45167e-08	1.46478e-07
EFCAB6	64800	-2.15098	6.8803e-09	1.22914e-07
EFHA2	286097	-1.00025	0.000590292	0.0011493
EFHB	151651	-1.77691	0.00170646	0.00152702
EFHC2	80258	-2.35602	2.17751e-06	3.34302e-06
EGFL6	25975	1.16664	8.27922e-05	0.000316679
EGFL8	80864	-1.21672	9.92745e-06	1.70278e-05
EGFLAM	133584	1.76288	0.000427703	0.000773953
EGF	1950	-1.9537	0.000471032	0.00133179
EGOT	100126791	-1.59556	8.86894e-08	1.94892e-06
EGR1	1958	-1.87309	1.70169e-08	8.63542e-08
EHD2	30846	1.11045	9.98425e-08	1.31412e-07
EHD3	30845	-1.07621	0.0067893	0.00668093
EHF	26298	-2.08885	5.01425e-05	3.02272e-06
EIF2AK2	5610	1.60791	8.86626e-14	9.93032e-10
EIF4EBP3	8637	-1.54709	4.06442e-12	1.65184e-09
EIF5A2	56648	1.38355	2.61414e-07	1.13892e-07
ELF3	1999	-1.9985	2.08202e-05	1.2628e-05
ELF4	2000	1.05158	2.6488e-10	2.94974e-09
ELF5	2001	-3.37268	1.97792e-05	0.000120509
ELN	2006	-1.80142	0.00259521	0.00618086
ELOVL3	83401	1.88936	0.00891999	1.68174e-06
ELOVL6	79071	-1.2559	0.00647112	0.00618086
EME1	146956	1.18952	1.79572e-07	4.99052e-07
EMID2	136227	1.02933	0.00895574	0.00668093
EMILIN1	11117	2.305	0.000213045	0.000526468
EMP1	2012	-3.03332	6.72661e-06	5.54362e-05
EMP2	2013	-1.0545	0.000195078	0.00019398
EMP3	2014	1.11991	0.000547569	0.000773953
EMR1	2015	2.55115	1.51858e-06	9.79939e-06
EMR2	30817	1.99296	1.58609e-08	5.18404e-07
EMX1	2016	1.26328	0.00129338	0.00134675
EN1	2019	4.41885	9.86588e-08	1.83733e-06
EN2	2020	2.79592	2.45233e-06	1.88152e-05
ENAH	55740	1.31602	2.48691e-08	5.18404e-07
ENDOU	8909	-4.31302	0.000385143	0.000316679
ENHO	375704	-1.60079	8.47241e-06	2.74642e-05
ENKUR	219670	1.76634	0.0553921	0.00334072
ENO2	2026	1.277	1.56247e-05	1.7718e-05
ENO3	2027	-4.59181	0.000730141	0.00428188
ENPEP	2028	2.17964	2.79164e-06	2.6464e-05
ENPP3	5169	-2.07533	1.45734e-05	2.14508e-05
ENPP4	22875	-2.58565	3.94062e-07	5.71533e-06
ENPP5	59084	-2.72029	3.12103e-07	4.52084e-06
ENPP6	133121	-1.21334	0.0278668	0.00618086
ENTPD7	57089	1.45466	2.80522e-10	1.37461e-08
EOMES	8320	2.0277	3.51369e-05	2.84409e-05
EPB41L1	2036	-1.39935	1.65301e-05	6.90294e-05
EPB41L3	23136	-1.15574	0.0059998	0.00373249
EPB41L4A	64097	-1.55929	1.5991e-08	1.36293e-07
EPHA10	284656	-1.11206	2.94128e-05	1.13225e-05
EPHA7	2045	-2.54793	0.000420271	0.000240777
EPHB2	2048	2.35069	5.72619e-07	1.45067e-06
EPHB6	2051	-1.7142	1.9953e-05	2.39455e-05
EPHX1	2052	-1.72931	1.65715e-06	2.35889e-06
EPHX2	2053	-1.6586	5.60609e-09	7.54007e-09
EPHX3	79852	-3.62375	2.26143e-05	2.22105e-05
EPHX4	253152	1.11537	0.00401554	0.00438679
EPPK1	83481	1.12126	0.00235582	0.00237856
EPS8L1	54869	-1.35393	0.000961067	0.000435724
EPSTI1	94240	2.17138	7.03115e-08	6.2995e-07
ERBB4	2066	-3.72566	8.17974e-08	1.39885e-06
ESM1	11082	3.67402	4.16959e-08	1.14829e-06
ESRRG	2104	-3.79971	1.00679e-07	1.39885e-06
ETFDH	2110	-1.20094	3.49876e-09	5.34986e-08
ETNK2	55224	-1.3074	0.000222324	0.000494385
ETS1	2113	1.2229	1.01788e-07	2.09861e-06
ETV2	2116	-1.6183	1.77418e-09	4.2549e-08
EVPL	2125	-1.76104	0.138198	0.00842114
EXO1	9156	1.22867	1.10811e-07	1.67885e-08
EXOC3L2	90332	1.09815	0.000217599	9.15095e-05
EXPH5	23086	-1.48276	0.000125784	4.17032e-05
EXT1	2131	1.01041	6.35857e-12	2.00495e-09
EXTL1	2134	-2.6416	7.37248e-06	1.16677e-05
EYA1	2138	-2.04989	1.97734e-05	4.25878e-05
EYA2	2139	-3.48815	4.61278e-09	3.40603e-08
F10	2159	-2.20014	1.33749e-06	1.0169e-05
F2RL2	2151	2.74083	2.94375e-08	3.21907e-07
F2RL3	9002	1.42039	3.70602e-05	3.08069e-05
F2R	2149	1.84288	5.07458e-08	5.40293e-07
FA2H	79152	-1.56357	0.000801846	0.00183157
FAAH2	158584	-1.47607	7.21919e-06	8.29984e-07
FABP3	2170	-2.50885	0.000589549	0.00394208
FADS1	3992	2.30431	1.86698e-06	2.17559e-06
FADS2	9415	1.66959	0.00319988	4.79621e-05
FADS3	3995	1.77429	4.59579e-06	9.79939e-06
FADS6	283985	-4.0133	5.17156e-05	0.00012276
FAIM2	23017	-1.89466	1.65108e-06	6.68327e-06
FAM101B	359845	1.49432	5.95632e-07	2.25885e-06
FAM107A	11170	-3.73546	3.45438e-14	8.25506e-10
FAM113B	91523	1.46652	3.90666e-10	1.61673e-08
FAM149A	25854	-2.65148	1.58932e-11	1.72372e-09
FAM150B	285016	-2.77169	2.77621e-05	2.33657e-05
FAM164C	79696	-1.26985	9.16323e-07	3.13857e-06
FAM166B	730112	-2.02807	5.04989e-08	1.36293e-07
FAM167B	84734	1.31903	0.000177775	0.000138656
FAM171A1	221061	-1.95883	4.07293e-07	2.02608e-06
FAM172A	83989	-1.0635	1.5347e-08	2.14144e-07
FAM174B	400451	-1.63632	1.15912e-07	8.99193e-07
FAM176A	84141	1.9742	9.40257e-05	0.000208065
FAM182B	728882	-1.78032	0.00442581	0.00668093
FAM184A	79632	-1.94127	1.85726e-07	8.64673e-07
FAM184B	27146	-2.86207	4.052e-06	6.14278e-06
FAM189A2	9413	-2.58745	2.54121e-11	5.57529e-10
FAM190A	401145	-1.89686	2.77209e-06	1.98997e-05
FAM198A	729085	-1.79051	9.20381e-07	1.17199e-05
FAM26E	254228	2.20283	1.16908e-05	2.47526e-05
FAM26F	441168	1.59352	0.00162454	0.0016346
FAM38B	63895	1.78867	0.000602597	0.000390938
FAM3B	54097	-5.26635	5.36736e-14	5.57529e-10
FAM3D	131177	-5.45262	4.70322e-12	1.36802e-09
FAM40B	57464	1.14689	0.00262846	0.00383352
FAM41C	284593	-1.12215	2.63828e-07	9.38519e-07
FAM46B	115572	-1.35498	0.00407242	0.00515236
FAM47E	100129583	-1.88703	1.75388e-06	1.91362e-05
FAM54A	113115	1.052	2.47886e-07	1.13892e-07
FAM63A	55793	-1.17146	7.5993e-07	1.31412e-07
FAM64A	54478	1.14824	0.000257093	0.000208065
FAM65C	140876	1.06663	0.0120211	0.00842114
FAM66C	440078	-1.39859	0.00174674	0.00205563
FAM66D	100132923	-1.89093	1.32193e-06	2.74994e-06
FAM69A	388650	1.19859	1.24322e-08	3.05918e-08
FAM72A	729533	1.13164	5.76375e-07	2.55938e-06
FAM72D	728833	1.216	1.01955e-06	2.17559e-06
FAM81A	145773	-1.09892	0.00135363	0.00259094
FAM83A	84985	1.08309	0.0091827	0.00316687
FAM83E	54854	-2.03429	0.00121311	0.00133179
FAM86B1	85002	-1.18008	9.65064e-06	1.13225e-05
FAM86B2	653333	-1.00157	0.000183757	0.000928148
FAM89A	375061	1.35394	2.16121e-05	9.42282e-06
FAM92A1	137392	1.01456	3.56481e-05	2.25885e-06
FAM95B1	100133036	-2.25196	2.32908e-07	2.25885e-06
FAP	2191	3.8637	5.15612e-09	3.08747e-07
FAT1	2195	1.59177	4.04439e-06	3.84682e-06
FBLIM1	54751	1.39823	6.49886e-07	6.0676e-07
FBN2	2201	3.6152	2.35737e-11	4.11449e-09
FBXL16	146330	-1.0606	0.00106865	0.000170704
FBXL2	25827	1.21641	0.00111357	0.00149848
FBXO24	26261	-1.10311	1.41886e-07	5.63721e-07
FBXO39	162517	1.19832	0.00018829	0.000464171
FBXO41	150726	1.16524	4.45407e-05	2.22105e-05
FCER1A	2205	-2.91527	1.36201e-08	2.71777e-07
FCER1G	2207	1.17863	0.000584648	0.000750415
FCGBP	8857	-1.74354	0.000404211	0.000435724
FCGR2A	2212	1.80053	1.7108e-05	8.81754e-05
FCGR3A	2214	1.7257	6.94228e-05	0.000188
FCHO1	23149	1.49139	8.93221e-05	0.000124553
FCRL3	115352	1.33692	0.00330042	0.00352735
FERMT1	55612	1.34954	3.54302e-06	3.40221e-06
FEZ1	9638	2.05027	9.86383e-09	1.22914e-07
FGD6	55785	1.4959	8.86626e-14	8.8407e-10
FGF12	2257	-1.12158	0.0115078	0.00158933
FGF13	2258	-1.74058	0.000155554	0.000124553
FGF14	2259	-1.2803	6.98955e-05	0.000348671
FGF18	8817	-1.24532	0.00069597	0.000798568
FGF5	2250	1.54967	0.000713097	0.00020319
FGF7	2252	-1.71248	0.000907761	0.000847037
FGF9	2254	-1.30839	0.00012904	0.00043453
FGFBP2	83888	-2.05289	0.01779	0.00039684
FGFBP3	143282	-1.43753	2.6485e-06	1.13225e-05
FHAD1	114827	2.2754	0.00187937	5.97192e-05
FHIT	2272	-2.48017	3.09184e-10	3.52373e-08
FHL1	2273	-2.34827	0.000211334	0.000544677
FIBCD1	84929	2.42063	7.48799e-06	1.77221e-06
FIGF	2277	-2.31302	3.99381e-06	3.80223e-06
FITM1	161247	-2.53874	0.000122819	0.000159204
FJX1	24147	1.57462	2.25542e-08	2.39644e-07
FKBP10	60681	2.23939	0.00012374	0.000262001
FKBP14	55033	1.04224	1.19454e-05	5.12451e-06
FKBP9L	360132	1.5149	1.4969e-12	1.72372e-09
FKBP9	11328	1.19777	4.43128e-10	9.37857e-09
FLJ11235	54508	-1.59415	8.9198e-10	1.26175e-08
FLJ13197	79667	-1.64002	2.67898e-05	1.7718e-05
FLJ45445	399844	-1.23074	0.00128774	0.00141374
FLNA	2316	1.02811	4.07838e-08	1.00691e-07
FLRT2	23768	2.07684	0.000133703	4.31192e-05
FLRT3	23767	1.84339	0.11	0.00490126
FLT1	2321	1.44647	2.88576e-05	3.4641e-05
FLT4	2324	1.42274	0.0051393	0.00290652
FMNL2	114793	1.45793	1.81828e-06	1.05956e-06
FMNL3	91010	1.43517	1.25831e-10	1.41249e-08
FMO1	2326	-1.38942	0.00276757	0.00172955
FMO2	2327	-5.63299	4.38878e-12	3.52903e-09
FMO9P	116123	-3.31133	2.02075e-06	3.92646e-05
FN1	2335	3.43746	7.41988e-08	5.18404e-07
FN3K	64122	-1.19209	0.000872526	0.0011493
FNDC1	84624	2.44549	7.12348e-05	0.000143656
FNDC3B	64778	1.51435	1.5347e-08	6.52153e-07
FNDC4	64838	-1.54855	1.65377e-05	0.000105258
FNDC5	252995	-3.42096	4.39788e-07	3.84682e-06
FOLR3	2352	3.41258	9.50066e-08	4.01991e-07
FOSB	2354	-1.69969	2.85445e-05	0.000188
FOS	2353	-1.92954	2.14401e-07	4.45049e-07
FOXA1	3169	-2.88841	5.18942e-06	6.19528e-06
FOXC2	2303	2.41446	4.70845e-06	6.08621e-06
FOXD1	2297	2.44023	1.11585e-07	1.1864e-06
FOXD2	2306	1.50292	6.41562e-08	2.83693e-07
FOXF2	2295	1.92601	2.21068e-07	1.23627e-06
FOXL1	2300	2.32689	6.53824e-07	3.13857e-06
FOXL2	668	2.81216	1.03733e-08	1.58561e-07
FOXM1	2305	1.31257	3.45948e-09	2.35753e-09
FOXO4	4303	-1.04401	6.90681e-10	2.06352e-08
FOXP2	93986	-1.60015	0.0015056	0.000288574
FOXP3	50943	2.13852	2.68113e-07	2.02608e-06
FOXS1	2307	1.89391	1.33633e-05	6.19528e-06
FPR2	2358	1.69323	8.10775e-05	0.000230378
FPR3	2359	1.1656	0.00146896	0.00145522
FRAS1	80144	-1.32822	0.00138498	0.00352735
FREM1	158326	-1.02268	0.00547902	0.00668093
FRMD5	84978	1.24285	0.00144513	0.00162538
FRY	10129	-1.58243	5.50321e-05	0.000215241
FRZB	2487	-2.22547	8.58218e-06	5.15878e-05
FSCN1	6624	1.70883	6.90424e-12	2.03196e-09
FSD1	79187	1.93961	1.51649e-07	6.2995e-07
FSTL3	10272	2.23273	4.7954e-07	6.52153e-07
FST	10468	2.93098	1.37774e-10	1.26175e-08
FUT2	2524	-1.86111	4.56275e-06	2.02608e-06
FUT3	2525	-2.24613	6.89127e-06	6.68327e-06
FUT6	2528	-4.19718	4.61278e-09	4.05886e-08
FXYD1	5348	-2.93696	1.12732e-07	6.0676e-07
FXYD5	53827	1.74062	6.1949e-10	1.41249e-08
FYB	2533	1.51827	0.0128228	0.00651463
FYN	2534	1.05925	0.00219119	0.00194275
FZD2	2535	1.88466	2.97499e-11	1.15761e-08
GABRB2	2561	-1.86836	7.61317e-06	2.46537e-05
GABRB3	2562	-3.15577	0.000224137	0.000297049
GABRP	2568	-5.71108	4.25714e-08	5.40293e-07
GAD1	2571	1.40242	0.0049363	0.00587273
GADD45B	4616	-1.09597	3.51136e-06	4.91095e-06
GALNT10	55568	1.25941	1.85142e-06	1.17199e-05
GALNT12	79695	-2.02796	2.19489e-07	8.99193e-07
GALNT5	11227	-2.17883	0.000262185	0.000164962
GALNT6	11226	2.67164	0.000154658	0.000164962
GALNTL1	57452	-2.73339	4.53105e-07	6.44413e-06
GALNTL4	374378	1.1073	2.90253e-06	2.66681e-06
GAMT	2593	-1.43851	1.2892e-05	5.54362e-05
GAS2	2620	-1.85207	8.83186e-06	6.87469e-05
GAS7	8522	-1.32083	5.37556e-05	2.74642e-05
GAST	2520	1.9605	1.95984e-07	1.37964e-07
GATM	2628	-2.80854	4.98794e-11	1.23032e-08
GATS	352954	-1.14742	5.76865e-06	2.74642e-05
GBP1	2633	1.25965	3.79794e-05	9.15095e-05
GBP5	115362	3.64512	6.42197e-08	2.61512e-07
GBP6	163351	-3.01282	0.152674	0.00651463
GBX2	2637	3.07647	1.4969e-12	5.57529e-10
GCAT	23464	-1.04601	1.39193e-06	2.25885e-06
GCHFR	2644	-1.23291	5.56945e-05	0.000129277
GCNT2	2651	-2.09018	3.58346e-05	8.81754e-05
GCNT3	9245	-3.33476	3.10367e-06	5.71533e-06
GCOM1	145781	-2.35301	3.38732e-07	6.806e-07
GDA	9615	-4.40105	9.23208e-05	0.000153643
GDF10	2662	-1.83763	2.6732e-05	0.000101863
GDF5	8200	-1.36429	0.00215856	0.00464114
GDF6	392255	1.19472	0.000934479	0.001573
GDPD2	54857	2.26494	0.0120251	0.00976081
GDPD3	79153	-2.84808	9.30445e-05	0.000188
GFI1	2672	1.82272	1.82762e-06	7.22631e-06
GFPT2	9945	1.05021	0.00239591	0.00121905
GFRA1	2674	-2.13005	3.94566e-05	0.000108876
GGT5	2687	1.52416	0.000351792	0.000494385
GGT6	124975	-1.88037	1.9366e-07	4.89035e-08
GGTA1	2681	-2.10928	6.74838e-11	9.64934e-09
GIPC2	54810	-2.94556	3.5347e-08	7.99709e-07
GIPC3	126326	1.29902	3.96752e-05	0.000124553
GJA1	2697	1.37841	0.000247172	6.68327e-06
GJB7	375519	3.51211	3.24877e-06	2.32736e-05
GJC1	10052	2.82983	1.19869e-11	5.27985e-09
GK3P	2713	-1.21522	0.000579296	0.000798568
GKAP1	80318	-1.52206	2.65971e-07	2.02608e-06
GLB1L2	89944	-2.48707	5.5664e-06	4.9743e-05
GLI3	2737	1.10883	1.89818e-08	2.61512e-07
GLIPR1L2	144321	-1.58713	6.72768e-08	8.29984e-07
GLIPR1	11010	1.56635	4.15314e-07	1.34572e-06
GLIS1	148979	1.86895	6.92806e-06	8.7213e-06
GLIS2	84662	1.23333	0.00158787	0.00194275
GLRB	2743	-1.06283	0.000849121	0.00603009
GLS2	27165	-2.19004	0.000226214	0.000544677
GLT25D1	79709	1.1946	2.08706e-13	2.19881e-09
GLT25D2	23127	-1.35712	4.56026e-05	3.74678e-05
GLUL	2752	-1.02186	8.31709e-05	7.94469e-05
GLYATL2	219970	-2.65173	3.52655e-05	3.19611e-05
GMDS	2762	-1.61298	2.9511e-10	1.89005e-08
GNA12	2768	1.49334	1.43753e-12	1.36802e-09
GNA14	9630	-2.05671	1.7243e-06	8.7213e-06
GNAL	2774	-1.9363	6.19996e-05	5.75286e-05
GNAZ	2781	-1.19975	9.65791e-05	0.000316679
GNB5	10681	1.01495	3.93873e-12	4.11449e-09
GNE	10020	-1.14826	0.000342404	0.000798568
GNG7	2788	-1.13326	4.24594e-05	0.000138656
GNGT1	2792	2.17757	1.2714e-08	6.39897e-08
GNLY	10578	2.18435	6.15693e-06	1.13225e-05
GOLGA6L1	283767	2.0989	0.0004235	0.000183503
GOLGA6L6	727832	2.42424	0.00108096	0.000670133
GOLGA6L9	440295	-1.07974	6.90002e-05	0.000112803
GPC3	2719	-1.70411	6.46589e-05	6.66338e-05
GPC4	2239	-1.01017	0.00703558	0.00543036
GPD1L	23171	-2.30342	1.04273e-14	5.57529e-10
GPD1	2819	-4.76159	2.54121e-11	9.64934e-09
GPIHBP1	338328	-1.76633	3.61646e-05	0.000105258
GPM6A	2823	-1.44542	0.000444554	0.00149848
GPR110	266977	-2.52156	5.37857e-05	0.000124553
GPR133	283383	-1.9748	0.000377728	0.000847037
GPR141	353345	1.07822	0.00525657	0.00769041
GPR153	387509	1.59382	2.21414e-08	1.09567e-07
GPR158	57512	4.88431	8.07822e-12	1.09218e-08
GPR161	23432	1.1496	3.96958e-08	3.35644e-07
GPR176	11245	2.86312	3.45371e-10	3.25861e-08
GPR19	2842	1.24215	0.00019568	0.000143656
GPR39	2863	2.3882	2.53297e-09	2.92037e-08
GPR4	2828	1.49315	1.13565e-05	1.40985e-05
GPR64	10149	-2.10357	0.000167812	0.000449674
GPR68	8111	1.5204	5.78114e-06	4.31192e-05
GPR84	53831	1.43221	0.00412381	0.00779961
GPRASP1	9737	-1.84487	1.90091e-05	6.66338e-05
GPRC5C	55890	-1.49481	1.00223e-05	1.13225e-05
GPRIN1	114787	2.18239	3.37552e-11	7.26596e-09
GPRIN2	9721	-1.69474	7.8132e-05	0.000105258
GPT2	84706	-1.74622	8.85504e-10	1.96517e-08
GPT	2875	-3.84701	7.93346e-13	3.48935e-09
GPX3	2878	-2.77598	4.56237e-09	5.34986e-08
GPX8	493869	1.24712	4.65421e-06	1.17199e-05
GRAMD1C	54762	-1.58112	2.38803e-06	3.53745e-06
GRAP	10750	1.18798	4.44151e-05	1.40985e-05
GREM1	26585	3.35721	1.86667e-07	1.51172e-06
GREM2	64388	-3.98128	4.59777e-09	2.36102e-07
GRHL1	29841	-1.37008	0.00350175	0.00137189
GRHL3	57822	-1.69324	0.42925	0.00976081
GRIA3	2892	1.67326	0.000536507	0.000928148
GRID2IP	392862	-1.95594	4.31425e-09	9.63549e-08
GRIK2	2898	-1.59553	0.00476697	0.00500773
GRIN2A	2903	-1.2663	0.00666852	0.00529014
GRIN2D	2906	3.41148	4.98321e-11	3.48935e-09
GRIN3B	116444	1.67778	0.00635153	0.00199582
GRRP1	79927	-1.11618	0.00314363	0.00779961
GSG2	83903	1.2201	3.22336e-07	3.48267e-07
GSTA1	2938	-7.16174	2.12911e-07	1.77221e-06
GSTM5	2949	-1.58315	0.000214738	0.000316679
GSTT1	2952	-1.05739	0.471416	0.00906424
GTF2A1L	11036	1.42593	0.00299251	0.00503906
GTF2IRD2B	389524	-1.5284	1.58607e-08	2.14144e-07
GTF2IRD2P1	401375	-1.46456	1.62996e-07	9.38519e-07
GTF2IRD2	84163	-1.30387	1.19966e-08	1.46478e-07
GTSE1	51512	1.11	2.07435e-07	1.2674e-07
GTSF1	121355	2.25116	5.8707e-06	1.09391e-05
GUCY1A2	2977	2.06317	1.85933e-05	3.4641e-05
GUCY1A3	2982	1.65657	0.000571204	0.000288574
GUCY1B3	2983	1.6527	0.00076259	0.000478989
GUCY2C	2984	-3.01438	0.00154278	0.00149848
GULP1	51454	-2.95134	9.55983e-10	1.19028e-08
GYLTL1B	120071	1.34484	0.000195268	1.52187e-05
GZMB	3002	1.84722	0.00207894	0.000928148
HAAO	23498	-1.48139	4.86269e-06	1.58072e-05
HADH	3033	-1.00694	1.05363e-11	2.81498e-09
HAGHL	84264	1.03337	0.00820885	0.00224341
HAP1	9001	1.21018	0.0022962	0.00137189
HAPLN1	1404	3.86378	5.46476e-10	5.96674e-08
HAS2	3037	2.04743	0.000342052	0.000238006
HAS3	3038	1.32123	0.00534535	0.00634575
HAVCR2	84868	1.14585	0.00212221	0.00172955
HCG22	285834	-4.38781	1.49115e-05	0.000262001
HCP5	10866	1.16732	2.74173e-07	7.12372e-07
HECW1	23072	1.33948	0.000574594	0.000526468
HERC5	51191	1.57193	4.35621e-06	6.19528e-06
HEYL	26508	1.62736	7.76237e-05	0.000116516
HHIPL1	84439	1.11347	0.00239921	0.00251875
HIC1	3090	1.35352	0.00278797	0.00343126
HIF3A	64344	-2.64215	3.18127e-06	4.52084e-06
HIP1	3092	1.04636	3.70438e-05	0.000116516
HIST1H2AE	3012	1.24083	5.69075e-05	2.14577e-05
HIST1H2AG	8969	1.1337	3.46195e-10	7.91866e-09
HIST1H2BC	8347	1.0735	0.00634415	0.0032524
HIST1H2BD	3017	1.04353	3.51787e-06	5.71533e-06
HIST1H2BE	8344	1.18314	5.5454e-08	1.13892e-07
HIST1H2BK	85236	1.16282	4.55859e-08	9.3668e-08
HIST1H2BO	8348	1.19088	2.60682e-06	2.21348e-06
HIST1H3G	8355	1.30249	1.24112e-06	7.1183e-07
HIST1H3H	8357	1.45946	3.7978e-07	1.09567e-07
HIST2H2AA3	8337	1.03986	3.27137e-05	7.15086e-05
HJURP	55355	1.40926	1.92015e-07	4.79948e-07
HK3	3101	2.26372	7.79063e-05	0.000170704
HKDC1	80201	2.09796	4.78937e-06	5.95592e-06
HLA-A	3105	1.24801	4.62127e-07	3.02272e-06
HLA-B	3106	1.43063	8.94892e-07	8.0939e-06
HLA-C	3107	1.25476	1.90255e-06	1.4673e-05
HLA-F	3134	1.46482	2.61674e-05	4.02526e-05
HLA-G	3135	1.33946	0.00804817	0.00704264
HLA-H	3136	1.01995	1.46436e-05	4.62793e-05
HLA-L	3139	1.08444	3.11139e-05	4.9743e-05
HLF	3131	-3.71588	6.35541e-11	4.51145e-09
HMGA2	8091	4.54244	1.16562e-13	1.72372e-09
HMGN5	79366	-1.85649	5.60609e-09	1.96517e-08
HMMR	3161	1.03851	3.46526e-07	4.26674e-07
HNMT	3176	-1.02349	0.000210949	0.00039684
HOMER3	9454	1.28203	1.861e-08	1.2674e-07
HOPX	84525	-3.34969	1.05113e-05	6.19666e-05
HOTAIR	100124700	2.0996	1.97746e-07	5.85106e-07
HOXA10	3206	3.38183	3.14348e-10	3.52373e-08
HOXA11AS	221883	2.08335	1.8121e-06	1.14829e-06
HOXA11	3207	3.62763	1.4125e-10	1.05423e-08
HOXA13	3209	2.58224	2.08177e-06	5.83204e-06
HOXA1	3198	2.28465	9.03212e-06	0.000383748
HOXA6	3203	1.54867	0.0123762	0.00549364
HOXB6	3216	1.27064	0.000911125	0.000326776
HOXB7	3217	2.98932	3.6493e-05	0.000133953
HOXB9	3219	3.34076	3.51534e-07	7.19892e-07
HOXC10	3226	5.49301	1.41159e-10	5.60347e-08
HOXC11	3227	5.18138	5.34788e-13	3.19164e-09
HOXC13	3229	5.42206	1.7023e-08	2.67558e-07
HOXC4	3221	2.30319	1.38439e-08	2.30568e-07
HOXC5	3222	2.25808	5.89951e-09	2.9278e-08
HOXC6	3223	3.67805	4.66781e-11	1.07628e-08
HOXC8	3224	3.39583	1.11862e-10	1.05637e-08
HOXC9	3225	3.8239	7.57993e-11	1.69307e-08
HOXD10	3236	4.32671	8.86626e-14	2.03196e-09
HOXD11	3237	6.40677	3.39184e-16	9.93032e-10
HOXD13	3239	4.28228	2.47886e-07	3.31845e-06
HOXD1	3231	1.49458	1.47904e-05	2.74642e-05
HOXD8	3234	1.78711	7.63976e-08	1.23627e-06
HOXD9	3235	1.89246	1.50285e-09	4.05886e-08
HPDL	84842	-1.30727	0.0143612	0.00842114
HPGD	3248	-3.15317	4.31172e-08	2.93868e-07
HPN	3249	-1.50273	0.0012382	0.00603009
HP	3240	-3.62695	2.06365e-07	7.99709e-07
HRASLS5	117245	-2.57286	1.44522e-07	3.35644e-07
HRASLS	57110	-3.41948	1.07876e-10	1.23032e-08
HRCT1	646962	-1.03363	0.00440897	0.00572695
HRC	3270	-2.96391	0.00243425	0.00572695
HS3ST1	9957	-1.60266	5.32883e-05	0.000138656
HS3ST6	64711	-3.10481	0.00016944	0.000269365
HSD11B2	3291	-1.10386	0.000325263	0.000112803
HSD17B6	8630	1.80844	1.19255e-10	1.26175e-08
HSF2BP	11077	1.27995	6.59663e-08	2.39644e-07
HSPB2	3316	-1.3822	0.00123454	0.00587273
HSPB6	126393	-3.44955	1.08276e-06	4.91095e-06
HSPB7	27129	-3.44463	0.000593366	0.00125321
HSPB8	26353	-2.29324	9.37354e-09	7.59615e-08
HSPG2	3339	1.15191	0.000114812	0.000230378
HTR1D	3352	2.33578	1.26842e-08	1.31455e-07
HTR2B	3357	-1.14243	0.00478658	0.00779961
HTR7	3363	3.19347	3.05396e-09	9.05661e-08
HTRA1	5654	1.86425	1.426e-05	8.22004e-05
HTRA3	94031	2.35809	0.000101552	0.000230378
HTRA4	203100	1.22514	0.000284954	0.000331269
HUNK	30811	-1.20228	0.00558348	0.00383352
IBSP	3381	3.49498	1.19966e-08	1.08835e-08
ICA1	3382	-2.38723	5.26279e-09	1.66146e-07
ICAM1	3383	1.35928	0.00438819	0.00490126
ICAM5	7087	1.53333	7.30031e-06	3.27437e-06
ICOS	29851	1.8965	5.68636e-05	6.66338e-05
ID3	3399	1.0044	0.00158473	0.00452287
ID4	3400	-2.06916	6.5533e-08	1.74622e-07
IDO1	3620	3.68522	2.30364e-05	3.88992e-05
IER5L	389792	1.16268	0.000300826	3.33054e-05
IFI27	3429	3.12752	1.23982e-10	2.56406e-08
IFI30	10437	1.52786	1.70376e-06	8.3901e-06
IFI35	3430	1.12636	2.14765e-07	1.29145e-06
IFI44L	10964	2.0695	4.77258e-06	2.14577e-05
IFI44	10561	1.78151	1.5347e-08	2.21558e-07
IFI6	2537	3.18517	1.54996e-12	3.52903e-09
IFIH1	64135	1.41246	3.77619e-06	6.9395e-06
IFIT1	3434	1.83138	6.9465e-07	6.68327e-06
IFIT2	3433	1.68123	5.63945e-06	2.06644e-05
IFIT3	3437	2.32209	2.25138e-07	1.5803e-06
IFNG	3458	2.091	0.000245544	0.000497849
IGF1	3479	-1.50565	0.0120104	0.00779961
IGF2BP1	10642	5.64342	1.00853e-08	6.75821e-08
IGF2BP2	10644	2.71793	7.5806e-10	1.55183e-08
IGF2BP3	10643	2.45136	0.000718237	0.000823724
IGFBP3	3486	1.27118	0.00192088	0.00188486
IGFBP5	3488	-1.5231	0.000397602	0.000901025
IGFBP7	3490	1.41637	4.03139e-06	3.19927e-05
IGFL2	147920	2.91808	5.42419e-05	0.000170704
IGFL3	388555	1.79465	0.0132234	0.00138524
IGSF10	285313	-3.3852	4.25968e-08	6.806e-07
IGSF22	283284	-1.49859	1.09569e-05	2.22105e-05
IGSF6	10261	1.45774	0.00377317	0.00618086
IKBIP	121457	1.25433	1.27412e-10	2.26111e-08
IKZF2	22807	-1.52178	9.47102e-07	5.5076e-06
IL11RA	3590	-1.11756	4.77276e-05	0.000562349
IL11	3589	3.78317	1.62527e-12	4.34224e-09
IL12A	3592	-1.18417	5.4465e-05	7.94469e-05
IL12RB1	3594	1.63342	0.0016559	0.00129222
IL17D	53342	-1.83213	4.63799e-06	1.84095e-05
IL18BP	10068	1.11665	0.000122487	0.000245661
IL1A	3552	2.51775	3.55438e-05	7.15086e-05
IL1B	3553	1.50644	0.000142233	4.4619e-05
IL1F6	27179	-5.46916	0.00175013	0.00306933
IL1R2	7850	-2.06291	0.00205752	0.000182428
IL20RA	53832	-1.19708	0.00132788	0.00394208
IL21R	50615	1.81	0.00018829	0.000208065
IL22RA2	116379	1.74926	0.0047833	0.00779961
IL24	11009	4.66302	1.39775e-10	1.55183e-08
IL2RA	3559	2.05107	1.88748e-06	8.3901e-06
IL31RA	133396	1.34488	0.0011387	0.000823724
IL33	90865	-1.53104	0.000639845	0.00105099
IL34	146433	-2.43665	4.55815e-10	2.35987e-08
IL4I1	259307	1.17154	0.000750161	0.000773953
IL7R	3575	1.19474	0.000161156	0.000215241
IL8	3576	2.4676	3.74026e-05	9.15095e-05
ILDR1	286676	-1.52134	0.00669709	0.00490126
IMPDH1	3614	1.1004	4.13985e-07	1.79499e-06
INA	9118	-3.06671	5.98057e-05	1.12611e-05
INE2	8551	-1.51342	1.3505e-05	2.75275e-05
INHBA	3624	4.94487	1.09191e-14	1.04644e-09
INMT	11185	-1.67444	0.000104625	0.000383748
IP6K3	117283	-2.77631	0.00558634	0.00842114
IRF7	3665	1.02907	1.30195e-05	2.09861e-06
IRS1	3667	1.04814	0.0001337	9.83721e-05
IRX4	50805	1.54608	0.0274306	0.000526468
IRX6	79190	-2.57427	2.27664e-06	1.45067e-06
ISG15	9636	3.28775	1.30782e-13	1.87302e-09
ISL1	3670	-2.88656	1.20497e-06	5.40512e-06
ITGA11	22801	2.61915	6.88463e-06	1.64102e-05
ITGA1	3672	2.58712	8.3594e-09	2.14144e-07
ITGA3	3675	1.71903	3.81065e-10	2.92037e-08
ITGA4	3676	1.1372	0.000214046	0.000253777
ITGA5	3678	2.55232	1.72014e-11	1.55183e-08
ITGA6	3655	1.96574	3.23533e-09	4.05886e-08
ITGAX	3687	1.50911	9.55937e-05	0.000124553
ITGB2	3689	1.12567	0.00822197	0.00502403
ITGB4	3691	1.21461	5.31313e-09	6.08257e-08
ITGB6	3694	1.17325	0.000724398	0.000526468
ITM2A	9452	-1.5315	9.25072e-08	7.99709e-07
ITM2C	81618	1.24415	0.00530448	0.00383352
ITPKC	80271	-1.0681	4.79193e-05	7.15086e-05
ITPR3	3710	1.08952	1.62454e-08	7.59615e-08
IYD	389434	-2.35272	4.61411e-06	1.12611e-05
KALRN	8997	-1.69477	3.44812e-07	1.10141e-06
KANK4	163782	1.93937	0.00626793	0.00761054
KAT2B	8850	-1.491	5.63256e-09	1.22914e-07
KATNAL2	83473	-2.01677	1.9696e-07	3.7604e-07
KAZ	23254	-1.21994	1.20368e-06	3.13857e-06
KBTBD10	10324	-6.124	0.00246212	0.00464425
KBTBD12	166348	-4.28936	3.3446e-06	1.0408e-05
KBTBD3	143879	-1.04638	8.86622e-08	5.40293e-07
KC6	641516	1.93897	9.94124e-05	0.000422964
KCNAB1	7881	-1.55981	1.92015e-07	6.0676e-07
KCNE4	23704	2.17866	0.000453059	0.0010198
KCNF1	3754	1.53228	0.00138617	0.00255441
KCNIP2	30819	-1.51118	0.000101631	0.000316679
KCNJ11	3767	-1.85461	3.87903e-06	4.62793e-05
KCNJ8	3764	1.50369	0.000239568	0.000464171
KCNK15	60598	-1.49653	6.78537e-06	1.35724e-05
KCNK3	3777	-1.2601	0.00806259	0.00686132
KCNK5	8645	-1.2364	1.32118e-05	5.5076e-06
KCNQ4	9132	-2.34634	1.54067e-07	1.37138e-06
KCNT2	343450	-1.12426	0.00499105	0.00274586
KDELC1	79070	1.27142	2.04244e-09	5.98152e-09
KDELR3	11015	1.60713	0.002722	0.00383352
KEL	3792	-2.2717	2.51653e-06	1.1864e-06
KHDC1L	100129128	4.23396	1.33363e-10	2.3542e-08
KHDRBS3	10656	-1.82008	2.834e-07	6.52153e-07
KIAA0114	57291	-1.331	6.38763e-06	1.91362e-05
KIAA1045	23349	1.49515	0.0108711	0.00452287
KIAA1244	57221	-2.03713	0.00111357	0.00188486
KIAA1524	57650	1.08119	8.1012e-10	1.41249e-08
KIAA1529	57653	-1.86934	0.000275919	0.000316679
KIAA1543	57662	-1.37646	0.00108278	0.000297049
KIAA1644	85352	2.22475	7.18576e-06	6.68327e-06
KIAA1683	80726	-1.92202	2.6578e-06	3.13857e-06
KIAA1737	85457	-1.10071	1.22624e-08	9.83746e-09
KIAA1949	170954	1.24655	3.91764e-10	2.69316e-08
KIAA2022	340533	-3.21851	2.29876e-08	1.31412e-07
KIF14	9928	1.67431	6.34029e-10	1.91292e-09
KIF18A	81930	1.22058	1.85204e-07	4.26674e-07
KIF18B	146909	1.0967	1.65304e-07	2.30568e-07
KIF1A	547	-2.39455	0.000133703	2.55924e-05
KIF20A	10112	1.06823	1.51848e-06	1.05956e-06
KIF21B	23046	1.56137	4.15895e-05	0.000120509
KIF23	9493	1.04257	1.15886e-07	3.40603e-08
KIF26B	55083	2.79643	9.77223e-10	4.66473e-08
KIF2C	11004	1.23237	1.66383e-07	1.40931e-07
KIF3C	3797	1.46411	1.6933e-08	6.71756e-08
KIF4A	24137	1.04721	1.79544e-07	6.08257e-08
KIF4B	285643	1.03812	9.01636e-09	9.63549e-08
KIR2DL4	3805	1.52083	1.95197e-05	8.51972e-05
KIRREL	55243	1.69129	3.40994e-05	4.91095e-06
KIT	3815	-1.46092	3.84448e-05	0.000188
KLB	152831	-2.9485	2.54121e-11	1.23032e-08
KLF15	28999	-3.2043	3.90884e-08	4.62138e-07
KLF4	9314	-1.46155	0.000180943	0.000176527
KLF7	8609	1.90536	3.69918e-11	1.74998e-08
KLF8	11279	-1.44006	0.000563188	0.000253777
KLF9	687	-1.18346	0.00100348	0.000956484
KLHDC7A	127707	-4.40282	4.43962e-08	6.1848e-07
KLHDC7B	113730	2.576	7.64973e-07	2.09861e-06
KLHDC8A	55220	-2.90884	5.89896e-06	5.54362e-05
KLHDC9	126823	-1.69863	3.4257e-05	7.15086e-05
KLHL31	401265	-1.63514	0.0019999	0.00158933
KLHL5	51088	1.28494	6.73903e-09	1.89134e-07
KLHL6	89857	1.4455	0.000660972	0.000124553
KLK11	11012	-1.63177	0.000205098	3.33054e-05
KLK12	43849	-2.08927	0.010652	0.00863257
KLK13	26085	-3.21856	0.0224673	0.00218027
KLK5	25818	2.03108	0.0638507	0.00572695
KMO	8564	1.88849	1.81885e-05	2.22105e-05
KRBA2	124751	-1.08639	5.59627e-06	1.13225e-05
KREMEN2	79412	1.47167	0.00329272	0.00188486
KRT13	3860	-6.24015	1.94247e-05	2.47526e-05
KRT14	3861	1.81981	0.00616225	0.00274586
KRT15	3866	-2.27692	0.00492747	0.000620053
KRT17	3872	2.83316	7.19798e-07	4.52084e-06
KRT19	3880	-2.31731	0.00340513	0.00704264
KRT23	25984	-1.97648	4.53671e-05	9.15095e-05
KRT31	3881	-1.09274	0.000565634	0.000105258
KRT32	3882	-3.88608	4.58151e-11	1.45275e-08
KRT4	3851	-8.24509	1.37081e-06	1.4673e-05
KRT78	196374	-4.65909	0.00225593	0.000682636
KRT7	3855	-3.03536	0.000439968	0.000728083
KRT9	3857	1.0611	0.00130909	0.0026671
KRTAP4-1	85285	2.43867	4.76355e-05	2.77871e-06
KSR1	8844	-1.00782	0.00122524	8.81754e-05
KYNU	8942	2.15065	8.11387e-06	2.84409e-05
KY	339855	-3.40136	7.94998e-05	0.000262001
L3MBTL4	91133	-2.55979	2.67835e-06	2.06644e-05
LAG3	3902	1.86794	0.000199556	0.000288574
LAIR2	3904	2.07537	3.50889e-09	9.0802e-08
LAMA1	284217	2.2367	0.000133018	0.000297049
LAMA3	3909	2.58269	7.85698e-12	5.38479e-09
LAMA4	3910	1.87486	0.000128389	0.000176527
LAMB1	3912	1.75843	1.62527e-12	2.48351e-09
LAMB2L	22973	-1.32553	6.39388e-06	1.52187e-05
LAMB3	3914	1.1467	8.23158e-07	2.09861e-06
LAMB4	22798	-3.28167	0.00263823	0.00800588
LAMC1	3915	1.46388	2.83019e-08	3.7604e-07
LAMC2	3918	3.46345	1.30782e-13	1.72372e-09
LAMP3	27074	1.34393	5.08359e-05	4.17032e-05
LAPTM5	7805	1.09742	0.00900601	0.00543036
LASS1	10715	-1.43594	0.000783097	0.00125321
LBH	81606	1.49224	0.00203067	0.00282731
LBX2	85474	1.45102	1.60563e-06	2.17559e-06
LCN10	414332	-1.35463	0.00230498	0.000660604
LCN2	3934	-2.57684	0.000250546	8.51972e-05
LCP2	3937	1.23922	0.00297397	0.00362725
LDB3	11155	-4.93394	0.00014345	0.00039684
LDHD	197257	-2.05296	3.90887e-08	2.04653e-07
LDOC1	23641	-2.21833	5.34115e-07	4.34285e-06
LEPRE1	64175	1.7527	2.30151e-10	3.16942e-08
LEPREL1	55214	1.24365	0.00150665	0.0011493
LETM2	137994	1.17866	6.78952e-06	1.52187e-05
LGALS1	3956	1.64372	2.70706e-05	0.000116516
LGALS3BP	3959	1.13161	2.78088e-10	1.61673e-08
LGI3	203190	-3.23021	2.70006e-05	7.94469e-05
LGR6	59352	-2.73999	3.8686e-08	3.7604e-07
LHFPL2	10184	1.37456	4.04439e-06	1.58072e-05
LHX1	3975	4.57653	2.00456e-10	1.49558e-09
LHX2	9355	2.5162	6.72241e-05	1.08523e-06
LHX5	64211	3.63686	1.11156e-11	5.57529e-10
LIFR	3977	-1.21261	0.000176214	0.000348671
LILRA3	11026	2.49165	2.04294e-06	2.61704e-06
LILRA5	353514	1.25087	0.0142468	0.00587273
LILRA6	79168	1.25256	0.0133386	0.00906424
LILRB1	10859	1.52407	0.00160327	0.00211583
LILRB2	10288	1.51659	0.00253607	0.0011493
LILRB3	11025	1.10269	0.0034594	0.000728083
LILRB4	11006	1.68071	0.000166534	0.000372062
LIMCH1	22998	-1.05769	8.26849e-06	8.81754e-05
LIMD2	80774	1.13099	0.000116774	8.81754e-05
LIMK1	3984	1.07982	8.86626e-14	9.93032e-10
LINGO1	84894	1.25737	0.0114504	0.00928737
LIPE	3991	-1.54252	2.42599e-08	2.21558e-07
LIPH	200879	-1.93081	6.95121e-05	5.35193e-05
LLGL2	3993	-1.07005	4.40187e-05	3.84682e-06
LMO1	4004	-1.81763	0.000561958	0.00117947
LMO2	4005	-1.13341	7.05959e-06	1.52187e-05
LMO3	55885	-2.61956	6.89127e-06	2.37765e-05
LMO4	8543	-1.05149	1.77494e-05	1.58072e-05
LMO7	4008	-1.3514	0.000974763	0.00105099
LMOD1	25802	-1.66387	0.000125788	0.000798568
LMX1B	4010	2.13509	0.0157827	0.00183157
LNX1	84708	-1.42998	4.06699e-06	6.44413e-06
LOC100128288	100128288	-1.07224	0.000169587	0.000188
LOC100128788	100128788	-1.07382	4.8104e-06	8.7213e-06
LOC100128822	100128822	-1.01322	3.79675e-06	6.9395e-06
LOC100129534	100129534	-1.62411	5.66139e-06	4.62793e-05
LOC100130015	100130015	-1.33423	6.42197e-08	4.79948e-07
LOC100132215	100132215	-1.15177	0.0151131	0.00704264
LOC100190938	100190938	-1.61539	2.44459e-06	1.09391e-05
LOC100216001	100216001	1.36723	1.10885e-06	3.02272e-06
LOC100270710	100270710	1.72443	2.2553e-08	4.09545e-07
LOC100302650	100302650	-1.07265	9.23342e-05	0.000153932
LOC113230	113230	-1.50022	4.59777e-09	3.16942e-08
LOC134466	134466	-1.73873	0.000981485	0.000494385
LOC151534	151534	1.5154	1.26043e-07	1.29145e-06
LOC283050	283050	-1.43025	3.49233e-06	2.77871e-06
LOC283174	283174	-1.26666	0.00568342	0.0016825
LOC284440	284440	-1.46175	6.40355e-07	1.87179e-06
LOC285548	285548	1.3737	0.000303065	0.00036738
LOC286367	286367	-1.23647	0.000325263	0.00129222
LOC286467	286467	1.35704	2.67965e-05	8.67778e-05
LOC339524	339524	-1.60484	1.11551e-06	9.42282e-06
LOC344967	344967	1.07533	1.01187e-06	2.9032e-06
LOC389493	389493	-1.75958	0.00617603	0.00163347
LOC390595	390595	-1.13074	0.00010806	0.000105258
LOC399959	399959	-1.27201	0.00234123	0.00634575
LOC400027	400027	-1.1193	1.33968e-09	2.56406e-08
LOC400752	400752	-1.1952	6.89127e-06	7.51607e-06
LOC401093	401093	-1.13507	0.00182498	0.00290652
LOC554202	554202	1.26082	0.0729901	0.00668093
LOC643008	643008	-3.03809	1.25103e-09	1.51801e-08
LOC729234	729234	-1.43943	0.000183196	0.000262001
LOC80054	80054	-1.10674	6.6562e-07	1.71997e-06
LOC84740	84740	1.50532	0.000386977	0.000750415
LOC84856	84856	1.30319	0.00455476	0.00205563
LOC92973	92973	-2.90774	2.1531e-08	7.66872e-07
LONRF1	91694	-1.16797	3.38732e-07	2.21558e-07
LONRF2	164832	-3.58632	7.47605e-09	1.81859e-07
LOXL2	4017	3.70406	8.86626e-14	2.00495e-09
LOXL3	84695	1.32217	4.67851e-06	8.3901e-06
LOX	4015	1.45808	6.94271e-06	1.30851e-05
LPAR3	23566	1.33331	0.100197	0.000188
LPCAT1	79888	1.49148	2.4396e-12	1.72372e-09
LPIN1	23175	-1.50838	8.29847e-10	3.40603e-08
LPPR4	9890	1.13268	0.00179618	0.00172955
LRFN4	78999	1.39295	7.04359e-08	5.18404e-07
LRG1	116844	-1.82993	6.84623e-05	0.000105258
LRIG1	26018	-1.19137	0.000598037	0.00183157
LRP12	29967	1.51003	1.71877e-09	1.13892e-07
LRP1B	53353	-1.82807	2.1033e-06	1.94677e-05
LRP8	7804	1.0717	3.77259e-06	2.84409e-05
LRRC15	131578	3.75242	3.15503e-07	1.87179e-06
LRRC20	55222	-1.66005	6.12435e-05	0.000105258
LRRC2	79442	-4.12899	5.20059e-08	6.52153e-07
LRRC37A4	55073	-1.46847	0.00193477	0.00118369
LRRC3	81543	1.20724	2.85784e-05	1.01784e-06
LRRC4C	57689	-1.38267	0.000268235	0.000270637
LRRC6	23639	-1.22059	9.50556e-05	0.00019398
LRRC8C	84230	1.62415	2.64029e-10	1.55183e-08
LRRK2	120892	-1.73691	6.52393e-06	2.35889e-06
LRRN2	10446	-2.00189	1.41497e-06	3.13857e-06
LRRN4CL	221091	-2.32026	5.39279e-06	4.17032e-05
LRRN4	164312	1.27027	0.000378328	0.00038237
LRRTM2	26045	1.22103	0.000175598	0.000313125
LTBP1	4052	2.0537	1.03972e-06	9.38519e-07
LTBP2	4053	1.6694	0.000423618	0.000728083
LTC4S	4056	-1.2581	1.85568e-05	3.02272e-06
LTF	4057	-7.10563	3.27457e-08	4.26674e-07
LUM	4060	2.03881	2.0306e-06	1.0169e-05
LUZP2	338645	-2.39395	3.34016e-05	0.000138656
LY6E	4061	1.07549	3.49485e-05	4.9743e-05
LY6K	54742	1.81408	3.34233e-07	1.10141e-06
LYPD1	116372	1.51901	3.57984e-05	0.000105258
MACC1	346389	-1.46832	4.97133e-05	1.2628e-05
MACROD1	28992	-1.324	8.82163e-08	3.7604e-07
MACROD2	140733	-1.2854	0.00408325	0.00952888
MAGI1	9223	-1.4393	9.96208e-08	2.21558e-07
MAGIX	79917	-1.50309	8.87469e-10	5.98152e-09
MAL	4118	-7.92735	1.04759e-07	1.14829e-06
MAMDC2	256691	-1.75063	0.000183811	0.000188
MAML3	55534	-1.57979	6.81695e-08	2.50458e-07
MANEAL	149175	-1.12676	0.000474455	0.00145522
MANSC1	54682	-2.09476	2.3856e-08	8.26765e-08
MAOA	4128	-1.17324	0.00115621	0.000987893
MAOB	4129	-2.96035	5.60609e-09	7.89962e-08
MAP1LC3A	84557	-1.11406	4.74784e-06	3.19927e-05
MAP1LC3C	440738	-1.48462	0.00108326	0.00405421
MAP2K6	5608	-1.68069	6.59083e-06	2.22105e-05
MAP6	4135	-1.37867	0.00125923	0.00230961
MAP7D2	256714	-1.99126	0.0193284	0.000916756
MAPK4	5596	-2.28953	0.000138802	6.73692e-05
MAPT	4137	-3.72992	4.38832e-09	2.04653e-07
2014-03-01	55016	1.23961	0.00351764	0.0032524
2014-03-03	115123	-1.07683	2.96929e-05	8.22004e-05
2014-03-04	57574	1.80426	6.75571e-06	9.37125e-06
MARCKSL1	65108	1.55456	1.02939e-05	3.4641e-05
MARVELD1	83742	1.87536	1.58932e-11	1.19028e-08
MAT1A	4143	-1.49497	0.0012284	0.000435724
MATN3	4148	2.19667	7.85576e-07	2.35889e-06
MATN4	8785	-1.62935	0.000839388	0.00117176
MB	4151	-3.92842	7.99463e-05	0.000262001
MC1R	4157	1.11373	1.53031e-05	1.05581e-05
MCAM	4162	1.0896	0.00401476	0.00742326
MCF2L	23263	-1.86598	8.69217e-08	4.09545e-07
MCM2	4171	1.02891	1.96838e-07	4.99052e-07
MCTP1	79772	1.62984	3.79675e-06	1.71997e-06
ME3	10873	-1.25327	3.72399e-07	1.51172e-06
MECOM	2122	-1.592	0.000849383	0.00125321
MEFV	4210	2.45778	2.2639e-08	2.71777e-07
MEIS1	4211	-1.61772	5.27781e-07	1.64418e-06
MEIS3	56917	1.95805	0.00175046	0.00141374
MELK	9833	1.1308	6.46573e-07	1.40931e-07
MESP1	55897	-2.07882	3.19046e-06	1.17199e-05
METTL7A	25840	-2.36446	8.4553e-10	9.83746e-09
MET	4233	1.40565	3.81276e-08	4.26674e-07
MFAP2	4237	2.93443	8.48109e-12	5.38479e-09
MFAP4	4239	-1.83449	0.000719598	0.00194275
MFHAS1	9258	1.01481	8.74503e-06	1.10141e-06
MFSD4	148808	-2.24654	0.00131509	0.00183157
MFSD6L	162387	-3.29256	1.46068e-09	9.63549e-08
MGC12982	84793	1.52581	9.49222e-10	3.05918e-08
MGC16121	84848	1.29019	0.000352754	0.000652541
MGC16703	113691	1.39997	0.0209214	0.0060954
MGC45800	90768	2.50758	1.19494e-07	6.806e-07
MGC87042	256227	1.21232	0.000553051	0.00199582
MGLL	11343	-1.96359	2.35385e-07	9.63549e-08
MGP	4256	-1.50824	0.000117685	0.000464171
MGST1	4257	-2.44089	0.000128787	0.000297049
MGST2	4258	-1.41796	6.89236e-10	3.33679e-09
MIAT	440823	1.36523	0.00141245	0.00188486
MIA	8190	-2.65163	0.00156555	0.0037839
MICAL2	9645	2.13864	9.78764e-13	2.94974e-09
MICALCL	84953	1.2805	2.86509e-05	3.59981e-05
MICB	4277	1.50378	2.21051e-10	8.17653e-09
MITF	4286	-1.41164	3.9772e-05	0.000245661
MKI67	4288	1.1719	6.87729e-07	4.45049e-07
MLPH	79083	-2.29674	2.45233e-06	1.40985e-05
MLXIPL	51085	-2.86065	3.76798e-08	1.01784e-06
MMD	23531	1.07249	4.77005e-07	2.451e-06
MMP10	4319	4.15287	2.44464e-07	2.55938e-06
MMP11	4320	4.60096	1.6212e-10	1.26175e-08
MMP12	4321	3.91653	4.46778e-11	9.83746e-09
MMP13	4322	7.21508	5.30226e-15	9.93032e-10
MMP14	4323	1.51583	1.22308e-12	1.72372e-09
MMP16	4325	2.08498	0.000137017	0.000120509
MMP17	4326	1.55689	5.34651e-07	2.25885e-06
MMP1	4312	6.82689	2.66175e-12	7.26596e-09
MMP25	64386	1.03454	0.000128787	0.000176527
MMP27	64066	-1.88986	1.77494e-05	5.13936e-05
MMP2	4313	1.57753	0.00170672	0.00218027
MMP3	4314	3.84235	1.35652e-07	1.45067e-06
MMP8	4317	1.49766	0.00043104	0.000171472
MMP9	4318	4.32816	4.12429e-13	1.65184e-09
MMRN1	22915	-2.61722	0.000270598	0.000773953
MN1	4330	1.46019	0.00313372	0.00158933
MNS1	55329	-1.19368	0.000807378	0.000372062
MOBKL2B	79817	1.28161	8.26841e-07	7.99709e-07
MOSC1	64757	-1.48228	9.01653e-05	5.97192e-05
MPP7	143098	-1.16773	0.000169417	0.000176527
MPPED2	744	-1.29132	0.00286512	0.00199582
MPV17L	255027	-2.55871	4.3146e-06	1.98997e-05
MPZL3	196264	-1.13517	0.0208854	0.00587273
MPZ	4359	-2.03219	5.90236e-08	6.0676e-07
MRAP2	112609	-2.53428	3.96002e-05	8.51972e-05
MSC	9242	1.8228	8.92281e-06	1.52187e-05
MSMB	4477	-1.87881	0.0122303	0.00572695
MSN	4478	1.3764	1.43753e-12	9.70547e-10
MSR1	4481	1.08107	0.00423285	0.0047737
MSRA	4482	-1.32605	1.21437e-08	1.2674e-07
MST1P2	11209	-1.39681	0.0039398	0.00362725
MST1P9	11223	-1.26916	0.000516124	0.000464171
MSX2	4488	1.7133	0.00519184	0.00343126
MT1A	4489	-2.98358	7.03115e-08	9.36991e-07
MT1G	4495	-1.24403	5.99302e-05	0.000101863
MT1M	4499	-1.80626	3.06131e-05	4.79621e-05
MT1X	4501	-1.24533	1.32817e-06	4.91095e-06
MTBP	27085	1.09641	5.54325e-08	2.39644e-07
MTHFD1L	25902	1.47764	9.32299e-10	3.16942e-08
MTMR8	55613	-2.13806	1.08243e-09	1.51801e-08
MTUS2	23281	-1.03951	0.00214764	0.00529014
MUC12	10071	1.36331	0.00809094	0.00172955
MUC15	143662	-2.64864	5.86178e-07	7.43422e-07
MUC20	200958	-2.31455	1.42576e-05	2.96387e-05
MUC21	394263	-9.89839	1.01774e-07	7.69894e-07
MUC4	4585	-2.68786	0.000962993	0.00199582
MUC5B	727897	-3.61067	0.00057687	0.00177896
MUSTN1	389125	-2.94211	0.000469065	0.000188
MX1	4599	1.19275	6.03906e-05	0.000112803
MX2	4600	1.30938	5.03936e-06	1.70278e-05
MXRA5	25878	1.08244	0.00580481	0.00976081
MYADML2	255275	-2.44701	0.00277888	0.00819276
MYBL2	4605	1.49398	2.48032e-08	4.84067e-09
MYBPC1	4604	-6.68447	0.000239519	0.000682636
MYB	4602	-1.83788	0.0189699	0.00722949
MYEF2	50804	-1.05257	0.00825324	0.00651463
MYH10	4628	1.5807	8.58095e-07	7.89962e-08
MYH11	4629	-2.41736	4.12073e-05	5.54362e-05
MYH14	79784	-1.83715	2.30583e-06	1.36293e-07
MYH16	84176	1.5816	6.21205e-06	2.31951e-06
MYH2	4620	-8.52961	0.00269009	0.00532283
MYH6	4624	-4.60384	0.0011903	0.00577543
MYH7B	57644	-1.77572	1.43759e-05	2.31034e-05
MYH7	4625	-6.15958	0.00289516	0.00842114
MYL2	4633	-6.44005	0.00555995	0.00923015
MYL5	4636	-1.05063	4.1504e-09	2.06352e-08
MYLK3	91807	-2.6154	7.41574e-06	5.12451e-06
MYLPF	29895	-4.93549	0.00696307	0.00463248
MYO10	4651	1.19572	5.38817e-11	4.84067e-09
MYO15B	80022	-1.52337	6.75327e-05	0.000435724
MYO1B	4430	2.20553	3.38637e-14	1.01411e-09
MYO1G	64005	1.26001	0.000773473	0.000326776
MYO3A	53904	-3.0811	0.00010182	7.55533e-05
MYO5A	4644	1.47106	3.05968e-08	1.81859e-07
MYO5B	4645	-1.56681	0.000130253	3.88992e-05
MYO5C	55930	-2.16128	5.40454e-08	3.48267e-07
MYO7A	4647	1.62585	3.75547e-05	9.47991e-05
MYO7B	4648	1.85641	2.63081e-05	2.74642e-05
MYOM1	8736	-3.86807	2.50487e-05	3.19927e-05
MYOM2	9172	-1.67601	3.26049e-05	7.41815e-05
MYOT	9499	-5.69059	0.000428753	0.000409487
MYOZ1	58529	-5.48983	0.000172264	0.000449674
MYRIP	25924	-2.71004	1.44414e-09	3.05918e-08
N4BP3	23138	-1.64306	9.86105e-10	6.08257e-08
NAALADL2	254827	-1.45973	0.000154518	0.000253777
NAGS	162417	1.43058	1.81068e-06	3.13857e-06
NAT14	57106	1.29805	0.00197646	0.000928148
NAV1	89796	1.05497	4.82471e-07	4.62138e-07
NAV3	89795	1.24404	0.00601544	0.00557464
NBEAL2	23218	-1.17578	0.00578945	0.00416398
NBEA	26960	-1.74261	0.000172861	0.00087262
NCCRP1	342897	-2.30666	0.0277831	0.00334072
NCF2	4688	1.33151	2.49875e-05	1.70278e-05
NCOA7	135112	-1.04537	0.000202612	0.000279866
NCRNA00086	399668	-1.96491	1.47527e-06	3.40221e-06
NCRNA00087	644596	-1.03046	6.41544e-06	1.58072e-05
NCRNA00152	112597	1.04896	0.000439834	0.000823724
NCRNA00162	378825	2.46419	4.20554e-05	0.000133953
NCRNA00174	285908	1.65669	1.66235e-08	2.04653e-07
NDE1	54820	1.11697	5.02411e-14	5.57529e-10
NDRG2	57447	-2.56425	8.6874e-14	5.57529e-10
NEBL	10529	-1.33834	1.53242e-05	5.12451e-06
NEFL	4747	2.94959	0.000777354	0.000297049
NEIL1	79661	-1.66866	2.53204e-07	1.45067e-06
NEIL3	55247	1.14241	1.72422e-06	4.00476e-06
NEK10	152110	-1.18631	0.000354589	0.000847037
NEK6	10783	1.20166	0.00202196	0.00651463
NELL2	4753	3.72645	4.52593e-08	1.22914e-07
NETO1	81832	1.26904	1.8321e-05	2.22105e-05
NETO2	81831	1.99924	3.25718e-14	7.7401e-10
NEU4	129807	-1.66945	0.000942941	0.00307584
NFE2	4778	1.52624	0.00554349	0.00820915
NFIA	4774	-1.07788	7.43262e-11	6.92036e-09
NFIX	4784	-1.8046	3.73994e-11	8.17653e-09
NFKBIL2	4796	1.0092	2.87631e-07	2.93868e-07
NGF	4803	1.49914	0.00798842	0.00587273
NID1	4811	2.80507	2.35329e-09	1.18623e-07
NID2	22795	3.20087	2.4642e-09	1.58561e-07
NKAPL	222698	-1.81181	4.77487e-06	6.44413e-06
NKD1	85407	1.1791	0.00661795	0.00439653
NKX2-3	159296	-4.81996	0.000282301	0.000556193
NKX3-2	579	1.25146	0.000429139	0.000360722
NKX6-1	4825	1.51879	3.72399e-07	1.10141e-06
NLRC5	84166	1.48048	2.49116e-07	1.34572e-06
NLRP10	338322	2.90765	4.31408e-08	1.2674e-07
NMNAT2	23057	1.16783	0.000581294	0.000901025
NMU	10874	-2.35074	0.0147002	0.000222322
NNAT	4826	-2.49917	8.83036e-07	4.45049e-07
NOS1	4842	-2.37312	9.87348e-05	0.000337369
NOSTRIN	115677	-1.09782	0.000156063	0.000599039
NOVA1	4857	-1.5306	0.000585079	0.00183157
NOX4	50507	2.35095	6.3006e-07	2.9032e-06
NOX5	79400	1.04124	0.0013124	0.000987893
NOXA1	10811	-1.77732	2.35068e-07	2.93868e-07
NPDC1	56654	-1.13699	1.28114e-05	4.31192e-05
NPNT	255743	1.07559	4.21309e-05	1.17199e-05
NPR3	4883	-1.23164	0.0358869	0.00928737
NPY1R	4886	-2.56754	2.66764e-06	1.52187e-05
NR2E1	7101	1.57022	0.00499646	0.00463248
NR3C2	4306	-3.18038	2.92816e-09	1.36293e-07
NR4A1	3164	-1.64449	3.80506e-05	0.000116516
NR4A2	4929	-1.26366	0.00093402	0.000956484
NRAP	4892	-6.96119	0.00118611	0.00188312
NRG1	3084	1.91262	6.73903e-09	2.56406e-08
NRG2	9542	-3.4604	8.32521e-12	1.15761e-08
NRIP3	56675	1.83024	1.11145e-07	1.13892e-07
NRP1	8829	1.27924	0.000361651	0.000494385
NRTN	4902	-1.27487	0.0108792	0.00761054
NRXN1	9378	-2.05312	0.000171992	1.21625e-05
NRXN3	9369	-1.16725	0.00183075	0.00125321
NSUN7	79730	-2.5155	3.94876e-07	3.68776e-06
NT5E	4907	1.9178	1.73991e-05	2.06644e-05
NT5M	56953	-1.29248	2.35153e-06	2.55938e-06
NTF3	4908	-2.84663	3.9649e-08	1.81859e-07
NTM	50863	2.33267	5.97577e-06	1.40985e-05
NTRK1	4914	1.67535	1.20032e-05	2.84409e-05
NTRK2	4915	-2.39698	8.77352e-05	0.000116516
NTRK3	4916	-2.46441	6.03446e-06	2.6464e-05
NTS	4922	-4.08013	0.00109244	0.000182428
NUCB2	4925	-1.85432	3.63642e-11	3.52903e-09
NUDT8	254552	-1.15381	1.92063e-05	1.70278e-05
NWD1	284434	-2.17449	0.00243525	0.00587273
NXPH3	11248	-1.45666	5.01648e-06	1.52187e-05
NXPH4	11247	2.21765	3.26234e-06	1.13225e-05
NYNRIN	57523	-1.02742	3.90501e-06	1.35724e-05
OAS2	4939	2.0144	1.02603e-10	1.41249e-08
OAS3	4940	1.54432	2.27336e-08	3.48267e-07
OASL	8638	2.55569	3.6063e-09	5.62207e-08
OBSCN	84033	-1.27474	0.000250065	0.000409487
OCA2	4948	-2.66374	7.22599e-06	9.03074e-06
OCIAD2	132299	1.21554	1.64906e-08	1.58561e-07
OCLN	4950	-2.24909	2.10048e-05	9.42282e-06
ODZ2	57451	2.62754	5.87518e-07	4.66473e-08
ODZ3	55714	2.33175	1.43432e-08	1.2674e-07
OGN	4969	-3.36613	5.52248e-06	1.30851e-05
OIT3	170392	1.18504	0.000412593	7.93032e-05
OLFML2A	169611	1.01294	2.07141e-05	2.6464e-05
OLFML2B	25903	2.07407	4.79201e-06	2.22105e-05
OLR1	4973	1.66563	0.00153591	0.00108309
ONECUT2	9480	1.88087	3.3446e-06	7.804e-06
OR51E1	143503	2.27732	3.87431e-07	3.84682e-06
OR7E91P	79315	-1.80451	0.000104601	0.000153932
ORC6L	23594	1.11678	4.64679e-07	8.64673e-07
OSM	5008	1.53161	0.00742644	0.0047737
OSR1	130497	-2.29511	1.22614e-05	4.4619e-05
OVGP1	5016	-1.45588	1.04377e-05	9.79939e-06
OXER1	165140	-1.57674	1.10418e-05	2.22105e-05
OXGR1	27199	-4.59	1.44764e-09	1.52509e-07
P2RY6	5031	1.39413	0.000642457	0.00118369
P4HA1	5033	1.34947	2.61556e-08	2.71777e-07
P4HA2	8974	1.14107	2.16934e-09	2.56406e-08
P4HA3	283208	2.37178	7.77216e-06	2.6464e-05
P4HTM	54681	-1.17792	4.06364e-05	2.96387e-05
PADI1	29943	-3.06375	0.00245306	0.00490126
PADI2	11240	-2.96494	3.10606e-06	1.58072e-05
PAEP	5047	4.20095	9.59684e-10	1.72372e-09
PAG1	55824	1.11388	6.97297e-07	3.48267e-07
PAIP2B	400961	-1.60463	1.11243e-08	1.72372e-09
PALM	5064	-1.31332	4.23212e-06	2.14577e-05
PAMR1	25891	-1.36615	0.00576407	0.00543036
PAQR8	85315	-1.14723	0.000245259	0.000750415
PAR5	8123	-1.35967	0.000312227	0.00149848
PARD3B	117583	-1.47945	0.00178492	0.000101863
PARD6A	50855	-1.17349	8.24097e-06	2.74642e-05
PARK2	5071	-2.11372	1.49815e-09	4.66473e-08
PARM1	25849	-1.0795	0.000868939	0.000750415
PARP12	64761	1.3353	1.03699e-10	1.26175e-08
PARP14	54625	1.5692	3.11506e-09	9.05661e-08
PART1	25859	-3.24237	1.67922e-09	1.45275e-08
PAX1	5075	-3.75315	2.33277e-06	1.21625e-05
PAX5	5079	1.37018	0.00168701	0.00211351
PAX9	5083	-3.45353	2.74667e-08	1.22914e-07
PBX1	5087	-1.6815	1.23312e-06	9.76929e-07
PBX4	80714	1.10153	0.0186178	0.00218027
PCCA	5095	-1.29629	4.57082e-12	1.04644e-09
PCDH12	51294	1.37477	3.41519e-05	8.51972e-05
PCDH17	27253	2.24138	4.07417e-08	8.99193e-07
PCDH19	57526	-2.44198	3.88312e-05	3.33054e-05
PCDH1	5097	-1.52422	2.14131e-07	1.51172e-06
PCDH20	64881	-3.15257	5.57818e-06	6.51958e-06
PCDH7	5099	1.26049	0.000169321	2.25885e-06
PCDHA4	56144	-1.84734	0.000270781	0.000234107
PCDHB9	56127	1.10036	1.26388e-05	2.84409e-05
PCDHGA1	56114	1.0013	1.0626e-05	5.71533e-06
PCDHGA2	56113	-1.00128	0.0318673	0.00172955
PCDHGA9	56107	-1.31398	0.0157941	0.00129222
PCDHGB1	56104	1.14939	0.00137338	0.00405421
PCDHGB6	56100	-1.45464	0.000362534	0.000148542
PCDHGB7	56099	-1.016	0.0990946	0.00779961
PCDHGC5	56097	4.016	5.56649e-09	2.04653e-07
PCLO	27445	-2.39517	0.000707692	0.00100526
PCOLCE2	26577	-2.90584	2.99456e-05	3.4641e-05
PCOTH	542767	-1.43183	3.9582e-08	1.09567e-07
PCP4L1	654790	-2.66393	1.92969e-05	7.94469e-05
PCSK1	5122	2.10834	0.0025846	0.00172955
PCSK9	255738	1.8876	9.70068e-07	8.29984e-07
PDCD1LG2	80380	1.67486	5.1912e-06	3.27437e-06
PDCD4	27250	-1.36823	3.05968e-08	3.48267e-07
PDE11A	50940	-2.77621	6.07215e-07	6.38611e-06
PDE1A	5136	-1.36656	0.000138802	0.000215241
PDE3A	5139	1.67033	0.00498069	0.00230961
PDE4C	5143	-2.72592	1.41137e-07	1.45067e-06
PDE6A	5145	-3.65247	1.45779e-12	4.51145e-09
PDE7A	5150	1.03148	4.77249e-05	0.000159204
PDE9A	5152	-1.55625	0.000206612	0.000383748
PDGFA	5154	1.24975	3.2268e-05	0.000105258
PDGFRB	5159	2.58453	4.44707e-06	2.14577e-05
PDIA5	10954	1.18003	1.48178e-06	7.22631e-06
PDK4	5166	-2.74798	7.34144e-08	5.85106e-07
PDLIM2	64236	-1.48562	1.30864e-05	2.6464e-05
PDLIM7	9260	1.19419	1.01352e-05	2.14577e-05
PDPN	10630	2.12446	1.5962e-08	1.31412e-07
PDZD4	57595	-1.24564	1.37725e-07	7.43422e-07
PDZD7	79955	1.25712	4.05079e-06	1.35724e-05
PDZRN3	23024	-1.11211	0.000507731	0.000159204
PEG3	5178	-3.13212	2.72383e-06	6.9395e-06
PENK	5179	-1.43892	0.000911387	0.000901025
PER3	8863	-1.08555	0.000243904	0.000238006
PGAM2	5224	-2.40697	3.31347e-05	4.31192e-05
PGD	5226	-1.75407	0.000381271	0.000116516
PGF	5228	2.1018	5.64418e-07	2.35889e-06
PGM5	5239	-2.45947	3.50346e-07	3.68776e-06
PGR	5241	-1.49984	0.00371344	0.00722949
PHGDH	26227	-1.1682	6.12435e-05	7.94469e-05
PHKG1	5260	-2.83519	0.000118964	0.000705015
PHLDB2	90102	1.58572	1.34231e-07	6.2995e-07
PHYHD1	254295	-2.66196	3.78705e-07	3.27437e-06
PHYHIP	9796	-3.0093	1.84621e-07	6.806e-07
PHYH	5264	-1.08733	4.42257e-05	0.000159204
PI15	51050	2.2891	0.000138481	0.000316679
PI16	221476	-4.35415	3.88175e-08	4.79948e-07
PIK3C2G	5288	-2.25768	8.51063e-05	0.000494385
PIK3CD	5293	1.33211	4.7617e-08	3.7604e-07
PILRA	29992	1.34379	0.000723341	0.000316679
PIM1	5292	-1.22308	0.00361287	0.000435724
PITX1	5307	-2.09276	3.29023e-05	1.84095e-05
PKDCC	91461	-2.00343	0.000121834	0.000316679
PKDREJ	10343	-1.11311	0.000257054	0.000360722
PKHD1L1	93035	-2.20237	0.00012995	0.000221266
PKIA	5569	-1.70275	1.48093e-06	7.804e-06
PKMYT1	9088	1.47062	4.70937e-08	1.45275e-08
PKNOX2	63876	-1.41287	5.06324e-05	0.000270637
PLA2G16	11145	-1.59051	0.000137621	0.000956484
PLA2G2A	5320	-5.14602	1.45162e-10	1.96517e-08
PLA2G2F	64600	3.18098	0.000203455	0.000428615
PLA2G7	7941	2.98783	1.40382e-08	3.48267e-07
PLAC1	10761	2.62831	6.85109e-10	1.43981e-08
PLAC4	191585	-1.12655	0.00136529	0.00251875
PLAC9	219348	-2.67752	2.08979e-09	7.89962e-08
PLAUR	5329	1.80321	9.0413e-06	7.68392e-05
PLAU	5328	2.87576	7.12105e-12	7.91866e-09
PLCB4	5332	-2.57157	3.37153e-05	0.000182428
PLD6	201164	1.10799	4.69711e-05	4.4619e-05
PLEK2	26499	1.6357	6.09217e-11	2.26318e-09
PLEKHA6	22874	-2.84952	7.86736e-10	3.52373e-08
PLEKHA7	144100	-1.21155	2.77272e-05	4.79621e-05
PLEKHB1	58473	-1.21452	3.38307e-05	0.000124553
PLEKHG4B	153478	1.41829	0.00263459	0.0047737
PLEKHG6	55200	-2.04201	4.98689e-05	2.6464e-05
PLEKHN1	84069	-1.3169	0.128151	0.00282731
PLIN1	5346	-5.48884	8.48109e-12	5.98152e-09
PLIN4	729359	-3.9424	4.64785e-09	2.21558e-07
PLIN5	440503	-3.27023	2.69452e-10	3.25861e-08
PLK1	5347	1.46043	2.91458e-08	1.19028e-08
PLLP	51090	-2.18754	3.84784e-07	2.02608e-06
PLN	5350	-2.65642	0.000569728	0.00121905
PLOD1	5351	1.41346	1.1824e-09	1.09567e-07
PLOD3	8985	1.64704	8.1012e-10	3.40603e-08
PLP1	5354	-2.95036	4.38832e-09	1.0503e-07
PLS1	5357	-1.7934	0.00109718	0.000494385
PLVAP	83483	1.08131	0.00246343	0.00334072
PLXNA1	5361	1.09666	4.99524e-10	9.83746e-09
PLXNC1	10154	1.12626	0.006704	0.00416398
PLXND1	23129	1.39441	8.79854e-06	2.74642e-05
PMEPA1	56937	1.95863	8.35075e-08	1.46478e-07
PNMT	5409	-1.16964	0.00232335	0.00425433
PNPLA1	285848	3.27121	0.000524772	0.000856667
PNPLA3	80339	1.32836	0.0123204	0.00587273
PNPLA7	375775	-2.61041	4.2951e-12	5.27985e-09
PODNL1	79883	1.17271	0.000441756	0.000182428
PODXL2	50512	-1.7218	3.26049e-05	5.54362e-05
POF1B	79983	-1.967	0.000688498	0.00111661
POLR2J3	548644	-1.08611	0.00524838	0.00587273
POM121L9P	29774	1.20162	0.00262582	0.00276957
POSTN	10631	3.76588	2.37207e-07	8.29984e-07
POU2F2	5452	1.46148	1.61981e-05	3.4641e-05
PP14571	100130449	-3.02646	1.07201e-07	8.64673e-07
PPAPDC1A	196051	3.87604	8.4269e-09	2.19288e-07
PPARGC1A	10891	-2.92711	1.41385e-07	1.1864e-06
PPARG	5468	-3.28908	1.24237e-11	2.85152e-09
PPBP	5473	2.19662	0.00463057	0.00557464
PPEF1	5475	2.84508	1.74736e-11	3.52903e-09
PPIL6	285755	-1.58347	8.82163e-08	1.40931e-07
PPL	5493	-2.0734	0.00100842	0.000847037
PPM1L	151742	-1.73522	5.87844e-07	2.25885e-06
PPP1R12B	4660	-1.43586	2.47419e-06	1.58072e-05
PPP1R1A	5502	-5.58493	1.0316e-09	3.52373e-08
PPP1R1B	84152	-4.73185	1.43432e-08	2.71777e-07
PPP1R3C	5507	-3.56958	1.65304e-07	2.61512e-07
PPP1R9A	55607	-3.38106	2.78022e-07	2.17559e-06
PPP4R4	57718	2.4416	2.81283e-05	4.62793e-05
PRB3	5544	-2.37991	7.54507e-05	0.00145522
PRELP	5549	-2.29562	0.000234763	0.000494385
PRF1	5551	1.26171	0.00397741	0.00211583
PRG4	10216	-2.73513	0.000517536	0.000823724
PRH1	5554	-1.49341	2.70706e-05	2.22105e-05
PRH2	5555	-3.6492	1.82985e-06	3.69578e-07
PRIC285	85441	1.431	1.49695e-09	5.85386e-08
PRICKLE4	29964	-2.04898	2.71324e-09	1.31412e-07
PRIMA1	145270	-1.05083	0.000668055	0.000449674
PRKAA2	5563	-3.17543	2.83707e-08	3.48267e-07
PRKCDBP	112464	1.65711	2.90276e-08	5.18404e-07
PRLR	5618	-2.14643	0.00257823	0.00515236
PRNP	5621	1.18717	6.81092e-08	3.60992e-07
PROCR	10544	1.86551	7.99156e-09	7.89962e-08
PROC	5624	2.58499	6.48874e-09	9.63549e-08
PROM1	8842	-5.42937	6.21115e-05	0.000148542
PROS1	5627	-1.09044	0.0014248	0.000956484
PRR11	55771	1.02961	1.96574e-07	7.54007e-09
PRR15L	79170	-3.36729	1.58068e-06	1.09391e-05
PRR15	222171	-1.62131	0.00215899	0.00105099
PRR16	51334	1.41522	0.0021136	0.000956484
PRR4	11272	-2.49367	4.08248e-05	4.9743e-05
PRRT3	285368	-1.24037	1.03197e-07	2.39644e-07
PRSS23	11098	1.21318	0.0010555	0.000847037
PRSS27	83886	-3.37612	0.000519452	0.000372062
PRSS3	5646	-2.23911	0.0504579	0.00820915
PRUNE2	158471	-2.64612	0.00155964	0.00307584
PSCA	8000	-3.97799	0.000225187	0.000422964
PSMB9	5698	1.62111	4.14944e-05	5.15878e-05
PSMC3IP	29893	1.00281	1.61134e-05	2.25885e-06
PSTPIP1	9051	1.30685	0.0199516	0.00668093
PTCH2	8643	-1.1949	3.29551e-05	0.000238006
PTGDS	5730	-1.89474	1.15392e-05	1.70278e-05
PTGFRN	5738	1.18914	7.89167e-13	1.26331e-09
PTGIS	5740	-1.7561	0.00107336	0.00154393
PTGR1	22949	-1.22122	0.00383153	0.000148542
PTHLH	5744	3.94146	9.55983e-10	8.63542e-08
PTK6	5753	-1.06126	0.10843	0.00704264
PTK7	5754	1.65177	9.64622e-12	4.84067e-09
PTN	5764	-3.71527	6.93065e-08	3.35644e-07
PTPN20B	26095	-2.49152	0.000100325	0.000270637
PTPN22	26191	1.86251	0.000386448	0.000108876
PTPN5	84867	-1.05512	0.00165119	0.00316687
PTPN7	5778	1.37762	0.00162971	0.00149848
PTPRD	5789	1.56453	0.000336619	0.000148542
PTPRG	5793	1.18368	6.87953e-05	0.000159204
PTPRH	5794	2.29507	0.0111226	0.00298723
PTPRN	5798	2.01219	0.000182164	0.000184502
PTX3	5806	-1.52987	0.00484749	0.00651463
PXDNL	137902	1.26458	0.00210728	0.000847037
PXDN	7837	2.27627	5.04669e-07	2.66681e-06
PXN	5829	1.14503	4.58165e-07	1.64418e-06
PYGL	5836	1.11344	1.35995e-05	1.35724e-05
PYGM	5837	-5.08523	2.38285e-05	5.35193e-05
PYGO1	26108	-1.10807	0.00403633	0.00884881
PYY2	23615	5.1714	1.24566e-09	1.15144e-07
QRICH2	84074	-1.34524	2.35864e-05	2.56214e-05
RAB11FIP1	80223	-1.4426	1.90887e-06	5.5076e-06
RAB17	64284	-2.35804	1.35661e-07	8.64673e-07
RAB25	57111	-1.38289	0.00531057	0.000270637
RAB26	25837	-1.05526	0.00933571	0.00634575
RAB31	11031	1.35768	1.36138e-09	1.19028e-08
RAB32	10981	1.14085	1.28264e-05	7.22631e-06
RAB39	54734	1.39353	0.000368945	0.000640497
RAB3B	5865	1.65576	0.000134184	0.000185746
RAB42	115273	1.17159	0.0211691	0.00761054
RAB9B	51209	-1.25733	5.94921e-05	0.000170704
RAC2	5880	1.98038	2.88357e-06	8.0939e-06
RAET1E	135250	-2.4222	0.141491	0.00490126
RAET1K	646024	1.05326	2.16864e-06	2.21558e-07
RAG1	5896	2.35957	9.99384e-09	2.14144e-07
RAI14	26064	1.25994	1.17848e-06	6.9395e-06
RAI2	10742	-1.25802	4.98633e-05	0.000478989
RALGPS1	9649	-1.75541	2.69743e-10	9.83746e-09
RARB	5915	-1.26642	0.000725686	0.000620053
RASA3	22821	1.12318	0.0092675	0.00820915
RASAL1	8437	-1.62899	0.000380134	0.000112803
RASEF	158158	-1.2124	0.00986619	0.000562349
RASGEF1A	221002	2.17076	0.00294171	0.00490126
RASGRF1	5923	1.72898	5.32667e-06	1.35724e-05
RASL11A	387496	-1.33567	1.81321e-06	7.99709e-07
RASL11B	65997	1.66864	0.0006958	0.000928148
RASSF9	9182	-1.54852	0.00112285	0.00177896
RBM11	54033	-1.39992	0.00275067	0.00224341
RBM20	282996	-3.11618	1.95352e-10	3.87193e-08
RBM24	221662	-2.4002	0.00472929	0.00906424
RBM47	54502	-1.4339	1.62541e-07	3.21907e-07
RBP1	5947	1.7738	0.00118184	7.15086e-05
RBP4	5950	-4.03559	1.43432e-08	5.40293e-07
RBP7	116362	-1.59207	1.91204e-07	2.93868e-07
RCN3	57333	2.40103	3.69848e-05	4.4619e-05
RDH16	8608	1.86347	0.000572806	0.000435724
RERG	85004	-1.94758	1.28078e-05	6.44149e-05
RFTN1	23180	1.52466	2.45233e-06	8.0939e-06
RFX8	731220	1.2794	0.000175303	0.000152834
RGMA	56963	-2.07473	5.88221e-08	8.26765e-08
RGN	9104	-2.22339	1.04398e-06	8.3901e-06
RGS11	8786	-1.60772	4.29153e-06	2.56214e-05
RGS20	8601	1.86203	5.64623e-05	8.3901e-06
RGS4	5999	2.83111	1.80247e-06	3.68776e-06
RGS9BP	388531	-1.36303	2.72667e-05	2.56214e-05
RHBG	57127	-2.8681	3.36316e-06	3.19927e-05
RHCG	51458	-3.83585	0.000748182	0.000238006
RHEBL1	121268	1.35793	7.82646e-06	5.71533e-06
RHOH	399	1.16167	0.0181174	0.00779961
RIC3	79608	-2.68676	1.59044e-08	2.61512e-07
RIMBP3C	150221	1.1451	5.98317e-06	1.9362e-05
RIMBP3	85376	1.50743	1.47878e-07	2.09861e-06
RIMKLA	284716	-1.73357	0.000215241	0.000337369
RIMS4	140730	-2.95009	2.40985e-09	1.0503e-07
RMND5B	64777	-1.33995	4.91983e-12	2.85152e-09
RNASE10	338879	3.69426	1.14936e-09	6.92036e-09
RNASE2	6036	1.20203	0.00489241	0.00439653
RNASE4	6038	-1.87127	5.09046e-08	9.38519e-07
RND1	27289	-1.42877	0.000334861	0.000660604
RND2	8153	-1.26165	1.61407e-05	1.30851e-05
RNF125	54941	-1.36903	2.91643e-06	9.42282e-06
RNF150	57484	-1.76758	1.86388e-05	9.15095e-05
RNF152	220441	1.18131	3.26049e-05	0.000112803
RNF165	494470	-1.14773	0.00186702	0.00121905
RNF180	285671	-2.10508	1.36016e-08	3.92663e-07
[truncated: 610 more rows]

## Sheet: tp53-wild_HPV+ vs normal
gene symbol	Entrez ID	FC	fdr based on t-test	fdr based on Mann–Whitney test
?	729884	-3.5057	0.000132792	9.88523e-05
A2BP1	54715	-4.32119	1.5549e-05	7.08501e-06
A2ML1	144568	-3.00533	0.242763	0.00524649
AADACL2	344752	-3.52208	7.82704e-05	0.000628967
AADAC	13	-4.22585	0.000358785	0.00116504
ABCA13	154664	3.31608	0.000596031	0.000457879
ABCA8	10351	-3.26416	8.99574e-07	1.39426e-06
ABCC5	10057	1.35681	7.79024e-05	6.07907e-05
ABCG4	64137	-2.55514	1.23306e-07	8.23541e-06
ABLIM1	3983	-1.53832	7.6274e-07	3.75627e-07
ABLIM2	84448	-1.34107	0.00481469	0.00120742
ABLIM3	22885	-1.68776	0.00201996	0.00207959
ACAA1	30	-1.23359	1.56295e-12	2.73138e-10
ACAD8	27034	-1.0916	1.55839e-11	2.69723e-09
ACADL	33	-3.73884	2.93826e-07	2.24967e-06
ACADVL	37	-1.06399	9.33941e-12	1.27002e-09
ACAN	176	2.67216	1.08024e-05	1.61261e-05
ACAP1	9744	1.71767	0.000556063	0.000879071
ACBD7	414149	2.01753	0.00581405	0.00269006
ACER1	125981	-4.92247	1.452e-09	1.07283e-06
ACER2	340485	1.01717	0.000273241	0.000200373
ACOT11	26027	-1.01365	0.000640798	0.00134233
ACOX2	8309	-2.36295	8.75951e-09	2.32725e-07
ACOX3	8310	-1.08227	5.93775e-09	1.54411e-07
ACPL2	92370	1.93052	8.28021e-08	5.58191e-07
ACPP	55	-1.56049	0.00448504	0.00337419
ACSBG1	23205	-1.60499	4.82408e-05	4.37431e-06
ACSL1	2180	-1.47697	8.56728e-08	1.18226e-07
ACSM1	116285	-1.56252	1.38317e-05	6.07907e-05
ACSM3	6296	-1.56653	4.91513e-05	2.73753e-05
ACSS3	79611	-1.67457	6.22575e-05	0.00078956
ACTA1	58	-8.87654	0.000819953	0.0018242
ACTC1	70	-7.17718	0.00991629	0.00648626
ACTL6A	86	1.41628	3.10054e-13	4.92767e-10
ACVR1C	130399	1.51358	6.10258e-06	1.03556e-05
ACVR2B	93	1.01492	2.40479e-05	6.59298e-05
ACY3	91703	2.21798	6.86017e-05	0.000233146
ADAM11	4185	-1.3992	0.000219641	0.000441158
ADAM12	8038	3.95063	3.71724e-13	4.7241e-09
ADAM19	8728	2.16385	2.60395e-08	1.24378e-07
ADAM22	53616	2.27577	0.00117358	0.00112295
ADAM23	8745	1.76589	0.0236846	0.00540529
ADAM28	10863	2.05522	0.00642648	0.00629297
ADAM6	8755	2.70667	0.00216969	0.000612832
ADAM8	101	1.89318	6.1198e-09	9.15993e-08
ADAMDEC1	27299	3.2006	1.95697e-06	6.60167e-06
ADAMTS12	81792	3.10472	1.43573e-08	4.14484e-07
ADAMTS14	140766	1.38215	3.62608e-05	0.000110943
ADAMTS2	9509	2.98294	1.21628e-07	1.89664e-06
ADAMTS6	11174	1.80151	5.71843e-09	3.04926e-07
ADAMTS7	11173	1.7327	9.29766e-07	4.58292e-06
ADAMTS8	11095	-2.13169	0.000131465	9.32461e-05
ADAMTSL2	9719	1.80876	5.0372e-09	6.16818e-07
ADAMTSL4	54507	-1.70275	5.90181e-05	3.8485e-05
ADCY2	108	-3.45716	0.000522027	0.000457879
ADH1B	125	-5.16865	1.63373e-10	1.65251e-08
ADH1C	126	-2.59881	0.00524401	0.0051727
ADHFE1	137872	-1.43067	0.000656013	0.00252295
ADORA2A	135	1.68191	5.63308e-06	8.23541e-06
ADPRHL1	113622	-2.65311	2.07171e-07	8.28339e-07
ADRA1B	147	1.20018	0.00884658	0.00277788
AEBP1	165	1.77723	0.00102194	0.000529083
AFF2	2334	3.11781	1.88924e-05	2.98613e-05
AGAP2	116986	1.11738	0.00138429	0.000943251
AGFG2	3268	-1.52265	2.31941e-09	1.01144e-07
AGPAT2	10555	-1.0785	2.41166e-06	2.17658e-06
AGPAT9	84803	-1.47185	2.9142e-05	4.1883e-05
AGRN	375790	1.32308	3.94184e-07	6.47673e-07
AGTR1	185	-1.38819	0.00242774	0.00628277
AGT	183	-2.68903	0.000407306	0.000549183
AIF1L	83543	-1.86634	6.12134e-10	4.31112e-08
AIM1L	55057	-2.15564	0.0331202	0.000425989
AIM2	9447	4.02155	2.23054e-11	1.92144e-08
AJAP1	55966	-1.25972	0.0370493	0.000683543
AKAP5	9495	2.44584	1.25721e-09	7.4053e-08
AKAP6	9472	-2.17723	0.000205383	2.61748e-05
AKNAD1	254268	-1.35839	0.00407826	0.00105366
AKNA	80709	1.42508	3.63772e-07	2.50348e-06
AKR1B10	57016	-2.81684	0.00648694	0.00188403
AKR1C1	1645	-1.46604	0.00304952	0.000529083
AKR1C2	1646	-1.19701	0.00788923	0.00524649
AKR1E2	83592	2.04895	5.03846e-09	9.15993e-08
AKT3	10000	1.21902	3.81796e-06	2.2904e-05
AKTIP	64400	-1.00881	1.57421e-09	4.31112e-08
ALDH1A2	8854	-2.31173	1.07585e-05	3.05917e-05
ALDH1A3	220	-1.70688	0.00079339	0.00104752
ALDH1L1	10840	-2.79335	0.00184444	0.00540529
ALDH3A1	218	-1.90963	0.00816918	0.00286885
ALDH3B2	222	-2.03024	0.000972735	0.000130483
ALDH7A1	501	-1.07329	0.000207	5.59327e-05
ALG10	84920	1.1045	2.63141e-11	2.55627e-09
ALG1L	200810	2.83699	1.7033e-07	8.28339e-07
ALMS1	7840	1.02174	2.21731e-12	2.18379e-09
ALOX12P2	245	1.49919	0.000425332	0.000762844
ALOX12	239	-3.06572	0.00187434	0.00153898
ALPK3	57538	-1.88532	0.00207247	0.000709272
ALS2CL	259173	-2.24103	1.63439e-07	1.49486e-06
ALX1	8092	3.28917	0.000117918	0.000120413
AMH	268	1.428	0.000122239	0.000130483
AMTN	401138	3.38108	0.000309427	0.000381304
AMZ1	155185	1.6298	1.45259e-05	7.8966e-06
ANGPT2	285	1.53442	5.2784e-06	3.54045e-05
ANGPTL1	9068	-2.84088	6.1769e-07	4.78462e-06
ANGPTL6	83854	1.13043	2.34565e-06	7.54772e-06
ANGPTL7	10218	-3.31865	3.91671e-07	3.75629e-06
ANKLE1	126549	2.45204	2.1091e-09	2.96008e-08
ANKRD1	27063	-5.14151	0.00341256	0.00355124
ANKRD22	118932	-1.04636	0.247002	0.00591839
ANKRD2	26287	-2.31036	0.000932094	0.00120742
ANKRD32	84250	1.38937	5.78053e-18	1.87837e-10
ANKRD35	148741	-3.37342	2.91439e-10	8.19928e-09
ANKRD36B	57730	1.30413	0.00011262	0.000242201
ANKRD36	375248	1.25228	3.87528e-05	6.34304e-05
ANKRD44	91526	1.02533	0.000862925	0.000381304
ANKRD57	65124	-1.05592	0.0150706	0.00493235
ANKRD58	347454	1.62618	0.000280643	0.00029404
ANKS1B	56899	-1.34765	1.90195e-05	7.47359e-05
ANO10	55129	-1.32146	3.22063e-11	1.85958e-09
ANO4	121601	2.26799	0.00258121	0.00461508
ANO5	203859	-4.1506	6.24249e-05	0.00029404
ANP32E	81611	1.08306	2.47232e-12	1.6792e-10
ANXA1	301	-3.50611	1.46991e-06	3.2472e-05
ANXA3	306	-1.30382	9.81611e-05	4.94071e-05
ANXA9	8416	-3.38292	7.23527e-07	4.17927e-06
AOAH	313	1.46159	0.00268885	0.000612832
AOX1	316	-2.04175	1.39062e-05	8.23541e-06
AP3B2	8120	1.44256	0.00299258	0.00435716
APBA2	321	2.0306	1.4783e-07	6.16818e-07
APBB1	322	-1.07877	0.000425332	0.00277788
APLN	8862	1.80657	1.24699e-05	5.59327e-05
APLP1	333	1.11123	0.000828277	0.00112295
APOBEC2	10930	-4.32761	0.000285031	0.000165315
APOBEC3B	9582	2.9747	1.42594e-08	1.4144e-08
APOBEC3D	140564	1.68799	1.62765e-05	3.31891e-06
APOBEC3F	200316	1.24235	0.00323651	4.36374e-05
APOBEC3G	60489	1.67507	6.35675e-05	9.90502e-06
APOBEC3H	164668	1.76912	6.09797e-07	9.16252e-07
APOC1	341	2.42833	1.53587e-05	1.13419e-05
APOC2	344	2.26465	6.04078e-05	8.09589e-05
APOD	347	-2.81525	7.25313e-08	3.93785e-07
APOE	348	1.89384	0.00260387	0.001945
APOL1	8542	1.93926	0.000119302	1.75739e-05
APOL4	80832	1.06307	0.00675712	0.003483
AQP3	360	-2.17526	6.29538e-05	1.83484e-05
AQP5	362	-7.11561	1.11169e-05	3.32311e-05
AQP7	364	-3.83169	5.83438e-13	1.95986e-09
AQP9	366	1.11245	0.00387281	0.00277788
AQPEP	206338	-1.74612	0.000435397	0.00221728
ARC	23237	-3.44666	2.51695e-05	3.54045e-05
AREG	374	-1.93474	0.00155527	0.000612832
ARG1	383	-2.99207	2.52472e-07	2.07951e-06
ARHGAP11A	9824	1.78302	7.25949e-14	1.6792e-10
ARHGAP11B	89839	1.70754	1.63427e-11	3.271e-10
ARHGAP15	55843	1.38467	0.00910221	0.00435716
ARHGAP20	57569	-1.35517	1.23432e-05	2.59781e-07
ARHGAP25	9938	1.18049	0.000922991	6.07907e-05
ARHGAP26	23092	1.26586	0.00193386	0.000910537
ARHGAP30	257106	1.00194	0.000395923	0.000457879
ARHGAP32	9743	-1.17709	3.55533e-05	3.54045e-05
ARHGAP33	115703	1.60693	1.36902e-06	5.23569e-06
ARHGAP4	393	2.62449	4.27389e-15	4.46341e-09
ARHGAP9	64333	1.5631	0.000488776	0.000425989
ARHGEF10L	55160	-1.29491	1.21189e-10	1.95986e-09
ARHGEF33	100271715	3.15338	3.11807e-16	5.40728e-10
ARHGEF37	389337	-1.28569	8.70861e-05	5.36464e-05
ARID3A	1820	1.01606	1.49573e-05	2.09813e-05
ARL4D	379	-1.88915	5.89893e-06	4.37431e-06
ARNT2	9915	1.7559	0.00119091	0.00138856
ARPP21	10777	-4.57371	0.00237865	0.00418118
ARSB	411	1.35084	1.03999e-05	4.34888e-07
ART3	419	-2.44264	0.000120592	0.000328783
ART5	116969	-1.74587	5.84589e-05	0.000193127
ARTN	9048	1.71658	7.61242e-05	0.000110943
ASAP1	50807	1.14999	1.22217e-12	7.52984e-10
ASAP3	55616	-1.47635	9.29983e-11	3.58188e-09
ASB5	140458	-6.62472	0.00052695	0.000528087
ASCL2	430	1.33527	8.74531e-05	2.39418e-05
ASF1B	55723	2.27912	3.11149e-16	2.08121e-10
ASPG	374569	-2.37633	0.000336881	9.11097e-05
ASPHD1	253982	1.10923	0.00742286	0.00221728
ASPM	259266	1.98889	5.04911e-11	1.82832e-10
ASPN	54829	2.07209	5.74445e-05	0.000178679
ASTN2	23245	2.3699	2.57934e-06	8.63858e-06
ATAD2	29028	2.26238	2.70872e-22	1.6792e-10
ATAD5	79915	1.95381	3.1081e-16	1.82832e-10
ATHL1	80162	1.01164	0.00586982	0.000943251
ATL1	51062	-1.00184	4.27386e-05	8.09589e-05
ATOH8	84913	-1.50525	0.00235692	0.00143902
ATP10B	23120	-2.29347	0.0139285	0.00950705
ATP13A3	79572	1.17554	2.02598e-10	1.15399e-08
ATP13A4	84239	-3.18492	7.93107e-05	8.75258e-05
ATP13A5	344905	-2.70269	0.000297914	0.00011538
ATP1A2	477	-4.0918	2.59326e-05	4.7443e-05
ATP2B2	491	-1.99943	0.000382785	0.000474878
ATP6V0A4	50617	-5.46331	1.22217e-12	4.7241e-09
ATP6V0D2	245972	1.61283	0.00790138	0.00524649
ATP6V1B1	525	-1.99519	0.000258063	0.00311748
ATP6V1C2	245973	-1.77481	9.8497e-09	4.78934e-08
ATP8A2	51761	1.14021	0.000822014	0.00101263
AURKAPS1	6791	1.44113	8.50826e-15	3.76514e-10
AURKA	6790	1.79593	4.41359e-14	3.37914e-10
AURKB	9212	1.83126	3.82967e-10	8.39393e-10
AZGP1	563	-4.8879	1.18647e-07	3.17394e-06
B3GNT6	192134	-3.96018	2.24344e-06	2.78343e-05
B3GNT8	374907	-1.63781	9.12821e-05	0.000251843
B4GALNT3	283358	-1.41281	0.00853108	0.00408962
B4GALT4	8702	1.07563	0.00545945	0.00449328
BAI2	576	1.88078	0.00242577	0.00396285
BAI3	577	-1.78038	1.72251e-06	3.69199e-05
BAIAP2	10458	-1.15631	0.000661273	0.000207776
BANK1	55024	1.29777	0.0154351	0.00822065
BARX2	8538	-4.02139	3.93106e-09	1.27002e-09
BBC3	27113	1.20436	9.57881e-05	0.00029404
BBOX1	8424	-2.99474	1.43716e-08	1.01144e-07
BBS2	583	-1.15362	3.70461e-10	1.33967e-08
BCAS1	8537	-2.19641	9.01502e-05	0.000242201
BCAT1	586	1.29049	0.000643564	0.000529083
BCHE	590	-1.08728	0.00126078	0.000403972
BCL2A1	597	1.43519	0.00149811	0.000943251
BCL2L11	10018	1.37776	1.03945e-13	1.44814e-09
BCL2L12	83596	1.10928	1.0552e-10	8.90795e-10
BCL2L14	79370	1.60402	0.00365827	0.00141588
BCL2L15	440603	-2.16019	0.0030265	0.00277788
BCL2	596	1.03831	0.0116419	0.00422077
BCL6B	255877	1.4422	7.55053e-05	0.000215666
BCO2	83875	-2.03554	9.31647e-08	3.31891e-06
BDKRB1	623	-1.47475	0.00275956	0.000879071
BEAN	146227	-1.33795	0.000737234	0.000819355
BEGAIN	57596	-1.08456	0.00626628	0.000474878
BEND7	222389	-2.0827	9.56371e-06	1.68181e-05
BEST3	144453	-3.65113	0.00124724	0.00366778
BEX4	56271	-1.8901	5.99217e-06	2.62682e-06
BGN	633	1.2447	0.00408453	0.00752381
BICD1	636	1.50546	4.32399e-08	1.97576e-07
BIN2	51411	1.51006	0.00134933	0.000395953
BIRC5	332	1.47026	2.23058e-08	2.79084e-08
BLK	640	2.05229	0.00162541	0.0018242
BLM	641	1.82355	2.4291e-11	2.08724e-09
BLNK	29760	-1.16664	0.00553463	0.00221728
BMF	90427	1.96889	1.30666e-08	8.70907e-07
BMP1	649	1.37833	1.54042e-09	1.01144e-07
BMP8A	353500	2.44888	8.42749e-16	1.8151e-10
BMP8B	656	2.02967	6.50045e-10	2.38592e-08
BMX	660	-2.26537	4.84704e-06	2.89322e-06
BNIPL	149428	-3.54947	4.63544e-06	2.50348e-06
BOC	91653	-2.00366	2.45927e-08	6.31e-08
BOK	666	-1.40932	4.27237e-06	6.9011e-06
BRCA1	672	1.74326	3.43517e-19	1.6792e-10
BRCA2	675	2.24744	2.30459e-12	1.21091e-09
BREA2	286076	1.00751	3.93416e-06	1.23933e-05
BRI3BP	140707	1.08079	7.83759e-07	1.1647e-06
BRIP1	83990	2.19843	6.30573e-15	1.8151e-10
BSPRY	54836	-1.64133	1.09867e-07	2.79084e-08
BST2	684	2.34192	2.56101e-06	8.23541e-06
BTBD11	121551	-2.35364	1.98951e-05	1.56413e-06
BTC	685	-1.71212	0.000902478	0.000207776
BTK	695	1.32993	0.00382605	0.001945
BTLA	151888	2.44757	0.000298834	0.000207776
BTNL9	153579	1.51088	0.00341842	0.00610771
BUB1B	701	1.83683	9.91555e-12	1.87837e-10
BUB1	699	1.51887	4.892e-11	3.18754e-10
C10orf25	220979	1.02121	2.96016e-05	0.000215666
C10orf32	119032	-1.01141	2.13934e-10	1.48875e-08
C10orf35	219738	1.12268	1.83726e-06	1.18462e-05
C10orf95	79946	-1.1777	0.000211603	0.000193127
C11orf21	29125	1.19288	0.00122682	0.00221728
C11orf52	91894	-1.23525	1.96227e-08	4.78934e-08
C11orf71	54494	-1.00631	8.01905e-08	2.88432e-07
C11orf82	220042	1.25057	3.12732e-09	3.27875e-08
C11orf84	144097	1.169	2.21873e-12	1.27002e-09
C12orf23	90488	1.05125	0.00225071	0.000879071
C12orf48	55010	1.00455	4.45556e-08	8.69956e-08
C12orf59	120939	1.34669	0.000346466	7.97737e-05
C13orf18	80183	1.53668	0.00132862	0.000977656
C13orf34	79866	1.05313	9.35604e-11	1.20795e-08
C14orf128	84837	-1.06678	1.89245e-07	1.80831e-06
C14orf129	51527	-1.06677	2.68915e-07	2.89322e-06
C14orf145	145508	1.3348	1.79538e-11	5.91905e-09
C14orf162	56936	1.95254	2.78205e-05	4.12266e-05
C14orf34	645687	1.31724	0.00133903	0.00164267
C14orf50	145376	-1.37129	2.44036e-05	4.94071e-05
C14orf73	91828	2.68961	0.000149182	6.49471e-05
C15orf23	90417	1.21318	2.08701e-15	4.2355e-10
C15orf42	90381	1.45206	7.13475e-09	1.33967e-08
C15orf52	388115	-2.11498	2.07215e-08	1.97576e-07
C15orf59	388135	-3.10812	7.22002e-09	1.38197e-07
C15orf62	643338	-2.59014	2.55728e-08	1.1647e-06
C16orf45	89927	-1.22507	0.0001361	0.000224016
C16orf54	283897	1.31371	0.00826608	0.00214721
C16orf59	80178	1.96082	2.53308e-15	3.76514e-10
C16orf75	116028	2.40638	1.72004e-18	1.87837e-10
C16orf79	283870	1.10736	0.00557618	0.00228948
C16orf7	9605	-1.1184	1.44785e-06	8.23541e-06
C16orf89	146556	-3.46518	2.08232e-06	2.61748e-05
C17orf104	284071	1.39607	7.90178e-05	0.000106853
C17orf53	78995	1.71185	4.46506e-12	1.59081e-09
C17orf55	284185	-2.33619	1.71768e-11	5.32452e-09
C17orf57	124989	1.03842	9.3747e-05	0.000158912
C17orf67	339210	1.19241	6.62176e-08	1.1138e-06
C17orf87	388325	2.11929	0.00015381	0.000125628
C17orf91	84981	-1.69412	9.11318e-11	1.15399e-08
C17orf99	100141515	1.04183	0.00260293	0.00449328
C18orf26	284254	-5.23999	0.000121559	0.000241623
C18orf54	162681	2.40729	7.17756e-23	1.6792e-10
C18orf56	494514	1.05658	9.56704e-05	0.000115678
C19orf26	255057	-1.37726	0.00131949	0.000569877
C19orf33	64073	-1.71115	0.000126739	1.08541e-05
C19orf36	113177	1.4532	0.000113951	9.48072e-05
C19orf38	255809	1.11845	0.00012048	0.000193127
C19orf40	91442	1.45333	1.11513e-17	1.6792e-10
C19orf57	79173	1.98406	1.31188e-12	2.30289e-09
C1QL1	10882	1.53729	4.72527e-06	4.37431e-06
C1QTNF6	114904	1.98464	1.28261e-08	3.04926e-07
C1QTNF7	114905	-2.2682	1.47753e-06	1.61261e-05
C1orf104	284618	1.22037	1.19754e-05	1.29434e-05
C1orf112	55732	1.74486	1.72004e-18	4.00177e-10
C1orf116	79098	-2.59743	1.29251e-06	7.91141e-07
C1orf135	79000	1.93105	8.51785e-15	3.271e-10
C1orf161	126868	-2.08135	0.00106153	0.00260123
C1orf170	84808	-2.40211	4.13335e-09	1.54411e-07
C1orf177	163747	-4.09008	1.05059e-07	8.43934e-06
C1orf21	81563	-1.00769	0.00021571	6.34304e-05
C1orf38	9473	1.63905	2.53691e-07	1.42151e-06
C1orf59	113802	2.21415	9.68726e-15	1.59081e-09
C1orf88	128344	-1.73813	3.00756e-05	1.23933e-05
C1orf96	126731	1.25002	2.00725e-14	8.39393e-10
C20orf103	24141	2.20283	7.6891e-06	1.83484e-05
C20orf114	92747	-6.92132	0.000131685	0.00082365
C20orf72	92667	1.16743	3.37968e-12	4.92767e-10
C20orf94	128710	1.15485	0.000176823	0.000193127
C21orf125	284836	2.36109	3.30524e-11	7.77126e-09
C21orf45	54069	1.29597	7.5459e-13	2.8662e-09
C21orf58	54058	1.78088	7.25879e-07	2.08993e-06
C22orf46	79640	1.04366	5.63194e-12	4.46341e-09
C2CD4C	126567	1.18718	0.000115483	0.000251843
C2CD4D	100191040	1.23434	0.00697416	0.00435716
C2orf40	84417	-4.06024	6.53987e-08	6.47673e-07
C2orf48	348738	1.24647	2.34281e-05	4.1474e-05
C2orf52	151477	1.09818	0.000340668	0.000424769
C2orf54	79919	-2.98712	3.62273e-05	9.90502e-06
C2orf71	388939	-1.18349	0.00206749	0.00422077
C2orf89	129293	1.2426	0.0112172	0.00188403
C2	717	1.61264	3.40593e-05	0.000165315
C3orf34	84984	1.75547	3.50387e-09	1.38197e-07
C3orf47	339942	1.08082	0.0170355	0.00846679
C3orf55	152078	-1.36489	0.0101056	0.00175626
C3orf57	165679	-2.58058	1.32679e-06	1.56413e-06
C3orf67	200844	-1.25339	0.0101538	0.00591839
C3orf70	285382	3.03575	2.68738e-10	1.3136e-07
C4orf21	55345	1.77251	1.87607e-17	2.49633e-10
C4orf31	79625	-2.28147	1.76184e-06	5.01251e-06
C4orf46	201725	1.26512	1.6143e-13	5.40728e-10
C5orf13	9315	1.16611	1.64305e-05	4.94071e-05
C5orf34	375444	2.09724	1.25899e-14	3.14652e-10
C5orf39	389289	1.18764	0.000230096	0.000165315
C5	727	1.0956	0.00261801	0.000341347
C6orf105	84830	1.05335	0.00210377	0.000207776
C6orf124	653483	-2.22812	2.59778e-13	1.21091e-09
C6orf132	647024	-1.72245	4.07028e-06	9.05277e-06
C6orf142	90523	-3.33555	5.27209e-06	9.90502e-06
C6orf147	387097	1.9505	3.89003e-08	4.14484e-07
C6orf150	115004	2.06949	8.49232e-17	1.6792e-10
C6orf167	253714	1.85783	5.11401e-20	1.75484e-10
C6orf223	221416	2.47317	1.09545e-05	2.61748e-05
C6orf41	100133205	1.05149	0.000591876	5.82942e-05
C7orf13	129790	1.94802	7.44678e-08	7.4053e-08
C7orf41	222166	-1.25417	3.85723e-05	8.23541e-06
C7orf51	222950	-1.60729	2.46126e-07	1.6447e-06
C7orf57	136288	-2.00274	0.00231921	0.00316327
C8orf34	116328	-1.64484	0.000537682	0.00256317
C8orf39	55472	1.35472	1.7033e-07	1.05939e-06
C8orf45	157777	1.38732	6.04262e-06	1.08541e-05
C8orf47	203111	-1.85957	0.000134612	0.000147053
C8orf48	157773	-1.34698	0.00145236	0.00164267
C8orf73	642475	-1.24104	0.01215	0.00422077
C8orf79	57604	-1.32312	0.000843774	0.00269006
C8orf80	389643	2.15534	4.94702e-05	9.11097e-05
C8orf84	157869	-1.72118	5.94954e-06	2.01066e-05
C9orf100	84904	1.84452	3.30607e-14	1.07832e-09
C9orf109	286333	1.46725	0.000220997	0.000103002
C9orf110	100128385	1.9579	1.30125e-05	1.29434e-05
C9orf152	401546	-4.22454	9.69845e-08	1.56413e-06
C9orf169	375791	-4.24176	2.69327e-05	0.000110943
C9orf172	389813	2.18133	1.69468e-09	1.59081e-09
C9orf24	84688	-1.28765	0.00329173	0.00158973
C9orf40	55071	1.14921	5.35444e-09	1.92144e-08
C9orf66	157983	-1.15988	3.52563e-05	2.39418e-05
C9orf84	158401	3.35678	3.07553e-12	9.6519e-09
C9orf91	203197	1.14461	9.29534e-07	8.23541e-06
C9orf9	11092	-1.17385	6.66093e-08	5.32393e-07
CA13	377677	-1.14867	2.02456e-05	1.68181e-05
CA3	761	-5.38237	1.66512e-05	7.47359e-05
CA8	767	-2.07265	1.1641e-06	7.54772e-06
CA9	768	5.95956	6.33121e-14	5.40728e-10
CAB39L	81617	-2.00911	1.97729e-14	2.41143e-09
CABLES2	81928	1.29754	1.91356e-15	1.75484e-10
CABYR	26256	1.17255	0.00570306	0.00316327
CACNA1B	774	3.77417	6.69347e-05	0.000591434
CACNB1	782	-1.04974	0.0115774	0.00897655
CACNB4	785	-2.07797	1.16025e-06	1.00722e-06
CACNG6	59285	-3.75956	0.000379462	0.00446249
CALB1	793	2.81099	3.61229e-05	1.50191e-06
CALB2	794	-2.50011	2.26141e-06	1.61261e-05
CAMK1G	57172	1.56469	1.53705e-05	2.86287e-05
CAMK2B	816	-3.1255	0.000189587	0.000200373
CAMK2N1	55450	-1.33411	0.000353475	0.000549183
CAMK2N2	94032	2.42484	4.91027e-10	1.92144e-08
CAMK4	814	2.40344	5.13417e-11	1.271e-08
CAP2	10486	-1.80854	0.00012944	0.000135897
CAPN14	440854	-4.88914	0.000325262	0.000879071
CAPN3	825	-1.65128	0.00107165	0.00822065
CAPN5	726	-3.06632	4.89663e-10	2.79084e-08
CAPN6	827	-3.67516	1.00731e-05	3.05917e-05
CAPNS2	84290	-2.20847	0.0302992	0.000762844
CARD11	84433	1.85104	8.96401e-05	5.36464e-05
CARD14	79092	-1.53674	0.00236551	0.000271965
CARD18	59082	-2.58185	0.000332771	0.00146145
CASC5	57082	2.06601	6.29282e-11	2.52507e-10
CASP2	835	1.11882	2.6382e-13	1.59081e-09
CASP5	838	1.04963	0.00783195	0.00595364
CASQ2	845	-3.76003	0.00149809	0.00120742
CBLB	868	1.16332	9.28001e-09	1.8897e-07
CBLN2	147381	3.95249	0.000144474	0.000569311
CBS	875	3.91699	5.37686e-08	8.28339e-07
CBX2	84733	1.08067	5.6399e-05	0.000207776
CBX5	23468	1.50865	1.25899e-14	4.00177e-10
CCBP2	1238	-1.62649	3.78059e-06	3.6348e-06
CCDC102B	79839	1.39456	4.10019e-05	0.000135897
CCDC113	29070	-1.03266	0.00130485	0.0050872
CCDC144A	9720	1.74093	3.58062e-06	2.73753e-05
CCDC144B	284047	1.50926	4.49518e-05	7.47359e-05
CCDC14	64770	1.47244	2.16805e-14	8.39393e-10
CCDC150	284992	2.36956	4.56534e-13	2.41143e-09
CCDC18	343099	1.56962	5.903e-13	1.59081e-09
CCDC24	149473	1.32245	0.00330889	0.00116504
CCDC34	91057	1.31959	3.34548e-08	5.66706e-08
CCDC52	152185	1.12643	1.6569e-09	3.63746e-08
CCDC64B	146439	-2.47187	6.86451e-09	3.27875e-08
CCDC77	84318	1.05274	2.65519e-11	3.98494e-09
CCDC85A	114800	-1.14486	0.00243686	0.00112295
CCDC88A	55704	1.38918	2.60303e-11	7.77126e-09
CCHCR1	54535	1.14585	2.12333e-07	4.14484e-07
CCL11	6356	3.23204	1.49938e-07	3.68955e-07
CCL14	6358	-2.63547	3.67472e-07	3.75627e-07
CCL18	6362	1.7378	0.000731146	0.00104752
CCL20	6364	4.08805	1.95248e-06	1.41109e-05
CCL23	6368	-1.09356	0.000207964	0.000425989
CCL2	6347	-1.16858	0.0025011	0.00214721
CCL4	6351	1.03726	0.00580335	0.00629297
CCL5	6352	1.83138	1.8898e-05	2.01066e-05
CCNA1	8900	-2.076	0.0263546	0.0055642
CCNA2	890	1.504	2.79976e-09	4.2355e-10
CCNB1	891	1.25286	6.38993e-09	2.14698e-08
CCNB2	9133	1.71765	1.10379e-10	3.18754e-10
CCND1	595	-1.54967	3.40593e-05	6.9011e-06
CCNE1	898	1.38441	8.92173e-11	2.38592e-08
CCNE2	9134	2.32223	9.35754e-17	1.6792e-10
CCNF	899	1.87546	9.58595e-14	5.14054e-10
CCNI2	645121	1.37479	0.00754376	0.00752381
CCNJL	79616	1.48683	0.00598327	0.00464358
CCR1	1230	1.37836	0.00099233	0.000943251
CCR4	1233	1.9654	0.000859624	0.00108483
CCR5	1234	1.83816	0.000153307	9.88523e-05
CCR6	1235	1.40588	0.00195137	0.00244051
CCR7	1236	2.48431	0.000605054	0.000395953
CCR8	1237	2.90267	2.14279e-11	9.11409e-09
CD164L2	388611	-2.53537	1.50154e-09	1.15399e-08
CD180	4064	1.58295	0.000178542	0.000125628
CD19	930	3.07701	6.58881e-06	3.11679e-05
CD200	4345	1.50546	0.00170487	0.00228948
CD207	50489	-1.81955	0.0192959	0.00306371
CD226	10666	1.08447	0.00764721	0.00236346
CD22	933	1.95756	0.0015884	0.00337419
CD247	919	1.96698	0.000353693	0.000328783
CD24	100133941	-2.33556	1.78047e-06	1.97576e-07
CD274	29126	1.06605	0.00179979	0.0018242
CD276	80381	1.28425	1.41128e-07	2.72384e-07
CD27	939	2.666	9.92452e-06	1.68181e-05
CD28	940	2.57425	1.54415e-05	2.19347e-05
CD2	914	2.05416	0.000580084	0.000474878
CD300A	11314	1.39328	0.00337316	0.000943251
CD300LF	146722	1.94726	2.04745e-05	2.2904e-05
CD36	948	-1.29438	0.00213994	0.00731018
CD37	951	1.64441	0.000324543	0.000262175
CD38	952	2.36627	1.7609e-05	5.23569e-06
CD3D	915	1.68618	0.00188041	0.000849153
CD3E	916	1.9614	0.000827224	0.000410757
CD3G	917	1.80166	0.000374698	0.000141565
CD48	962	1.6354	0.0190745	0.00798331
CD4	920	1.51093	0.000945821	0.000233146
CD52	1043	1.50693	0.00412181	0.00228948
CD53	963	1.61393	0.000341127	0.000165315
CD6	923	1.66996	0.00273662	0.000529083
CD70	970	1.79178	1.42459e-06	2.50348e-06
CD72	971	2.56778	0.000125308	0.000193127
CD79A	973	2.90924	0.000176823	6.07907e-05
CD7	924	1.7078	0.00031212	0.000185891
CD80	941	2.681	3.31424e-10	1.57682e-08
CD84	8832	1.94116	6.66439e-06	7.54772e-06
CD86	942	1.123	0.000634333	0.000207776
CD8A	925	1.80864	0.000895836	0.000367599
CD8B	926	1.83017	0.0016991	0.000849153
CD96	10225	1.53269	0.00176288	0.000736372
CDA	978	-3.99857	5.66698e-06	9.11097e-05
CDC20	991	1.43417	2.49859e-08	6.99631e-09
CDC25A	993	1.277	1.64195e-10	9.11409e-09
CDC25B	994	1.48134	8.37279e-07	4.58292e-06
CDC25C	995	2.4116	3.39241e-16	1.99304e-10
CDC42EP5	148170	-1.02524	0.000663377	0.00104752
CDC45	8318	1.89367	6.62913e-11	3.01602e-10
CDC6	990	2.02655	3.1081e-16	2.73138e-10
CDC7	8317	2.08589	2.94375e-17	1.87837e-10
CDCA2	157313	1.88993	3.97855e-12	2.64038e-10
CDCA3	83461	1.52107	1.62735e-10	6.78477e-10
CDCA5	113130	1.96747	9.581e-13	2.24183e-10
CDCA7	83879	1.24669	6.53102e-09	6.31e-08
CDCA8	55143	1.77044	1.09483e-12	1.6792e-10
CDH11	1009	2.44942	1.6725e-05	4.36374e-05
CDH19	28513	-2.12043	2.78744e-06	5.99114e-06
CDH22	64405	-3.5353	4.90148e-12	1.53277e-08
CDH24	64403	1.6453	1.13736e-14	3.271e-10
CDH6	1004	1.12897	6.54202e-05	0.000200373
CDH8	1006	-2.58326	1.3495e-05	4.83619e-05
CDHR1	92211	-1.54242	0.0219235	0.00449328
CDK14	5218	1.72992	0.000281576	0.00101263
CDK18	5129	1.14782	0.0103229	0.00143902
CDK1	983	1.67269	4.26069e-11	7.98889e-10
CDK2	1017	1.51968	7.50907e-26	1.6792e-10
CDKN2A	1029	4.90703	1.52128e-19	2.08121e-10
CDKN2BAS	100048912	3.43036	5.39613e-19	2.73138e-10
CDKN2C	1031	2.50655	7.93003e-13	5.01033e-09
CDKN3	1033	1.65718	4.0009e-10	1.20795e-08
CDO1	1036	-1.8479	1.9064e-05	0.000110943
CDRT1	374286	-1.66941	1.56507e-05	8.41544e-05
CDT1	81620	1.85072	9.87488e-12	5.14054e-10
CDX1	1044	2.11608	1.55313e-09	8.71028e-09
CEACAM1	634	-1.5619	8.13077e-07	5.01251e-06
CEACAM21	90273	1.36602	0.00125349	0.00124834
CEACAM6	4680	-2.14012	0.000212246	9.11097e-05
CEACAM7	1087	-3.08143	0.00306011	0.00228948
CEBPE	1053	1.16708	2.2404e-05	1.16107e-05
CELSR3	1951	3.24834	6.64746e-18	1.77207e-10
CEND1	51286	1.02647	0.000471527	8.09589e-05
CENPA	1058	1.87324	3.59812e-10	1.95986e-09
CENPE	1062	1.64488	1.30403e-10	2.52507e-10
CENPF	1063	1.97492	2.45946e-13	1.6792e-10
CENPH	64946	1.85316	9.58595e-14	6.46671e-10
CENPI	2491	1.95232	3.8729e-15	1.6792e-10
CENPJ	55835	1.39008	5.27469e-12	2.69723e-09
CENPK	64105	2.29721	2.31714e-14	2.39408e-10
CENPL	91687	1.63379	9.25387e-22	1.6792e-10
CENPM	79019	1.62339	6.07083e-09	1.271e-08
CENPN	55839	1.23631	2.85695e-12	8.39393e-10
CENPO	79172	1.76003	1.31188e-12	1.6792e-10
CENPQ	55166	1.12726	1.03944e-13	3.14652e-10
CENPW	387103	1.67646	2.7343e-09	6.65828e-08
CEP110	11064	1.62429	1.31188e-12	6.29014e-09
CEP120	153241	1.09602	3.10466e-09	5.66706e-08
CEP135	9662	1.1619	2.55068e-11	1.85958e-09
CEP152	22995	1.43896	1.86093e-12	2.18379e-09
CEP192	55125	1.01774	2.47159e-09	6.31e-08
CEP290	80184	1.18009	5.67739e-06	3.8485e-05
CEP55	55165	1.65355	5.86726e-11	1.6792e-10
CEP70	80321	1.27474	2.10403e-08	1.8897e-07
CEP72	55722	1.38194	6.67583e-11	9.6519e-09
CEP78	84131	1.34212	6.06584e-16	7.14648e-10
CEP97	79598	1.16385	7.44749e-12	1.59081e-09
CERCAM	51148	1.21975	0.00136948	0.00286885
CERKL	375298	1.33372	0.0340747	0.0055642
CES1	1066	-3.30668	5.56457e-10	3.45982e-08
CES2	8824	-1.68398	0.000259929	0.000353698
CES3	23491	-1.72089	0.00355627	0.00408962
CES4	51716	-2.33906	4.75266e-07	1.18462e-05
CES8	283848	-1.00069	1.4047e-05	1.29434e-05
CETP	1071	1.14452	0.00241172	0.00051092
CFD	1675	-2.52434	1.80447e-09	9.62499e-08
CFTR	1080	-4.27612	7.22689e-07	5.5982e-06
CGB	1082	1.06273	0.00411996	0.00176464
CGNL1	84952	-2.27495	4.7211e-07	1.79292e-07
CGREF1	10669	-2.25095	1.34366e-06	7.54772e-06
CH25H	9023	-1.79829	5.96124e-06	2.17658e-06
CHAC1	79094	-1.0822	0.000771115	0.00158973
CHAD	1101	-2.35262	0.000120407	0.000549183
CHAF1A	10036	1.67723	1.49607e-17	3.55847e-10
CHAF1B	8208	1.7659	4.30885e-16	2.18379e-09
CHEK1	1111	1.16439	2.6141e-13	3.18754e-10
CHEK2	11200	1.1022	5.08335e-08	6.65828e-08
CHGB	1114	-3.1732	0.0565292	0.00316327
CHIT1	1118	3.92868	0.000184042	0.000207776
CHKB-CPT1B	386593	1.1891	0.00835203	0.00923771
CHL1	10752	-3.63804	7.42721e-05	0.000215666
CHML	1122	1.48131	3.69388e-12	1.95986e-09
CHN1	1123	1.96525	1.22901e-09	1.01144e-07
CHRDL1	91851	-1.57744	0.00175719	0.00260123
CHRNA6	8973	2.16896	3.72597e-06	3.38462e-07
CHRNA7	1139	1.27771	0.0116401	0.00950705
CHRNB2	1141	-1.00067	0.0176257	0.00822065
CHRNB4	1143	1.82963	0.00770077	0.00464358
CHST11	50515	1.47047	7.01679e-06	5.23569e-06
CHST14	113189	1.02465	4.3309e-05	9.05277e-06
CHST2	9435	2.1146	2.94178e-06	6.9011e-06
CHST7	56548	1.34086	1.26321e-06	7.17147e-07
CHST9	83539	-4.21413	3.39953e-05	0.000110672
CHSY3	337876	1.62052	2.56101e-06	3.31891e-06
CHTF18	63922	1.45941	6.82467e-11	6.99631e-09
CIDEA	1149	-4.79621	1.59952e-15	1.59235e-09
CIITA	4261	1.64432	0.0026966	0.00108483
CILP2	148113	2.02958	1.26321e-06	3.6348e-06
CILP	8483	-2.98177	0.000410337	0.000849153
CITED4	163732	-1.12986	0.000532712	0.00051092
CIT	11113	1.73114	3.65177e-13	4.92767e-10
CKAP2L	150468	1.70769	1.54675e-10	3.55847e-10
CKMT1B	1159	-1.00525	0.00899205	0.00108483
CKMT2	1160	-6.2706	4.41504e-07	1.6447e-06
CKM	1158	-8.22123	0.000504849	0.00252295
CKS1B	1163	1.39836	5.14469e-11	2.18379e-09
CKS2	1164	1.31125	1.08515e-07	1.8897e-07
CLCA4	22802	-3.36531	0.000891237	0.00108483
CLCN1	1180	-2.43185	5.76887e-06	2.39418e-05
CLDN11	5010	-1.41284	0.000292416	0.00078956
CLDN14	23562	1.76156	6.47171e-05	1.34898e-05
CLDN16	10686	1.40421	0.000301364	0.000200373
CLDN17	26285	-4.89216	3.4059e-06	0.000110943
CLDN19	149461	-1.47814	0.0169541	0.00587563
CLDN1	9076	1.71579	3.29907e-05	4.58292e-06
CLDN4	1364	-1.6023	0.000943282	0.000178679
CLDN8	9073	-5.00146	4.13259e-13	3.22547e-09
CLEC12A	160364	1.73474	0.000115055	0.000171827
CLEC17A	388512	2.27049	7.25843e-07	1.05939e-06
CLEC3B	7123	-3.11022	2.89143e-10	1.33967e-08
CLEC4A	50856	1.18008	0.00059269	0.000612832
CLEC4E	26253	1.59785	0.00154444	0.00371461
CLEC7A	64581	1.3765	0.000215865	0.000242201
CLECL1	160365	1.31686	0.00237649	0.00493235
CLIC3	9022	-3.79042	1.30271e-06	1.83484e-05
CLIC4	25932	1.28539	2.43303e-07	7.54772e-06
CLIP1	6249	-1.03675	0.00128008	0.000395953
CLIP4	79745	-1.25148	7.76752e-08	7.4053e-08
CLSPN	63967	2.67772	7.95804e-20	1.6792e-10
CLSTN3	9746	1.29056	0.000104673	3.54045e-05
CLTB	1212	-1.31304	1.11411e-06	2.09813e-05
CLU	1191	-1.6186	8.15886e-05	7.47359e-05
CLVS1	157807	-2.41107	2.79e-09	1.61536e-07
CLYBL	171425	-1.46785	4.31373e-09	9.15993e-08
CMA1	1215	-2.02142	0.000781629	0.000708438
CMKLR1	1240	1.39589	0.00348437	0.00286885
CMPK2	129607	1.5045	0.000133489	2.2904e-05
CMTM1	113540	1.81937	3.5645e-16	1.6792e-10
CMYA5	202333	-2.77029	0.00469601	0.00950705
CNFN	84518	-5.74245	1.6397e-05	0.000106853
CNGA1	1259	-1.98289	8.2368e-08	4.55956e-07
CNGB3	54714	2.19715	4.43218e-05	9.03794e-05
CNIH2	254263	1.57709	1.95069e-05	4.01976e-05
CNPY4	245812	1.1068	5.13233e-05	0.000612832
CNTD2	79935	1.19544	0.00101845	0.00133649
CNTFR	1271	-3.5063	3.56743e-09	6.50568e-08
CNTLN	54875	1.70746	7.01379e-14	5.40728e-10
COBL	23242	-3.96439	5.40161e-08	5.06588e-08
COCH	1690	2.16088	0.000166127	8.09589e-05
COL10A1	1300	5.13373	1.36021e-11	2.41143e-09
COL11A1	1301	4.73437	3.37026e-06	1.01592e-05
COL12A1	1303	2.0477	1.21571e-05	4.1883e-05
COL13A1	1305	1.89341	1.26685e-08	1.01144e-07
COL1A1	1277	3.13648	1.19527e-08	5.05481e-07
COL1A2	1278	2.26683	3.51313e-06	1.18462e-05
COL22A1	169044	3.74062	1.52318e-05	3.39498e-05
COL24A1	255631	1.09209	0.00597242	0.00923771
COL27A1	85301	1.62987	6.28792e-06	1.83484e-05
COL28A1	340267	-3.21865	3.92896e-08	5.86562e-07
COL29A1	256076	2.64249	0.00253357	0.00335924
COL2A1	1280	1.22845	0.0046254	0.00146685
COL3A1	1281	2.97842	1.61715e-07	2.76376e-06
COL4A1	1282	2.5462	1.94648e-11	2.02964e-08
COL4A2	1284	2.437	7.20302e-09	4.34888e-07
COL4A4	1286	2.73164	0.00516878	0.003483
COL4A5	1287	1.59032	1.77968e-09	1.01144e-07
COL5A1	1289	2.65637	3.57909e-08	3.5686e-07
COL5A2	1290	2.54864	1.36418e-08	2.59781e-07
COL6A1	1291	1.77451	4.67715e-05	0.000141565
COL6A2	1292	1.68773	0.00118586	0.00134233
COL6A3	1293	2.93808	1.25289e-07	4.37431e-06
COL7A1	1294	1.57694	2.2919e-07	1.99039e-06
COL8A1	1295	2.27129	0.00181514	0.00158973
COL9A2	1298	2.65392	0.00138235	0.00260123
COL9A3	1299	-1.43933	7.10327e-06	6.01505e-06
CORO1A	11151	1.56687	0.00103106	0.000943251
CORO2B	10391	-1.22614	0.000893788	0.00228948
COTL1	23406	1.3145	0.000120379	8.09589e-05
COX7A1	1346	-3.14602	3.65081e-07	1.89664e-06
CPA4	51200	-3.27038	0.000173195	0.000549183
CPEB3	22849	-1.08622	3.28325e-05	2.61748e-05
CPEB4	80315	-1.2902	6.5446e-06	5.58191e-07
CPNE5	57699	1.58128	0.000276847	0.000492806
CPNE7	27132	1.12478	0.0063469	0.00153898
CPS1	1373	-2.51809	4.81939e-05	1.68181e-05
CPXM1	56265	1.95992	0.000588229	0.000282868
CPZ	8532	2.01914	0.000811456	0.00148526
CR2	1380	2.01342	0.00105325	0.00259348
CRABP2	1382	-1.78314	9.57881e-05	2.39418e-05
CRCT1	54544	-6.37556	4.24759e-06	2.61748e-05
CRIP1	1396	-1.09074	0.00192893	0.00236346
CRIP2	1397	-1.07868	7.37211e-06	9.90502e-06
CRISP3	10321	-9.64915	3.1081e-16	8.75859e-10
CRLF1	9244	-1.75659	0.00849917	0.00524649
CRNN	49860	-9.65409	1.76978e-07	2.39532e-06
CRTAC1	55118	-2.63935	2.37135e-07	3.93785e-07
CRTAM	56253	1.953	0.000346026	0.000762844
CRYAB	1410	-3.83974	6.73267e-07	6.9011e-06
CRYL1	51084	-1.10653	1.02663e-10	3.271e-10
CRYM	1428	-4.69452	8.9797e-10	7.63398e-08
CSAG3	389903	1.34213	0.00891326	0.00382264
CSF2	1437	2.07997	1.38143e-07	1.5965e-07
CSF3R	1441	1.34778	0.0118159	0.00359503
CSF3	1440	-2.20275	0.00562548	0.00923771
CSMD1	64478	1.44526	0.0113503	0.0097793
CSMD2	114784	2.05256	2.24106e-07	6.82525e-07
CSPG5	10675	1.14807	1.76605e-06	6.47673e-07
CSRNP1	64651	-1.6325	5.15345e-08	1.00722e-06
CSRP3	8048	-7.694	0.00454748	0.00379156
CST1	1469	4.90701	0.0114438	0.00148453
CST3	1471	-1.00831	3.92824e-09	2.79084e-08
CST6	1474	-1.83988	0.000177602	0.000110943
CST7	8530	1.11231	0.0175141	0.00629297
CSTA	1475	-2.42968	0.0414132	0.000425989
CSTB	1476	-2.51177	8.11536e-05	0.000271965
CTHRC1	115908	3.26366	1.27545e-08	7.91141e-07
CTLA4	1493	2.48509	2.43883e-08	4.34888e-07
CTSG	1511	-1.26478	0.00332601	0.0097793
CTSK	1513	1.15546	0.00592968	0.00236346
CTSL2	1515	1.09301	0.00997106	0.00872585
CTSZ	1522	1.07188	0.00122876	0.00148526
CTTNBP2	83992	-1.09711	0.00241726	0.000977656
CUZD1	50624	1.17232	0.000189362	1.01592e-05
CWH43	80157	-5.62591	6.00796e-07	5.00021e-06
CXCL10	3627	3.97112	1.78937e-06	1.29434e-05
CXCL11	6373	3.3738	1.76212e-05	6.07907e-05
CXCL13	10563	5.24678	3.81322e-10	7.82232e-08
CXCL14	9547	-1.99602	0.000323645	3.69199e-05
CXCL9	4283	3.73796	1.18647e-07	1.35597e-06
CXCR2P1	3580	3.23657	4.8653e-05	0.000165315
CXCR2	3579	-4.22252	1.45056e-07	2.28272e-06
CXCR3	2833	2.3748	0.000134612	0.000115678
CXCR4	7852	1.63884	0.000148393	7.16894e-05
CXCR5	643	3.62179	7.07353e-06	2.39418e-05
CXCR6	10663	1.60646	0.000135755	0.000171827
CXorf21	80231	1.27999	0.00387647	0.00214721
CXorf57	55086	1.17364	0.0072486	0.000612832
CYB5RL	606495	1.0525	1.14712e-06	6.01505e-06
CYBB	1536	2.02564	9.84203e-05	6.87839e-05
CYP21A2	1589	-2.58439	8.10476e-08	1.1647e-06
CYP27B1	1594	2.03264	6.12837e-07	3.99079e-06
CYP2C18	1562	-2.91941	0.0254125	0.00129479
CYP2D6	1565	1.07325	0.00680632	0.00371461
CYP2J2	1573	-1.77898	2.60706e-10	2.8662e-09
CYP39A1	51302	-1.51352	3.42509e-05	8.41544e-05
CYP3A5	1577	-4.24233	3.43936e-07	1.18462e-05
CYP4B1	1580	-2.84665	1.37684e-07	1.01144e-07
CYP4F12	66002	-2.1893	0.000701715	0.000367599
CYP4F22	126410	-5.57359	3.22461e-06	9.11097e-05
CYSLTR2	57105	2.04668	8.47205e-07	1.08828e-06
CYTH4	27128	1.07246	0.00213204	0.00148526
CYTIP	9595	1.55709	0.000122814	0.000171827
CYorf15B	84663	1.31096	0.00285888	0.00351311
D4S234E	27065	-2.10289	4.85396e-06	3.03366e-06
DAPP1	27071	-1.05694	0.00686734	0.000634964
DARC	2532	-1.71235	4.23967e-05	1.75739e-05
DBC1	1620	-4.66966	6.37766e-12	1.16039e-08
DBF4B	80174	1.21836	1.57808e-11	1.27002e-09
DBF4	10926	1.21356	2.23981e-12	8.39393e-10
DCBLD2	131566	1.49667	1.42878e-11	9.11409e-09
DCHS1	8642	1.10806	0.00452796	0.00524649
DCK	1633	1.05513	2.37762e-11	5.91905e-09
DCLK1	9201	-1.25186	0.000594806	0.000282868
DCLRE1B	64858	1.46738	2.10143e-20	1.6792e-10
DDIT4L	115265	-3.24402	5.96567e-05	0.000348668
DDX11	1663	1.49889	3.5669e-12	7.98889e-10
DDX12	440081	1.84873	1.29759e-11	2.55627e-09
DDX60	55601	1.04349	0.0055213	0.000819355
DEFB1	1672	-2.29183	2.34401e-07	1.61536e-07
DEGS2	123099	-2.69223	9.48132e-07	1.72197e-06
DEK	7913	1.2511	4.20183e-23	1.6792e-10
DEM1	64789	1.04593	3.19932e-10	2.02964e-08
DENND3	22898	1.39015	0.000338917	0.000328783
DEPDC1B	55789	1.93703	3.64986e-13	1.6792e-10
DEPDC1	55635	1.80737	6.62913e-11	2.87748e-10
DEPDC4	120863	1.14645	3.69185e-14	5.40728e-10
DEPDC6	64798	-1.51905	2.44484e-07	9.16252e-07
DERL3	91319	2.90994	1.4971e-07	5.48468e-06
DES	1674	-6.74878	0.000615213	0.000819355
DGAT2	84649	-1.86384	3.57406e-05	9.48072e-05
DHDPSL	112817	-1.82698	1.48045e-06	3.03366e-06
DHFR	1719	1.5639	8.85615e-17	1.87837e-10
DHRS11	79154	-1.08516	7.67323e-09	1.61536e-07
DHRS1	115817	-1.45326	2.4404e-07	3.80082e-06
DHRS2	10202	1.7025	0.0816497	0.00752381
DHRS9	10170	-2.3846	1.43118e-05	3.69199e-05
DIAPH3	81624	1.05879	4.45969e-08	5.97991e-08
DIO2	1734	-1.77629	0.00078395	4.36374e-05
DIO3	1735	-1.03126	0.0406128	0.00479466
DIRAS1	148252	-2.84895	9.9732e-06	2.19347e-05
DIRAS3	9077	-1.4136	0.0094218	0.00306371
DKFZp779M0652	374387	-1.82823	4.8243e-11	3.19994e-09
DLEU2	8847	1.04359	6.80352e-10	1.271e-08
DLG2	1740	-3.33714	7.22002e-09	3.45982e-08
DLGAP3	58512	1.26121	5.32618e-05	0.000125628
DLGAP5	9787	1.59471	3.49488e-09	1.15152e-09
DLL3	10683	1.54738	3.0713e-05	4.9201e-05
DLL4	54567	1.40943	6.67205e-06	2.2904e-05
DLX3	1747	-1.59639	0.0032991	0.00487883
DLX6AS	285987	1.88389	1.84893e-05	3.60201e-05
DLX6	1750	3.40275	5.51844e-10	3.45982e-08
DMBT1	1755	-4.57144	0.000704452	0.00383721
DMBX1	127343	1.99919	0.000304062	1.95454e-05
DMC1	11144	2.26715	2.02598e-10	6.99631e-09
DMKN	93099	-4.64295	3.1212e-06	5.48468e-06
DMRTA2	63950	6.66678	5.95886e-10	1.24378e-07
DNA2	1763	1.85476	5.09722e-16	2.31473e-10
DNAH17	8632	2.32551	0.000208546	4.55246e-05
DNAH9	1770	-1.01654	0.000359331	0.000130483
DNAJC9	23234	1.04426	5.16496e-11	1.72216e-08
DNER	92737	-1.94919	0.000988189	0.00124834
DNMT1	1786	1.69025	2.50229e-20	1.6792e-10
DNMT3B	1789	1.40445	1.50701e-07	1.22823e-06
DOCK10	55619	1.32988	0.00427447	0.00143902
DOCK11	139818	1.38056	7.10868e-05	0.000185891
DOCK2	1794	1.38406	0.000351939	6.34304e-05
DOCK3	1795	-2.37803	1.68724e-06	2.50348e-06
DOK2	9046	1.21201	0.00600094	0.001945
DOK3	79930	1.89515	1.95323e-07	1.6447e-06
DOK4	55715	-1.54079	1.74102e-08	1.18226e-07
DOK5	55816	-1.18847	0.0052793	0.00872585
DONSON	29980	1.58401	1.96762e-19	1.6792e-10
DOPEY2	9980	-1.05097	1.62383e-05	1.49486e-06
DPEP1	1800	2.46613	6.10332e-05	9.88523e-05
DPY19L1	23333	1.00256	6.65563e-08	2.32725e-07
DPY19L2P2	349152	1.26206	6.47975e-05	8.41544e-05
DPYSL4	10570	-1.52423	0.0354206	0.00923771
DRAM1	55332	1.16635	0.00070882	0.000353698
DRD2	1813	-1.63611	1.20532e-05	0.000121839
DRD4	1815	1.0431	0.017241	0.00897655
DSC1	1823	-1.73556	0.00602689	0.00639765
DSCC1	79075	1.58168	1.10857e-16	2.39408e-10
DSCR6	53820	2.47658	5.86589e-07	2.88432e-07
DSG1	1828	-5.18582	0.000147613	0.000341347
DSG2	1829	2.03099	4.96869e-07	7.8966e-06
DSN1	79980	1.40897	2.75275e-15	3.55847e-10
DTHD1	401124	1.75755	0.030746	0.00173524
DTL	51514	2.51239	7.23802e-19	1.6792e-10
DTNA	1837	-2.49195	0.00122737	0.00296456
DTX3L	151636	1.20226	5.7964e-09	4.56014e-08
DUOX1	53905	-1.62668	0.000496477	1.41109e-05
DUOXA1	90527	-1.81801	0.0381876	0.000282868
DUSP13	51207	-3.74954	0.000274145	0.000751387
DUSP1	1843	-1.53664	4.02718e-06	6.60167e-06
DUSP27	92235	-5.01333	0.00148402	0.00122481
DUSP5P	574029	2.29608	1.47185e-08	1.58664e-08
DUSP5	1847	-1.42429	7.80338e-05	0.000529083
DUSP9	1852	1.89968	0.000208678	0.000634964
DVL1	1855	-1.0818	2.65062e-08	1.97576e-07
DYNLT3	6990	-1.02611	0.00137552	0.001945
E2F1	1869	2.39124	2.12691e-19	1.8151e-10
E2F7	144455	2.89172	8.49232e-17	1.6792e-10
E2F8	79733	1.12557	1.16964e-06	1.01144e-07
EAF2	55840	1.44543	2.69927e-07	1.42151e-06
ECE1	1889	1.6181	1.09901e-08	1.8897e-07
ECHDC3	79746	-1.09421	0.0244402	0.000457879
ECM1	1893	-2.00578	0.00537096	0.00629297
ECT2	1894	2.21983	8.82629e-18	1.6792e-10
EDA2R	60401	-1.44462	7.05789e-07	1.05939e-06
EDARADD	128178	1.10956	2.46888e-07	9.61303e-07
EDAR	10913	-2.50293	0.00208979	0.00164267
EDA	1896	-1.03402	0.000979077	0.00101263
EEF1A2	1917	-5.26338	3.39272e-06	9.47368e-06
EFHB	151651	-1.58117	0.00176763	0.00316327
EFNA3	1944	-1.54622	0.00168776	0.000683543
EFNB3	1949	-2.41468	3.24004e-13	2.73138e-10
EGFL6	25975	1.31017	0.000302344	0.000282868
EGFLAM	133584	1.41319	0.00476048	0.00396285
EGF	1950	-2.58792	0.000403311	0.000603543
EGLN3	112399	1.52197	0.000425332	0.000474878
EGR1	1958	-1.11891	0.000474019	0.000425989
EIF2AK2	5610	1.28234	2.7351e-07	2.20828e-07
EIF5A2	56648	1.36122	5.31467e-09	1.1227e-07
ELF4	2000	1.1851	5.0307e-13	2.31473e-10
ELF5	2001	-4.27071	9.86673e-07	7.88282e-06
ELOVL1	64834	-1.31241	2.31547e-08	1.6447e-06
ELOVL2	54898	1.49928	0.000223016	0.000158912
ELOVL3	83401	2.46232	0.000708292	1.79292e-07
ELOVL4	6785	-1.34613	0.000484559	0.000659113
ELOVL6	79071	-1.77708	0.000225474	0.000367599
EME1	146956	2.10688	5.26921e-17	2.31473e-10
EMID2	136227	1.0417	0.00768402	0.00591839
EMILIN1	11117	1.94027	0.000363289	0.000612832
EMILIN2	84034	1.05447	0.000548384	0.000492806
EMP1	2012	-3.26152	2.46888e-07	1.18462e-05
EMR1	2015	1.43126	0.00229397	0.001945
EMR2	30817	1.64531	0.000253969	0.000165315
EN1	2019	2.92817	0.000852976	0.000757928
EN2	2020	3.05381	4.10028e-08	1.75885e-07
ENDOD1	23052	-1.50875	8.94542e-11	1.67536e-09
ENDOU	8909	-7.61483	4.27368e-10	2.72384e-07
ENO2	2026	2.69812	3.34263e-11	5.64694e-09
ENPP3	5169	-1.12911	0.000118692	0.001945
ENTPD2	954	-1.07821	0.00346038	0.00228948
EOMES	8320	2.6615	2.86365e-06	6.01505e-06
EPB41L1	2036	-1.07981	0.00612927	0.00540529
EPB41L3	23136	-1.26725	0.000175739	8.41544e-05
EPGN	255324	-6.00548	4.66817e-07	9.05277e-06
EPHA1	2041	-1.43033	0.0124836	0.00078956
EPHA2	1969	-1.07443	0.0113756	0.00897655
EPHB2	2048	1.55406	1.25878e-05	6.59298e-05
EPHX1	2052	-1.0129	9.73821e-06	9.47368e-06
EPHX2	2053	-1.36858	4.29495e-06	3.31891e-06
EPN3	55040	-1.03608	0.00103449	0.00015283
EPOR	2057	1.31047	6.83811e-06	3.8485e-05
EPR1	8475	1.37452	3.45498e-08	1.82433e-08
EPS8L1	54869	-2.56066	9.88633e-08	6.47673e-07
EPS8L2	64787	-1.49878	4.98696e-07	1.00722e-06
EPSTI1	94240	1.49039	0.000278078	0.000106853
ERBB4	2066	-3.45945	2.94252e-05	0.000110193
ERCC6L	54821	1.48572	6.6525e-11	4.92767e-10
EREG	2069	-4.95195	7.81847e-06	2.09813e-05
ERMN	57471	1.3231	0.0516772	0.00668994
ERO1LB	56605	1.33304	0.00192967	0.000683543
ESCO2	157570	2.00071	1.15529e-11	2.31473e-10
ESM1	11082	3.55965	5.43431e-09	1.1138e-06
ESRRG	2104	-3.85075	8.35399e-06	4.36374e-05
ETFDH	2110	-1.23799	4.66284e-12	5.64694e-09
ETHE1	23474	-1.01608	1.13714e-07	2.50348e-06
ETS1	2113	1.26101	1.50676e-05	2.01066e-05
ETV7	51513	1.58563	0.00448115	0.000591434
EVI2A	2123	1.34943	0.000723485	0.000457879
EVI2B	2124	1.71638	0.000396536	0.000381304
EVPL	2125	-2.61876	0.000822936	0.000115678
EXO1	9156	2.11597	1.06346e-13	2.20953e-10
EXOC3L2	90332	1.21839	2.34071e-06	1.83484e-05
EXPH5	23086	-1.60038	1.18184e-05	3.6348e-06
EXTL1	2134	-2.55369	6.51467e-06	1.03556e-05
EYA4	2070	-2.36511	0.00394166	0.00422077
EZH2	2146	1.3361	1.94002e-09	1.4144e-08
F10	2159	-1.93208	4.34529e-06	2.73753e-05
F2RL1	2150	-1.03447	0.00376574	0.00897655
F2RL2	2151	1.58721	0.00042853	0.000271965
F2R	2149	1.31385	6.82542e-06	4.94071e-05
F3	2152	-1.30689	0.0165956	0.00648626
FABP4	2167	-3.40091	0.00297958	0.000178679
FADS1	3992	2.87421	1.92142e-09	1.3136e-07
FADS2	9415	3.47329	1.13073e-08	5.36436e-08
FADS3	3995	1.09917	0.0155215	0.00591839
FADS6	283985	-3.1514	4.23967e-05	0.000141283
FAIM2	23017	-1.79811	0.00015569	0.000110943
FAIM3	9214	1.10615	0.00507019	0.00479466
FAM105A	54491	1.21634	2.82213e-07	2.17658e-06
FAM107A	11170	-3.22738	6.8108e-10	1.4144e-08
FAM110C	642273	-1.26684	0.00148117	0.000271965
FAM111A	63901	1.17653	1.22784e-11	2.41143e-09
FAM111B	374393	2.50041	6.7457e-16	1.6792e-10
FAM113B	91523	1.65791	3.23437e-06	4.17927e-06
FAM129B	64855	-1.09328	0.000616618	0.000943251
FAM129C	199786	1.7497	0.00157699	0.00244051
FAM134B	54463	-1.58592	0.00746253	0.00610771
FAM149A	25854	-1.67641	4.16242e-05	1.83484e-05
FAM151A	338094	1.47242	0.000663808	0.00101709
FAM159A	348378	2.35167	2.9243e-09	1.70733e-07
FAM161A	84140	1.2512	1.65327e-07	6.82525e-07
FAM166B	730112	-1.41449	1.82151e-06	6.9011e-06
FAM167B	84734	1.29411	0.000251703	0.000224016
FAM174B	400451	-1.61136	2.80517e-05	6.34304e-05
FAM180A	389558	-1.54415	0.000167786	0.000353698
FAM189A2	9413	-1.9709	2.69081e-05	1.03556e-05
FAM198A	729085	-1.18127	0.000624926	0.00201034
FAM22F	54754	1.14734	2.68339e-05	3.11679e-05
FAM24B	196792	1.34212	0.00021454	8.23541e-06
FAM25A	643161	-6.8774	1.72335e-06	2.86051e-05
FAM25B	100132929	-4.16267	6.74506e-06	9.03434e-05
FAM26F	441168	2.1095	3.55845e-06	9.90502e-06
FAM38B	63895	1.8768	0.000202376	0.000135897
FAM3B	54097	-1.05261	0.00441872	0.00236346
FAM3D	131177	-5.42139	3.73914e-11	1.5417e-09
FAM43B	163933	-1.55444	3.2736e-05	0.000106853
FAM46B	115572	-3.38058	1.146e-08	1.79292e-07
FAM47E	100129583	-1.36744	0.000830888	0.0050872
FAM54A	113115	1.32804	2.83642e-09	7.77126e-09
FAM55C	91775	1.09353	0.0460523	0.00610771
FAM63A	55793	-1.49852	1.65087e-08	1.20795e-08
FAM64A	54478	2.40042	5.38743e-11	8.19928e-09
FAM65C	140876	1.35341	0.00153918	0.001945
FAM70A	55026	1.38821	0.000400499	9.88523e-05
FAM72A	729533	1.90427	1.82438e-10	1.4144e-08
FAM72B	653820	1.5858	1.38176e-11	6.03323e-10
FAM72D	728833	1.85363	2.14279e-11	1.85958e-09
FAM78A	286336	1.28043	0.00835203	0.00574057
FAM78B	149297	-1.44628	0.000117328	0.000316966
FAM81A	145773	1.11937	0.000818953	0.000683543
FAM84B	157638	-1.00971	5.31309e-05	1.18462e-05
FAM92A1	137392	1.013	5.37751e-05	4.36374e-05
FANCA	2175	1.95354	1.06606e-12	5.14054e-10
FANCB	2187	1.91133	2.81778e-18	1.99304e-10
FANCC	2176	1.62277	2.86534e-16	1.77207e-10
FANCD2	2177	1.40226	1.68372e-09	8.66696e-09
FANCE	2178	1.22906	1.92481e-10	5.91905e-09
FANCG	2189	1.25388	4.3609e-13	7.98889e-10
FANCI	55215	1.72481	6.77933e-15	1.77207e-10
FANCL	55120	1.31674	2.00852e-09	9.62499e-08
FANCM	57697	1.04305	3.82967e-10	1.20795e-08
FANK1	92565	-1.20328	0.000293741	0.000634964
FAP	2191	2.61333	1.84892e-05	5.36464e-05
FASLG	356	1.81858	4.82182e-05	2.61748e-05
FAT1	2195	1.28547	0.00057574	7.47359e-05
FAT2	2196	1.03648	0.000376957	0.000381304
FBLN7	129804	1.23211	0.00925913	0.00752381
FBN2	2201	2.27764	4.24032e-06	1.72197e-06
FBXO41	150726	1.56977	4.32399e-08	2.20828e-07
FBXO43	286151	2.9361	9.97648e-11	1.20795e-08
FBXO5	26271	1.7035	5.39613e-19	1.77207e-10
FBXW10	10517	-1.41072	7.65726e-06	4.36374e-05
FCER1A	2205	-2.08746	5.54846e-07	1.22823e-06
FCER1G	2207	1.34777	0.000430454	0.000282868
FCGR1A	2209	1.29969	0.0156126	0.00731018
FCGR2A	2212	1.39665	0.000538471	0.000328783
FCGR3A	2214	2.26657	3.67404e-05	7.16894e-05
FCHO1	23149	2.41824	7.81573e-07	2.50348e-06
FCRL3	115352	3.35209	1.00416e-06	5.01251e-06
FCRL5	83416	3.46106	3.67799e-05	6.59298e-05
FCRLA	84824	2.28828	0.000459775	0.000335772
FEN1	2237	1.564	1.61303e-16	3.14652e-10
FER1L4	80307	1.9908	1.01813e-05	4.36374e-05
FERMT3	83706	1.3387	0.000464505	0.000200373
FGD3	89846	1.00171	0.000189625	0.000262175
FGD6	55785	1.66873	8.48025e-15	3.37914e-10
FGF9	2254	-1.55769	0.0120584	0.00938572
FGFBP1	9982	-2.44851	0.00180283	0.000215666
FGFBP2	83888	-2.12538	0.000130644	4.55246e-05
FHAD1	114827	2.2254	0.00134333	7.79305e-05
FHIT	2272	-1.25528	2.88637e-06	3.31891e-06
FHL1	2273	-2.73372	0.000317776	0.000569877
FIBCD1	84929	1.37804	0.0077302	0.00864865
FIGF	2277	-1.03459	0.00298962	0.00629297
FIGNL1	63979	1.23745	3.6339e-15	1.82832e-10
FIGNL2	401720	1.18906	0.000118128	0.000910537
FITM1	161247	-1.94209	0.00102447	0.00872585
FKBP10	60681	1.72328	0.00048599	0.00051092
FLG2	388698	-3.67416	4.43218e-05	0.000202539
FLG	2312	-3.14009	0.00135807	0.0018242
FLJ23867	200058	-1.02152	0.000359331	0.000634964
FLJ40330	645784	3.1448	3.2233e-07	3.17394e-06
FLJ42709	441094	1.04834	0.0123373	0.00252295
FLJ44635	392490	-1.05114	2.01268e-08	8.28339e-07
FLNC	2318	-2.20506	0.00226591	0.00170228
FLRT3	23767	-1.8063	0.00147427	0.00103261
FLT1	2321	1.32669	4.49672e-05	9.11097e-05
FMNL1	752	1.22778	0.00114861	0.000158912
FMNL3	91010	1.8342	1.27575e-18	1.68353e-10
FMO2	2327	-3.54335	5.77246e-09	1.92144e-08
FMO5	2330	-1.17974	0.00017099	0.000200373
FMO9P	116123	-3.11429	0.000271665	0.00144854
FN1	2335	2.59736	3.21427e-06	9.47368e-06
FNDC1	84624	2.66769	5.96652e-05	3.11679e-05
FNDC3B	64778	1.65788	1.28352e-09	1.1227e-07
FNDC4	64838	-2.80455	4.35136e-11	2.66271e-08
FNDC5	252995	-3.34771	4.6212e-06	4.1883e-05
FOLR1	2348	-3.70649	2.7314e-05	0.000905004
FOSB	2354	-2.02465	3.04221e-05	0.000115678
FOS	2353	-2.207	2.01644e-06	1.56413e-06
FOXD1	2297	2.17845	3.16276e-05	2.61748e-05
FOXD2	2306	2.09619	1.37388e-14	1.21091e-09
FOXD3	27022	2.60711	6.08769e-07	3.99079e-06
FOXD4L1	200350	1.69758	8.07059e-10	9.15993e-08
FOXD4	2298	1.84109	8.54069e-08	1.1138e-06
FOXE1	2304	1.22562	0.00044632	4.7443e-05
FOXL1	2300	1.42214	6.41253e-06	8.09589e-05
FOXL2	668	1.41638	0.00303837	0.00479466
FOXM1	2305	1.90536	1.71654e-13	1.6792e-10
FOXP3	50943	2.92073	6.4281e-11	2.02964e-08
FOXRED2	80020	2.75097	8.82629e-18	1.6792e-10
FOXS1	2307	1.94869	1.97942e-07	1.89664e-06
FPR2	2358	1.45135	0.00189608	0.00408962
FPR3	2359	1.52324	6.01995e-05	3.69199e-05
FREM2	341640	-3.42677	0.00437171	0.00507833
FRMPD1	22844	-2.01123	4.88146e-06	0.000106853
FRRS1	391059	1.0357	3.51313e-06	1.99039e-06
FRY	10129	-1.57229	0.000785215	0.000612832
FSD1	79187	1.43934	1.06097e-05	9.47368e-06
FST	10468	1.49652	0.000120379	0.000200373
FUT2	2524	-1.7086	1.1526e-05	6.30915e-06
FUT3	2525	-2.17794	0.000203725	0.000341347
FUT6	2528	-3.31626	6.97244e-08	2.72384e-07
FUT7	2529	1.53657	0.0094495	0.00390593
FUT8	2530	1.2295	0.000435038	2.01066e-05
FXYD1	5348	-3.1077	1.07796e-07	3.21263e-07
FYB	2533	1.78719	0.000155466	5.15692e-05
FYN	2534	1.13752	0.00827817	0.00277788
FZD2	2535	1.47302	6.41784e-08	1.05939e-06
FZD3	7976	-1.21292	0.000695053	0.000271965
GAB1	2549	-1.04605	0.000166127	7.79305e-05
GAB3	139716	1.10501	0.00851422	0.0055642
GABRB3	2562	-3.64439	1.56959e-06	6.9011e-06
GABRD	2563	1.41016	1.30492e-05	7.54772e-06
GAD1	2571	3.0328	1.69707e-06	5.14716e-06
GADD45B	4616	-1.49605	4.17496e-08	1.54411e-07
GALNT12	79695	-1.77603	5.01872e-06	2.09813e-05
GALNT13	114805	-2.98344	9.35743e-07	4.37431e-06
GALNT3	2591	-1.03598	0.0318368	0.0097793
GALNTL1	57452	-1.41627	0.000667637	0.00244051
GAMT	2593	-1.19717	5.83507e-05	0.000529083
GAS2L3	283431	1.42841	2.46644e-09	5.66934e-10
GAS2	2620	-1.56661	0.000314701	0.00116504
GAS7	8522	-1.67276	2.06326e-07	3.21263e-07
GATSL3	652968	-1.25518	7.4779e-07	1.08541e-05
GBP1	2633	1.15283	0.0063185	0.00207959
GBP4	115361	1.80792	0.000720873	4.55246e-05
GBP5	115362	3.47856	2.57314e-09	1.61536e-07
GBP6	163351	-2.77393	0.214757	0.00668994
GBX2	2637	1.39813	0.000182873	1.09991e-05
GCAT	23464	-1.06935	3.6573e-07	1.35597e-06
GCET2	257144	2.01663	1.93418e-07	1.99039e-06
GCK	2645	1.76443	0.000132729	0.000441158
GCNT3	9245	-2.87963	0.000134731	0.000125628
GCOM1	145781	-3.16318	2.12807e-10	6.99631e-09
GDF10	2662	-1.48411	0.000153381	0.000549183
GDF15	9518	2.05006	0.00473612	0.00201034
GDPD3	79153	-3.3956	2.08919e-09	4.34888e-07
GEN1	348654	1.37877	1.71e-15	2.87748e-10
GFI1	2672	2.46849	1.26784e-08	1.06615e-07
GFOD2	81577	-1.26869	7.66656e-09	1.56413e-06
GGT6	124975	-1.35827	9.06138e-06	5.86562e-07
GGTA1	2681	-1.64783	7.50271e-07	2.17658e-06
GIMAP2	26157	1.05878	0.0135706	0.00422077
GINS1	9837	1.71174	4.58615e-14	1.6792e-10
GINS2	51659	1.99653	2.81359e-15	2.64038e-10
GINS4	84296	2.24856	2.66177e-17	2.24183e-10
GIPC1	10755	-1.00577	0.000427211	0.000474878
GIPC3	126326	1.33362	0.000168791	0.000457879
GJB2	2706	-2.92066	0.00899413	0.00710525
GJB4	127534	1.51134	0.00106894	0.00260123
GJB6	10804	-2.98925	0.0402745	0.00923771
GJC1	10052	2.92949	2.08975e-12	4.21729e-09
GJD3	125111	1.17493	1.00925e-05	2.76376e-06
GLB1L3	112937	-2.21625	1.48233e-06	1.59248e-05
GLS2	27165	1.53395	0.00431386	0.000849153
GLT25D1	79709	1.41107	4.74325e-14	6.03323e-10
GLTP	51228	-1.78358	0.000118713	0.000200373
GMDS	2762	-1.34143	1.72306e-08	5.05481e-07
GMNN	51053	1.4088	2.99264e-11	5.32452e-09
GMPS	8833	1.06565	3.07553e-12	8.39393e-10
GNA12	2768	1.01165	2.84522e-08	7.55116e-07
GNA14	9630	-2.14262	6.72266e-06	1.68181e-05
GNB4	59345	1.05781	1.17514e-06	1.18462e-05
GNGT1	2792	1.54666	0.00286073	0.00240295
GNGT2	2793	1.02693	0.00347455	0.00236346
GNLY	10578	2.35768	7.6928e-06	4.17927e-06
GNRH1	2796	1.27005	0.000643487	0.00116504
GOLGA2B	55592	1.11918	0.000433466	0.000591434
GOLGA6L1	283767	1.69042	0.00448996	0.00260123
GOLGA6L6	727832	2.05808	0.00948346	0.00965801
GOLGA7B	401647	-2.16432	0.000374858	0.000410757
GOLGA8A	23015	1.30139	0.000322196	0.000233146
GPA33	10223	1.32681	0.00477367	0.00516436
GPC2	221914	2.94499	5.54681e-13	6.99631e-09
GPD1L	23171	-1.49551	6.73018e-08	2.72384e-07
GPD1	2819	-4.54471	4.77317e-11	1.271e-08
GPIHBP1	338328	-1.18946	0.000133913	0.000709272
GPM6A	2823	-1.42554	0.000180853	0.000529083
GPNMB	10457	1.27567	0.000979158	0.00129479
GPR111	222611	-1.98341	5.90463e-05	0.000130483
GPR114	221188	1.2978	0.0057677	0.000879071
GPR132	29933	1.33179	0.00015113	0.00015283
GPR137C	283554	2.41986	1.31905e-15	2.52507e-10
GPR141	353345	1.51716	1.14867e-05	1.64432e-05
GPR156	165829	1.86649	0.000271558	0.000328783
GPR157	80045	-1.1777	0.00182907	0.000529083
GPR161	23432	1.36628	3.47064e-07	6.82525e-07
GPR171	29909	1.24632	0.00542828	0.00383721
GPR172B	55065	1.57412	3.49822e-05	9.88523e-05
GPR174	84636	2.00394	1.10089e-05	1.64432e-05
GPR176	11245	2.26655	5.20372e-08	2.39532e-06
GPR18	2841	2.16637	4.30029e-05	0.000103002
GPR19	2842	1.92438	1.14193e-08	3.63746e-08
GPR39	2863	1.43323	0.0172069	0.001859
GPR4	2828	1.19257	0.000130661	0.000106853
GPR65	8477	1.0377	0.00409139	0.00221728
GPR78	27201	-2.22973	0.000403663	0.00122802
GPR82	27197	1.61564	0.000286554	0.000910537
GPR84	53831	1.52469	0.000105317	7.16894e-05
GPRIN1	114787	2.16197	1.08182e-13	3.14652e-10
GPRIN3	285513	1.54281	8.87752e-05	4.01976e-05
GPSM3	63940	1.17586	0.00400488	0.00188403
GPT2	84706	-1.81589	7.38458e-11	1.85958e-09
GPT	2875	-2.75849	1.98609e-10	2.38592e-08
GPX2	2877	-1.62537	0.00816852	0.00244051
GPX3	2878	-2.71222	2.86556e-09	9.15993e-08
GPX7	2882	1.09091	0.00224957	0.00138856
GPX8	493869	1.063	0.000605381	0.000353698
GRAP2	9402	1.39176	0.00286065	0.00201034
GRAP	10750	1.16622	1.06097e-05	1.41109e-05
GRB14	2888	-2.18951	0.00351285	0.00620865
GREM1	26585	2.13643	1.5985e-05	4.55246e-05
GREM2	64388	-3.64427	2.18954e-09	3.13707e-07
GRHL1	29841	-1.63763	0.000862047	0.000271965
GRID2IP	392862	-1.86811	3.56859e-08	1.97576e-07
GRIN2C	2905	3.21389	3.29207e-07	1.49486e-06
GRIN2D	2906	2.46445	1.11523e-09	3.0387e-09
GRK7	131890	1.47531	8.4886e-08	7.47596e-07
GRM2	2912	1.21994	1.4186e-06	1.42151e-06
GRM8	2918	1.89546	3.27488e-07	1.35056e-06
GSDMA	284110	-2.09134	0.00151621	0.00591839
GSDMB	55876	1.74544	8.77493e-05	0.000185891
GSG2	83903	1.94599	3.33789e-14	1.6792e-10
GSTA4	2941	-1.38268	5.1438e-05	4.94071e-05
GSTM5	2949	-2.21238	5.24084e-07	2.17658e-06
GSTO2	119391	-1.31003	0.000156584	2.50622e-05
GTSE1	51512	1.92779	9.61174e-13	3.18754e-10
GTSF1	121355	1.50583	0.00315316	0.0025224
GUCY1A2	2977	1.68358	0.00013691	0.000171827
GUCY1A3	2982	1.47938	0.000436545	0.000425989
GUCY1B3	2983	2.57862	4.30373e-08	3.04926e-07
GUCY2C	2984	-3.35157	7.0987e-06	7.54772e-06
GULP1	51454	-1.47801	0.000105176	9.90502e-06
GVIN1	387751	1.56329	0.000201972	0.00015283
GZMA	3001	1.81	0.00126078	0.000736372
GZMB	3002	2.2938	5.31516e-05	0.000110943
GZMH	2999	1.03093	0.0115592	0.00775105
GZMK	3003	2.02257	0.0210747	0.00296456
GZMM	3004	1.25363	0.0274615	0.0097793
H19	283120	-2.95914	0.00185981	0.00214721
H2AFJ	55766	-1.30966	2.99775e-09	1.59081e-09
H2AFZ	3015	1.03133	1.68573e-10	7.77126e-09
HABP2	3026	-1.59732	0.0027572	0.00493235
HAL	3034	-3.26456	1.27104e-06	6.34304e-05
HAP1	9001	2.83152	2.68144e-06	3.17394e-06
HAPLN1	1404	3.23384	3.90393e-11	2.26793e-08
HAUS1	115106	1.06571	3.78245e-10	1.33967e-08
HAUS5	23354	1.1342	6.87664e-15	6.78477e-10
HAUS8	93323	1.63422	5.10694e-17	2.39408e-10
HAVCR2	84868	1.36677	0.000144073	0.000147053
HCG22	285834	-4.9679	1.19139e-06	8.95558e-05
HCG27	253018	1.4654	0.000278966	0.000367599
HCK	3055	1.13546	0.0220898	0.00493235
HCLS1	3059	1.29769	0.000832781	8.09589e-05
HDX	139324	-1.01265	0.00600541	0.00286885
HEBP2	23593	-1.299	5.00984e-07	2.28272e-06
HELB	92797	1.24971	1.00361e-09	1.82433e-08
HELLS	3070	1.87357	2.12079e-14	3.18754e-10
HERC5	51191	2.37211	5.6513e-13	1.59081e-09
HES6	55502	1.20726	0.000774199	0.000612832
HEYL	26508	1.23683	0.00302082	0.00337419
HHEX	3087	1.2024	0.00112443	0.000353698
HHIPL1	84439	1.07287	0.0131944	0.0050872
HIF3A	64344	-1.38093	0.00114576	0.0018242
HIGD1A	25994	-1.23061	1.146e-08	5.66706e-08
HIGD1B	51751	1.06753	0.0166963	0.00524649
HIP1	3092	1.02692	2.24762e-08	1.01144e-07
HIPK2	28996	-1.10744	7.30498e-07	1.24378e-07
HIST1H1B	3009	1.11938	6.7655e-05	8.39313e-05
HIST1H1D	3007	1.69406	3.04768e-05	9.0247e-05
HIST1H2AG	8969	1.32348	7.6126e-09	9.6519e-09
HIST1H2BE	8344	1.11164	0.000403853	0.00143902
HIST1H2BJ	8970	1.64604	1.01548e-05	5.23569e-06
HIST1H2BK	85236	1.1626	0.00083618	0.000381304
HIST1H2BO	8348	2.31415	1.96147e-08	4.56014e-08
HIST1H3G	8355	2.23463	1.34083e-06	1.72016e-06
HIST1H3H	8357	1.38636	8.58369e-06	1.47538e-05
HIST2H3C	126961	1.65621	1.10121e-06	3.17394e-06
HIST2H4A	8370	1.62057	1.39904e-05	6.9011e-06
HJURP	55355	2.09447	7.98711e-12	5.66934e-10
HK3	3101	2.45861	5.53838e-05	0.000120641
HLA-DMB	3109	1.20337	0.0082141	0.00214721
HLA-DOB	3112	1.58258	0.000130488	0.000242201
HLA-DPA1	3113	1.01932	0.0488354	0.00822065
HLA-DQA2	3118	1.3109	0.0323125	0.0097793
HLTF	6596	2.19951	2.35065e-18	1.82832e-10
HMGA2	8091	1.9955	0.000790159	0.00129479
HMGB2	3148	1.37208	5.01673e-16	1.6792e-10
HMHA1	23526	1.01346	0.000218862	0.000147053
HMMR	3161	1.55392	4.35136e-11	2.49633e-10
HMSD	284293	3.60748	1.35904e-10	4.66294e-08
HOMER2	9455	-1.76061	4.5556e-06	4.14484e-07
HOPX	84525	-4.17264	1.48747e-09	7.17147e-07
HORMAD1	84072	5.14372	0.00602301	0.00261716
HOTAIR	100124700	1.75528	2.42994e-05	1.66398e-05
HOXA10	3206	4.19341	3.20908e-14	1.59081e-09
HOXA11AS	221883	1.24076	0.000395747	3.12805e-05
HOXA11	3207	2.52852	7.02215e-07	2.72384e-07
HOXA13	3209	2.67331	4.13593e-07	1.78272e-07
HOXA5	3202	2.38592	0.000506891	0.0050872
HOXA6	3203	2.54465	8.7581e-06	3.2472e-05
HOXA7	3204	3.93356	0.00044213	0.00078956
HOXB13	10481	4.03002	2.17533e-05	4.18039e-05
HOXB7	3217	3.47437	2.32668e-05	6.59298e-05
HOXB9	3219	3.37504	2.65354e-06	9.16252e-07
HOXC10	3226	5.15463	2.69673e-07	1.12222e-06
HOXC11	3227	3.87082	3.77995e-06	1.45661e-05
HOXC4	3221	1.89929	9.30186e-05	0.000178679
HOXC5	3222	2.4215	4.72164e-05	3.80057e-05
HOXC6	3223	4.50615	7.6074e-12	9.85092e-09
HOXC8	3224	3.74833	1.07425e-06	3.03366e-06
HOXC9	3225	4.28763	2.1614e-08	4.74981e-07
HOXD10	3236	3.23803	2.63355e-07	1.89664e-06
HOXD11	3237	5.3144	5.66797e-07	9.28167e-07
HOXD13	3239	5.88751	2.68529e-08	3.40456e-07
HOXD1	3231	1.83281	0.000346703	0.000634964
HOXD8	3234	1.51461	1.3745e-05	5.36464e-05
HOXD9	3235	1.18046	4.28736e-05	9.88523e-05
HPCA	3208	1.50899	1.26278e-06	5.23546e-06
HPDL	84842	1.33508	6.56376e-07	3.03366e-06
HPGD	3248	-2.05974	8.97558e-05	0.000215666
HPN	3249	-1.68179	0.00129057	0.00260123
HPS3	84343	1.18921	3.61227e-10	1.48875e-08
HPSE	10855	-1.02294	0.0117328	0.00252295
HP	3240	-1.98676	0.000690352	0.00120742
HRASLS2	54979	-1.00289	0.00777264	0.00449328
HRASLS5	117245	-2.53414	3.89085e-10	7.4053e-08
HRCT1	646962	-2.20016	1.1704e-07	9.61303e-07
HRNR	388697	-1.72136	7.03311e-05	0.000158912
HS3ST1	9957	-1.61431	0.0030265	0.00296456
HSD11B2	3291	-1.23307	1.73496e-05	4.17927e-06
HSD17B2	3294	-3.07613	8.7453e-06	2.39418e-05
HSD17B3	3293	1.63686	0.00961785	0.00481475
HSD17B6	8630	2.03632	1.33521e-12	3.37792e-09
HSF2BP	11077	1.23182	2.29954e-10	2.41143e-09
HSH2D	84941	2.15892	3.60835e-05	3.39498e-05
HSPB2	3316	-2.33972	0.000238561	0.000224016
HSPB3	8988	-3.44797	0.00794617	0.0091533
HSPB6	126393	-4.13681	2.54234e-06	3.99079e-06
HSPB7	27129	-3.96722	0.000389028	0.000410757
HSPB8	26353	-1.9306	6.17577e-06	3.31891e-06
HSPC159	29094	-2.27048	3.70461e-10	4.14484e-07
HSPG2	3339	1.47171	1.42546e-05	6.07907e-05
HTR1D	3352	1.29951	6.67205e-06	1.27084e-05
HTRA4	203100	1.70669	2.55155e-05	1.23841e-05
HVCN1	84329	1.70898	0.000427211	0.000441158
IBSP	3381	2.6476	1.76445e-06	2.32109e-07
ICAM1	3383	1.95608	1.30661e-06	1.47538e-05
ICAM4	3386	2.7512	1.83701e-07	5.32393e-07
ICAM5	7087	2.64491	4.13005e-10	6.29014e-09
ICOS	29851	2.9305	3.53922e-08	6.82525e-07
ID4	3400	-1.8133	3.4896e-06	9.61303e-07
IDO1	3620	4.27535	3.97546e-07	2.76376e-06
IER3	8870	-1.15242	0.000117328	0.000200373
IER5L	389792	1.2537	1.95872e-06	1.00722e-06
IFFO2	126917	-1.45886	0.000203512	0.000316966
IFI16	3428	1.0907	1.27809e-08	3.93785e-07
IFI30	10437	1.56681	5.18874e-06	7.54772e-06
IFI35	3430	1.02887	0.0237397	0.00101263
IFI44L	10964	1.39817	0.0118583	0.00138856
IFI6	2537	1.71439	0.000714161	0.000207776
IFIH1	64135	1.04593	0.0293673	0.000977656
IFIT2	3433	1.29951	0.000444872	8.41544e-05
IFIT3	3437	1.15161	0.00609378	0.00164267
IFNG	3458	2.7734	2.12295e-06	4.6524e-06
IGF2BP1	10642	2.10512	4.8958e-05	5.33612e-06
IGF2BP3	10643	3.30004	4.33112e-09	2.72384e-07
IGFBP3	3486	1.3409	0.00353534	0.00214721
IGFBP5	3488	-1.04104	0.00537485	0.00731018
IGFBP6	3489	-2.17542	0.000697187	0.000492806
IGFBP7	3490	1.08334	0.000304969	0.000762844
IGFL1	374918	-3.81216	0.00316008	0.00416312
IGLON5	402665	-1.74518	6.02715e-05	0.000207776
IGSF1	3547	-2.86655	0.000102212	0.000228762
IGSF22	283284	-1.67667	5.63308e-06	3.2472e-05
IGSF6	10261	1.48383	0.000380432	0.000178679
IGSF9	57549	1.5629	7.99493e-06	1.72197e-06
IKBIP	121457	1.21792	5.51451e-10	4.08051e-08
IKZF1	10320	1.68799	0.00023633	0.00015283
IKZF3	22806	3.05864	4.5507e-10	1.33967e-08
IL10RA	3587	1.32143	0.000548796	0.000492806
IL11	3589	2.19787	2.16231e-07	6.82525e-07
IL12RB1	3594	1.898	1.24603e-05	1.41109e-05
IL12RB2	3595	2.40177	3.13594e-08	5.32393e-07
IL16	3603	1.00239	0.00147516	0.00138856
IL17D	53342	-1.784	3.70983e-05	9.88523e-05
IL17RB	55540	1.75467	4.86297e-06	1.08541e-05
IL17RE	132014	-1.08254	2.82656e-05	1.47538e-05
IL18	3606	-2.09585	2.79513e-06	4.37431e-06
IL1F6	27179	-6.20633	0.00013248	0.000785147
IL1F8	27177	-3.38758	0.000128197	0.00101827
IL1RL2	8808	-1.19571	0.0191224	0.00689836
IL1RN	3557	-3.12236	0.00177559	0.000193127
IL20	50604	-2.74442	0.00525031	0.00646012
IL21R	50615	2.99525	2.47725e-07	1.00722e-06
IL22RA1	58985	-2.0321	0.025017	0.00396285
IL22RA2	116379	2.42107	5.25543e-05	0.000193127
IL24	11009	1.84725	0.00210005	0.00296456
IL27RA	9466	1.6076	7.96677e-05	6.87839e-05
IL2RA	3559	2.41385	3.87732e-08	3.38462e-07
IL2RB	3560	1.96409	8.28427e-06	5.01251e-06
IL2RG	3561	1.91876	0.000279602	0.00029404
IL32	9235	1.71922	0.00727064	0.00731018
IL33	90865	-1.15027	0.00194454	0.00296456
IL4I1	259307	1.9907	7.21582e-08	5.32393e-07
IL7R	3575	1.7721	2.00678e-05	3.8485e-05
INE2	8551	-2.14498	5.13924e-06	1.29434e-05
INHBA	3624	2.67204	6.63357e-07	7.54772e-06
INPP5F	22876	1.37631	4.33913e-07	8.63858e-06
INSM1	3642	1.31521	0.0015881	0.00176021
IP6K3	117283	-3.4116	0.00301642	0.00214721
IPO9	55705	1.04661	1.08329e-23	1.6792e-10
IQCB1	9657	1.08686	1.50741e-06	1.56413e-06
IQCC	55721	1.25731	5.83013e-09	2.20828e-07
IQCG	84223	2.94065	2.13137e-10	9.62499e-08
IQCH	64799	1.29571	5.68585e-05	9.05277e-06
IQGAP3	128239	1.74173	2.97053e-12	1.82832e-10
IRF1	3659	1.13633	0.00410479	0.00148526
IRF4	3662	1.71877	9.20336e-05	0.000120641
IRF8	3394	1.4718	0.00498734	0.001945
IRX1	79192	-2.6528	9.40933e-05	0.000634882
ISG15	9636	1.80707	7.15117e-06	1.34898e-05
ISM1	140862	-1.06972	0.00106894	0.00164267
ISM2	145501	1.85385	0.000223309	0.000316966
ISYNA1	51477	1.64453	0.00885562	0.00731018
ITGA11	22801	2.41358	0.000104479	0.000125628
ITGA1	3672	2.20355	2.90136e-09	3.38462e-07
ITGA2B	3674	1.94393	2.62581e-06	3.47788e-06
ITGA4	3676	1.63785	5.25651e-06	3.31891e-06
ITGA5	3678	1.17052	2.78205e-05	2.19347e-05
ITGAL	3683	1.81062	0.000479057	0.000224016
ITGAM	3684	1.71792	0.000345419	0.000224016
ITGAV	3685	1.2256	9.03897e-07	6.30915e-06
ITGAX	3687	1.95635	5.23312e-05	7.16894e-05
ITGB2	3689	1.52644	0.000636043	0.000316966
ITGB8	3696	1.05548	0.000943178	0.00108483
ITK	3702	1.94642	9.0734e-05	6.34304e-05
ITM2A	9452	-1.25184	0.000274112	0.000736372
ITM2C	81618	1.4909	0.000454456	0.000158912
ITPKA	3706	2.48166	7.25879e-07	3.47788e-06
ITPKC	80271	-1.32568	1.30999e-06	4.37431e-06
ITPR2	3709	-1.04899	1.09577e-05	3.17394e-06
ITPR3	3710	1.20342	7.22996e-08	2.09163e-07
IVL	3713	-3.8677	0.0068646	0.000395953
IYD	389434	-1.85901	0.00185883	0.00137563
JAK3	3718	2.16937	9.05966e-06	1.83484e-05
JAKMIP1	152789	1.68489	4.31384e-05	2.86287e-05
JMJD7-PLA2G4B	8681	-1.28484	1.57531e-05	6.34304e-05
JPH2	57158	-3.46495	1.74393e-05	4.55246e-05
KALRN	8997	-2.2308	7.91508e-07	2.17658e-06
KANK1	23189	-1.31433	3.16263e-06	5.23569e-06
KAT2B	8850	-1.50942	2.52472e-07	1.99039e-06
KBTBD10	10324	-7.34739	0.000473109	0.00051092
KBTBD5	131377	-5.55624	0.00121531	0.00552457
KCNA3	3738	1.95091	0.000168013	0.000262175
KCNAB1	7881	-1.37797	3.95698e-06	1.08541e-05
KCNAB2	8514	1.15565	5.68176e-05	9.90502e-06
KCNC3	3748	1.47372	5.32872e-07	3.17394e-06
KCND1	3750	1.54828	2.8582e-06	1.68181e-05
KCNE4	23704	1.67511	0.00019418	0.000910537
KCNG1	3755	-1.59533	0.00708563	0.003483
KCNG3	170850	2.65393	1.06064e-08	2.4589e-07
KCNH4	23415	1.10631	1.20435e-05	3.11679e-05
KCNJ10	3766	2.57279	2.11443e-05	5.24035e-05
KCNJ8	3764	1.24134	0.000367782	0.00129479
KCNK15	60598	-1.01609	0.00328078	0.00383721
KCNK3	3777	-1.73658	0.00159913	0.000910537
KCNK6	9424	-1.55021	8.15979e-06	1.34898e-05
KCNK7	10089	-3.52609	1.13821e-07	1.13419e-05
KCNMB3	27094	1.64361	7.15068e-08	6.47673e-07
KCNN3	3782	1.74683	0.00178554	0.00124834
KCNQ1OT1	10984	1.2519	5.90305e-09	2.32725e-07
KCNQ4	9132	-1.95173	3.49849e-05	2.68288e-05
KCNRG	283518	-1.2195	3.46919e-05	3.54045e-05
KCNS1	3787	4.96446	1.65462e-07	7.55116e-07
KHDC1	80759	1.30247	2.64864e-07	1.29014e-06
KIAA0101	9768	1.767	2.45353e-11	4.92767e-10
KIAA0125	9834	2.9328	6.75686e-05	0.000147053
KIAA0748	9840	2.02994	0.000207235	0.000106853
KIAA1211	57482	1.26996	0.00457249	0.00164267
KIAA1524	57650	2.2525	3.39421e-20	1.6792e-10
KIAA1543	57662	-1.2694	0.0129909	0.00493235
KIAA1737	85457	-1.45939	1.70401e-11	3.78182e-09
KIAA1841	84542	1.00139	2.65773e-08	2.72384e-07
KIAA1875	340390	1.69236	0.0011865	0.000410757
KIAA1949	170954	1.2675	6.26899e-10	3.27875e-08
KIF11	3832	1.58071	1.89814e-11	1.95986e-09
KIF14	9928	2.24758	9.4103e-14	1.6792e-10
KIF15	56992	1.51404	1.19791e-10	1.27002e-09
KIF18A	81930	1.88894	6.76977e-13	2.31473e-10
KIF18B	146909	1.774	9.16794e-13	1.82832e-10
KIF1A	547	-2.91581	0.00380977	9.47587e-05
KIF1C	10749	-1.50223	2.36319e-10	2.14698e-08
KIF20A	10112	2.03856	1.51376e-11	3.271e-10
KIF20B	9585	1.31369	3.20112e-11	5.01033e-09
KIF21B	23046	2.12924	6.32735e-09	8.2361e-08
KIF22	3835	1.02635	6.48663e-11	5.01033e-09
KIF23	9493	1.70325	6.10203e-12	1.6792e-10
KIF24	347240	1.77566	1.17331e-14	1.36022e-09
KIF26B	55083	2.10925	4.38367e-07	2.89322e-06
KIF2A	3796	1.04413	5.66365e-11	9.6519e-09
KIF2C	11004	2.15525	9.58595e-14	3.37914e-10
KIF4A	24137	2.02875	9.5978e-14	1.6792e-10
KIF4B	285643	1.87248	7.75672e-16	1.6792e-10
KIF9	64147	-1.08854	3.54642e-08	1.06615e-07
KIFC1	3833	1.56925	4.71756e-11	3.76514e-10
KIR2DL4	3805	1.73792	5.97308e-05	8.94766e-05
KIRREL3	84623	-1.07668	0.000404484	0.00296456
KLC3	147700	-1.84725	0.00175443	0.000910537
KLF10	7071	-1.04697	5.54264e-05	0.000171827
KLF12	11278	1.63606	1.28307e-05	2.50622e-05
KLF15	28999	-2.02002	5.42222e-05	0.000106853
KLF4	9314	-1.08716	0.00327402	0.00260123
KLF6	1316	-1.04243	2.78603e-06	1.13419e-05
KLF9	687	-1.06973	0.00391027	0.00326907
KLHDC7A	127707	-4.28537	3.59161e-09	5.20238e-07
KLHDC7B	113730	3.24132	1.65327e-07	1.00722e-06
KLHDC8A	55220	-3.29291	1.99865e-05	0.000158912
KLHL23	151230	1.15668	0.00223764	0.00148526
KLHL24	54800	1.17376	4.66741e-05	5.15692e-05
KLHL31	401265	-2.29722	0.000250224	2.98613e-05
KLHL35	283212	3.38762	5.9222e-13	1.33967e-08
KLHL5	51088	1.76248	1.30016e-10	1.48875e-08
KLHL6	89857	1.97051	2.11988e-05	2.2904e-05
KLK10	5655	-5.08643	8.18447e-06	1.47538e-05
KLK11	11012	-5.18725	1.44499e-08	6.63343e-09
KLK12	43849	-6.99608	1.45603e-08	1.24378e-07
KLK13	26085	-6.3799	5.44426e-07	1.56413e-06
KLK14	43847	-1.95582	0.00539058	0.00051092
KLK5	25818	-5.62075	5.87721e-06	1.72402e-05
KLK6	5653	-4.0423	7.57347e-06	7.54772e-06
KLK7	5650	-5.71746	2.35156e-07	9.61303e-07
KLK8	11202	-6.19343	2.26209e-06	2.89322e-06
KLK9	284366	-5.08685	0.00134634	0.00236346
KLRD1	3824	1.39169	0.00143075	0.000634964
KLRK1	22914	1.42974	0.0200092	0.00591839
KMO	8564	2.01636	8.05812e-06	7.8966e-06
KNDC1	85442	-2.25708	5.29759e-05	0.000185891
KNTC1	9735	2.14204	9.25387e-22	1.6792e-10
KPNA2	3838	1.00528	2.81109e-10	2.8662e-09
KPRP	448834	-3.75357	0.00109356	0.00332027
KREMEN2	79412	2.32098	1.41745e-05	5.48468e-06
KRT10	3858	-1.58899	0.00362901	0.00124834
KRT13	3860	-4.59395	0.000728878	9.88523e-05
KRT1	3848	-4.30875	0.000308289	0.000762844
KRT23	25984	-3.99331	1.58908e-08	2.79084e-08
KRT32	3882	-3.21677	2.76438e-07	7.41398e-06
KRT3	3850	-4.41876	4.51458e-06	0.000130102
KRT4	3851	-10.1791	2.147e-08	1.35597e-06
KRT78	196374	-6.75171	6.91691e-06	4.94071e-05
KRT79	338785	-1.49606	0.00303662	0.001945
KRT80	144501	-1.76001	0.000241003	0.00015283
KRT86	3892	1.93875	0.000234321	1.34898e-05
KRTAP4-1	85285	1.54607	0.00969646	0.000959293
KRTDAP	388533	-5.26927	0.000135541	0.000425989
KYNU	8942	1.07669	0.00188868	0.00201034
KY	339855	-3.38173	2.24697e-05	0.000185891
LAD1	3898	-1.02041	0.275281	0.00629297
LAG3	3902	2.3516	3.14048e-06	6.30915e-06
LAIR1	3903	1.49547	0.00126421	0.000441158
LAIR2	3904	1.98207	1.13294e-06	3.22494e-06
LAMA3	3909	1.38459	6.67579e-08	7.4053e-08
LAMA4	3910	1.22478	0.00291444	0.00479466
LAMB4	22798	-4.2329	1.50298e-05	0.00051092
LAMC1	3915	1.04127	4.67823e-05	7.47359e-05
LAMC2	3918	2.05621	3.71573e-08	1.70733e-07
LAMP3	27074	1.71077	4.41447e-05	5.23569e-06
LAPTM5	7805	1.27042	0.000605813	0.000135897
LASS1	10715	-1.42668	0.000147786	0.000204758
LASS3	204219	-1.54904	0.0729368	0.00244051
LASS4	79603	-1.33216	3.06659e-07	8.28339e-07
LAT2	7462	1.14842	0.00175285	0.000612832
LAT	27040	1.94347	0.000152138	0.00015283
LAX1	54900	2.24725	3.02959e-06	8.63858e-06
LBH	81606	1.78809	2.92575e-05	6.59298e-05
LBX2	85474	1.29529	0.000182433	0.00029404
LCK	3932	1.80951	1.10865e-05	1.54251e-05
LCN2	3934	-2.74204	0.000227611	0.000103002
LCP1	3936	1.4562	0.000159169	3.69199e-05
LCP2	3937	1.47054	6.03249e-05	5.36464e-05
LDB3	11155	-4.92846	0.000283511	0.000910537
LDHD	197257	-2.07998	1.03919e-06	1.49486e-06
LEPRE1	64175	1.2667	4.91689e-09	2.32725e-07
LEPREL1	55214	1.70497	6.53351e-05	3.8485e-05
LGALS7B	653499	-2.25419	0.020915	0.00923771
LGALS7	3963	-1.99572	0.00473612	0.00134233
LGALS9B	284194	-2.76774	0.000955307	0.000910537
LGALS9C	654346	-1.44852	0.0104698	0.00524649
LGI2	55203	1.63744	0.00149463	0.00170228
LGR6	59352	-3.4415	1.30118e-11	3.78182e-09
LHFPL2	10184	1.21623	8.1029e-05	0.000207776
LHX2	9355	5.38247	9.5978e-14	1.17601e-08
LHX5	64211	1.14904	8.0417e-05	1.1647e-06
LIG1	3978	1.6223	4.46694e-14	1.76012e-09
LILRA3	11026	1.49471	6.43108e-05	0.000120641
LILRA6	79168	1.33343	0.000901113	0.00170228
LILRB1	10859	1.97188	9.66251e-05	0.000158912
LILRB2	10288	1.5582	0.000812889	0.000353698
LILRB3	11025	1.0596	0.00567336	0.003483
LILRB4	11006	1.82594	9.26329e-05	0.000103002
LIMCH1	22998	-1.40923	1.61387e-05	1.03556e-05
LIMD2	80774	2.32033	6.52482e-09	2.59781e-07
LIMS3	96626	-1.12807	0.00240882	0.00463582
LIN52	91750	1.25842	6.50045e-10	3.01602e-10
LIN9	286826	1.39122	4.05305e-17	3.37914e-10
LINGO1	84894	1.20383	0.00327926	0.00493235
LIPK	643414	-2.42902	2.61619e-05	0.000747404
LIPN	643418	-1.66116	1.0134e-05	0.000233158
LLGL2	3993	-1.24574	7.37771e-06	1.80831e-06
LMNB1	4001	1.89851	3.1081e-16	1.6792e-10
LMO2	4005	-1.0951	0.000120127	8.75258e-05
LMO3	55885	-1.88712	0.00762146	0.00408262
LMO7	4008	-1.54757	2.4847e-05	4.1883e-05
LMOD1	25802	-1.53018	0.000391377	0.00164267
LMOD2	442721	-6.97884	0.00185641	0.00156935
LMOD3	56203	-5.44563	0.000540045	0.00343588
LOC100125556	100125556	1.42691	9.96633e-07	1.72197e-06
LOC100127888	100127888	-1.95951	2.61313e-05	0.000233146
LOC100128191	100128191	2.27622	1.27575e-18	2.39408e-10
LOC100128842	100128842	1.14263	3.06196e-07	1.89664e-06
LOC100130557	100130557	1.04582	5.872e-05	0.000158912
LOC100131551	100131551	-1.25883	0.0056482	0.00966292
LOC100132111	100132111	2.23898	8.57777e-05	0.000233146
LOC100170939	100170939	1.00475	3.14048e-06	6.9011e-06
LOC100188949	100188949	1.70887	0.000355928	0.000304891
LOC100190986	100190986	1.21037	0.000234232	0.000353698
LOC100233209	100233209	1.57964	5.50945e-05	7.16894e-05
LOC100271831	100271831	-1.29392	1.21497e-06	1.72197e-06
LOC100272146	100272146	1.3505	2.35156e-07	3.38462e-07
LOC100272216	100272216	1.01217	3.40088e-05	3.54045e-05
LOC100272228	100272228	1.03783	0.00606394	0.00668994
LOC100302650	100302650	-1.65491	7.99493e-06	4.94071e-05
LOC134466	134466	-1.72044	0.000111925	7.79305e-05
LOC144486	144486	1.32176	7.19911e-08	6.82525e-07
LOC148709	148709	1.54906	0.00023633	0.000441158
LOC150776	150776	1.07735	1.49703e-05	2.61748e-05
LOC151534	151534	1.17855	3.32325e-06	1.83484e-05
LOC153328	153328	-1.12877	0.0662769	0.00897655
LOC162632	162632	1.54638	2.33425e-05	8.41544e-05
LOC220594	220594	1.5736	0.0120953	0.00731018
LOC222699	222699	1.39765	2.01068e-06	4.58292e-06
LOC254559	254559	5.44117	4.20183e-23	1.6792e-10
LOC283314	283314	1.73729	1.20535e-10	3.13128e-08
LOC283663	283663	1.26752	0.000470289	0.000474878
LOC285548	285548	1.54354	1.26058e-06	1.91874e-06
LOC286467	286467	2.64734	3.94934e-09	8.31252e-08
LOC339524	339524	-1.22745	5.24012e-06	9.90502e-06
LOC339535	339535	3.71763	0.00285854	0.00221728
LOC374443	374443	1.40223	3.38651e-06	1.75739e-05
LOC390595	390595	-1.23841	1.56531e-05	4.36374e-05
LOC399815	399815	2.90842	1.27424e-11	4.46341e-09
LOC541473	541473	3.21979	2.91461e-10	3.63746e-08
LOC606724	606724	1.62154	0.00557015	0.00286885
LOC642846	642846	1.42048	1.54823e-08	2.20828e-07
LOC643008	643008	-3.0212	2.10037e-09	4.08051e-08
LOC647946	647946	2.8269	1.83601e-10	3.45982e-08
LOC730101	730101	1.57311	0.000177388	5.82942e-05
LOC81691	81691	1.04691	4.13001e-07	8.28339e-07
LOC84740	84740	1.44348	0.000972735	0.000569877
LOC84856	84856	1.96748	0.00268335	0.00524649
LOC92973	92973	-1.36341	0.000695413	0.00124834
LOC96610	96610	3.0366	0.000134786	0.000147053
LONRF2	164832	-2.65183	8.16473e-05	0.000110943
LOXL1	4016	1.24942	8.05187e-05	7.79305e-05
LOXL2	4017	2.45877	3.80777e-10	3.63746e-08
LOXL3	84695	1.41137	1.44671e-06	1.18462e-05
LOX	4015	2.00814	5.07484e-08	1.8897e-07
LPAR6	10161	-1.55157	7.95245e-07	3.45982e-08
LPIN1	23175	-1.00554	1.58874e-06	2.09813e-05
LPPR1	54886	-1.61694	0.000353344	0.000106853
LPXN	9404	1.43624	0.00013544	9.11097e-05
LRG1	116844	-2.41802	3.29369e-06	8.63858e-06
LRP1B	53353	-2.71997	0.000203658	0.000160878
LRRC15	131578	3.68487	9.66756e-07	8.23541e-06
LRRC2	79442	-2.66301	1.73241e-05	2.86287e-05
LRRC33	375387	1.46739	0.000126508	7.47359e-05
LRRC4B	94030	1.05659	0.00599947	0.00383721
LRRC8C	84230	1.22973	3.307e-09	6.47673e-07
LRRCC1	85444	1.19972	5.8814e-10	6.63343e-09
LRRN2	10446	-1.27298	0.00363123	0.00101263
LRRN4CL	221091	-2.09139	2.37226e-06	1.83484e-05
LTA	4049	2.71343	5.81651e-07	1.80831e-06
LTBP1	4052	1.05657	0.0011542	0.00158973
LTB	4050	2.60984	2.55163e-05	3.8485e-05
LTC4S	4056	-1.23908	1.92322e-06	6.9011e-06
LTF	4057	-3.47001	0.00022704	0.000762844
LUM	4060	1.87046	9.20336e-05	0.000200373
LUZP2	338645	-1.3385	0.00105125	0.00236346
LY6G6C	80740	-3.40072	0.000176769	0.000289006
LY6K	54742	2.02451	3.05419e-09	2.32725e-07
LY9	4063	1.44976	0.00952967	0.00540529
LYL1	4066	1.32708	0.000509378	0.000659113
LYNX1	66004	-3.33685	5.94234e-10	6.31e-08
LYN	4067	1.27888	0.000436327	0.000193127
LYPD1	116372	1.145	0.00789086	0.00950705
LYPD2	137797	-4.88943	5.10721e-05	0.000115678
LYPD3	27076	-1.7599	0.0373289	0.000474878
LYPD6	130574	2.78072	3.59694e-07	1.49486e-06
LYVE1	10894	-1.43527	0.000802709	0.00148526
MACC1	346389	-1.33513	0.00789804	0.0055642
MAD2L1	4085	1.39662	1.53579e-12	1.07832e-09
MAFF	23764	-1.16501	3.93416e-06	2.01066e-05
MAGED4B	81557	1.57672	0.00423127	0.00108483
MAGED4	728239	1.42476	0.0179269	0.00648626
MAGI1	9223	-1.05274	8.67507e-06	1.80831e-06
MALL	7851	-1.58778	0.00114403	0.000634964
MAL	4118	-7.82239	1.79789e-08	9.61303e-07
MAMDC2	256691	-2.7942	8.39333e-07	3.03366e-06
MAML3	55534	-1.02954	0.000224597	5.59327e-05
MAOB	4129	-1.44729	0.00151785	0.00138856
MAP2K3	5606	-1.11432	3.73841e-12	7.14648e-10
MAP2	4133	-2.15352	6.63422e-06	1.34898e-05
MAP3K13	9175	1.04547	0.00125021	0.00164267
MAP4K1	11184	1.80577	0.000679357	0.000529083
MAP4K2	5871	1.02144	1.3033e-08	3.93785e-07
MAP6	4135	-1.16882	0.000604755	0.00396285
MAP7D2	256714	5.06148	1.79944e-07	2.89322e-06
MAPK4	5596	-1.82856	0.00818271	0.00710525
MAPKAPK3	7867	-1.3591	9.01786e-11	1.08427e-08
MAPT	4137	-3.85635	6.11482e-08	8.70907e-07
2014-03-01	55016	1.35493	1.17271e-05	1.68181e-05
MARCKSL1	65108	1.61347	5.76058e-07	6.01505e-06
MAST1	22983	1.70938	0.000181214	0.000207776
MASTL	84930	1.14018	7.73882e-12	9.48398e-10
MATN3	4148	1.18133	0.00125167	0.00244051
MBOAT2	129642	-1.31944	0.00037448	0.000141565
MB	4151	-4.63734	5.3686e-05	0.000215666
MCART6	401612	1.49601	2.79513e-06	2.09813e-05
MCM10	55388	1.63775	7.35889e-11	1.6792e-10
MCM2	4171	2.88097	1.42315e-24	1.6792e-10
MCM3	4172	1.46906	1.39505e-19	4.92767e-10
MCM4	4173	1.68285	5.31475e-17	1.82832e-10
MCM5	4174	2.09043	1.95929e-19	2.64038e-10
MCM6	4175	1.83491	1.76596e-22	1.68353e-10
MCM7	4176	1.82213	8.22842e-19	2.52507e-10
MCM8	84515	1.60535	7.79653e-19	1.6792e-10
MCTP1	79772	1.06548	0.00838133	0.00872585
MDC1	9656	1.12213	4.14543e-18	1.6792e-10
MDK	4192	1.59615	4.48769e-05	7.79305e-05
MDM1	56890	1.14627	6.80463e-08	4.81016e-07
ME1	4199	-1.66967	1.40927e-06	1.80831e-06
ME3	10873	-1.01193	0.00040026	0.000395953
MEF2B	100271849	1.40078	0.000389009	0.000977656
MEFV	4210	1.22204	0.0478979	0.00775105
MEG3	55384	-1.4403	0.000357186	0.001945
MEI1	150365	4.23291	7.56917e-10	1.61536e-07
MELK	9833	1.71008	1.00149e-10	3.18754e-10
MEP1A	4224	1.53215	0.000479142	0.000254663
MESP2	145873	1.93669	3.00159e-05	5.59327e-05
MEST	4232	1.50623	2.33101e-07	2.17658e-06
METRNL	284207	-1.48889	1.97876e-05	2.86287e-05
METTL7A	25840	-1.1841	7.96561e-06	5.86562e-07
MFAP2	4237	2.04783	6.66025e-07	3.47788e-06
MFHAS1	9258	1.15885	4.98696e-07	4.55956e-07
MFI2	4241	2.80487	1.16025e-06	3.47788e-06
MFSD3	113655	-1.06999	3.08593e-05	2.39418e-05
MFSD6L	162387	-2.96123	1.09977e-08	4.34888e-07
MGAT3	4248	1.58529	0.0130638	0.00752381
MGA	23269	1.2496	4.79219e-16	2.49633e-10
MGC12982	84793	2.1537	1.07762e-17	1.6792e-10
MGC16121	84848	1.31116	0.000107872	0.000362589
MGC16703	113691	2.08924	1.72158e-05	2.78343e-05
MGC29506	51237	3.15833	0.000525247	0.000569877
MGC87042	256227	2.57697	8.57578e-08	5.86562e-07
MGLL	11343	-2.32485	7.93161e-11	6.78477e-10
MGST1	4257	-2.87054	7.84885e-05	0.000106853
MGST2	4258	-1.14342	8.67649e-12	3.58188e-09
MIAT	440823	2.51303	3.5829e-07	2.89322e-06
MIA	8190	-2.93196	9.78227e-06	0.000189872
MICAL2	9645	1.14542	1.24885e-06	1.54251e-05
MICB	4277	1.9429	9.89009e-08	4.14484e-07
MIR155HG	114614	1.68667	2.09436e-05	4.7443e-05
MKI67	4288	1.81847	9.55872e-11	5.66934e-10
MLF1IP	79682	1.58423	7.98622e-09	3.13128e-08
MLF1	4291	1.60561	0.000263439	4.01976e-05
MLPH	79083	-1.30113	0.000887245	0.00435716
MLXIPL	51085	-3.48331	1.52542e-10	4.31112e-08
MMD	23531	1.22974	2.41925e-07	5.73426e-06
MMP11	4320	4.23552	2.52563e-11	1.59081e-09
MMP12	4321	3.75824	4.1467e-10	1.82433e-08
MMP13	4322	3.89324	0.000170781	0.00029404
MMP14	4323	1.26845	3.91358e-10	4.08051e-08
MMP19	4327	1.15855	0.0016042	0.00124834
MMP1	4312	2.93938	0.000855873	0.000943251
MMP25	64386	1.38312	0.0132993	0.00731018
MMP27	64066	-2.51062	2.59905e-08	8.38996e-07
MMP28	79148	1.55999	0.0544832	0.00950705
MMP9	4318	3.94992	4.09138e-12	5.64694e-09
MMRN1	22915	-2.16547	0.000200935	0.000304891
MND1	84057	1.54413	6.24213e-12	1.44814e-09
MNX1	3110	1.99173	2.04314e-06	2.17386e-06
MORN3	283385	1.02436	0.0468148	0.00408962
MPHOSPH9	10198	1.28124	1.10379e-10	3.19994e-09
MPP2	4355	1.80584	0.00556005	0.00296456
MPP7	143098	-1.4268	0.000290674	0.000141565
MPV17L	255027	-2.59425	3.38721e-07	3.6348e-06
MPZL2	10205	-1.38624	0.000473074	0.00051092
MPZL3	196264	-1.91316	1.31137e-06	1.80831e-06
MPZ	4359	-1.88329	3.20025e-07	1.29014e-06
MS4A14	84689	1.16709	0.00044213	0.000271965
MS4A1	931	3.31877	0.000335017	0.000591434
MS4A7	58475	1.10112	0.0370102	0.00775105
MSC	9242	1.26152	0.00207064	0.00104752
MSH2	4436	1.05059	1.81924e-13	3.37914e-10
MSH6	2956	1.41502	4.93477e-23	1.6792e-10
MSL3L2	151507	1.13067	0.0171473	7.79305e-05
MSR1	4481	1.15711	0.00445982	0.00371461
MT1A	4489	-3.62825	1.55162e-09	1.29687e-07
MT1E	4493	-1.99897	1.7197e-05	3.8485e-05
MT1M	4499	-1.7761	1.46478e-05	9.47368e-06
MT1X	4501	-1.57797	5.6861e-09	5.06588e-08
MTBP	27085	1.96629	9.39982e-18	1.6792e-10
MTUS2	23281	-1.6572	0.000574634	0.000103002
MUC15	143662	-2.66068	3.50125e-06	2.79084e-08
MUC21	394263	-9.72257	4.78854e-09	3.75627e-07
MUC5B	727897	-5.09888	8.54989e-05	0.000200373
MUSTN1	389125	-2.61107	0.0015587	0.000367599
MXD1	4084	-1.96708	0.00432376	0.00408962
MYADML2	255275	-2.94026	0.00202009	0.00062461
MYBL1	4603	1.81762	1.51161e-12	3.37914e-10
MYBL2	4605	2.08918	2.72703e-12	2.31473e-10
MYBPC1	4604	-6.26232	0.0043634	0.00479466
MYCN	4613	1.37612	0.00619091	0.00610771
MYEOV2	150678	-1.05143	1.56692e-12	2.73138e-10
MYH11	4629	-1.97522	0.000510657	0.00104752
MYH1	4619	-7.70386	0.00257402	0.00116504
MYH2	4620	-11.6905	0.000398948	0.000354767
MYH6	4624	-4.94128	0.00102194	0.00387998
MYH7	4625	-8.77124	0.000377338	0.000410757
MYL1	4632	-9.65676	0.000719807	0.000638518
MYL2	4633	-7.93371	0.001155	0.000839716
MYL3	4634	-4.89087	0.00033472	0.000910342
MYL5	4636	-1.02544	3.307e-09	2.51711e-08
MYLK3	91807	-2.67411	7.04351e-06	5.48468e-06
MYLK4	340156	-1.33944	6.2846e-06	1.89664e-06
MYLPF	29895	-6.58962	0.000622617	0.00150319
MYO18A	399687	-1.11759	0.000333037	0.000165315
MYO1F	4542	1.09853	0.00378589	0.00138856
MYO1G	64005	1.76539	2.88107e-06	3.31891e-06
MYO1H	283446	-1.34462	0.00403898	0.00277788
MYO3A	53904	3.66401	7.20403e-05	5.73426e-06
MYO7A	4647	1.69744	3.11256e-07	8.28339e-07
MYOM1	8736	-3.31195	0.000358722	0.00108483
MYOM2	9172	-1.9865	0.000862925	0.000316966
MYOM3	127294	-2.99646	0.00449344	0.00897655
MYOT	9499	-5.84199	0.00030813	0.000328783
MYOZ1	58529	-6.42408	7.14659e-05	6.59298e-05
MYOZ3	91977	-3.7053	0.00129776	0.00359503
MYRIP	25924	-1.96578	7.37211e-06	1.61261e-05
NAIP	4671	1.20375	6.26227e-06	3.6348e-06
NAMPT	10135	-1.23818	4.60635e-07	9.16252e-07
NAP1L2	4674	-1.66465	2.96911e-05	9.05277e-06
NASP	4678	1.26565	1.91356e-15	1.21091e-09
NAT14	57106	1.02485	0.00271063	0.00120742
NAT8L	339983	-1.26632	9.81611e-05	0.000251843
NBEAL2	23218	-1.38924	0.00163945	0.00214721
NCAM1	4684	-1.72491	0.00947275	0.00228948
NCAPD2	9918	1.37875	1.74615e-17	1.6792e-10
NCAPG2	54892	1.63245	3.99705e-20	1.6792e-10
NCAPG	64151	1.32437	2.81771e-09	1.44814e-09
NCAPH	23397	1.52176	4.25872e-12	1.87837e-10
NCCRP1	342897	-3.70504	2.0401e-05	2.39418e-05
NCEH1	57552	1.43057	2.822e-05	1.61261e-05
NCF1B	654816	1.32403	0.00245979	0.00252295
NCF1C	654817	1.31357	0.000758347	0.00158973
NCF1	653361	1.35624	0.000544131	0.000549183
NCKAP1L	3071	1.76467	0.000219801	6.87839e-05
NCR3	259197	1.67945	0.000571775	0.000819355
NCRNA00107	283981	1.29573	0.000185141	0.000282868
NCRNA00174	285908	1.07258	6.40003e-06	2.09813e-05
NCRNA00176	284739	1.25818	7.98356e-05	2.73753e-05
NCRNA00181	503538	1.08006	0.00456758	0.00540529
NCRNA00188	125144	-1.01893	1.01107e-07	5.58191e-07
NCRNA00201	284702	1.44529	4.72224e-06	4.55246e-05
NDC80	10403	1.84464	8.82452e-13	4.7472e-10
NDE1	54820	1.21926	1.77774e-15	2.08121e-10
NDN	4692	-1.60108	3.41775e-08	9.62499e-08
NDRG2	57447	-2.45989	3.86427e-11	9.11409e-09
NEBL	10529	-1.20718	2.08222e-05	5.48468e-06
NEIL1	79661	-1.04337	8.99038e-05	0.000106853
NEIL3	55247	1.76954	6.63101e-12	1.87837e-10
NEK2	4751	1.91059	8.19569e-12	4.2355e-10
NEK6	10783	1.04924	0.00123889	0.00449328
NELL1	4745	-2.21549	0.00849692	0.000772668
NELL2	4753	1.9939	2.88214e-05	4.7443e-05
NETO1	81832	1.22779	0.00011195	0.000144801
NETO2	81831	1.75418	1.56984e-12	2.18379e-09
NEURL1B	54492	1.70276	8.92469e-10	2.26793e-08
NFAM1	150372	1.12346	0.00126042	0.00176129
NFASC	23114	-1.24186	7.45886e-05	9.11097e-05
NFE2L3	9603	1.48608	3.06637e-06	5.05481e-07
NFIX	4784	-1.636	1.85615e-09	6.31e-08
NFKBID	84807	1.23151	5.33719e-05	0.00015283
NFKBIL2	4796	2.15522	2.08701e-15	5.66934e-10
NID1	4811	1.87055	9.82709e-06	4.7443e-05
NID2	22795	2.59448	3.10425e-08	2.50348e-06
NIPA1	123606	1.09458	2.10275e-14	3.18754e-10
NIPAL1	152519	-1.82474	0.000591405	0.000125628
NKAIN1	79570	-1.9833	0.000239589	0.000341347
NKAPL	222698	-1.72378	4.23765e-07	2.62682e-06
NKD2	85409	1.3315	6.34026e-06	1.72197e-06
NKG7	4818	1.63857	0.00108602	0.000316966
NKX2-8	26257	-2.42096	2.67534e-05	5.25478e-05
NKX3-2	579	1.64811	1.45249e-05	1.61261e-05
NLGN4Y	22829	1.09628	0.00223928	0.000598838
NLRC3	197358	1.41867	7.07107e-05	0.000171827
NLRC5	84166	1.1618	0.00363116	0.000612832
NLRP6	171389	1.48745	0.000312354	0.000492806
NLRP7	199713	1.46043	0.00395385	0.0097793
NLRX1	79671	-1.89845	5.47575e-10	7.4053e-08
NNAT	4826	-1.37199	2.89381e-05	3.11679e-05
NOG	9241	-1.51738	0.0473541	0.00395214
NOS1	4842	-4.51506	2.46888e-07	2.08993e-06
NOS2	4843	2.98053	0.00860492	0.00710525
NOSTRIN	115677	-1.13245	0.000220935	0.00158973
NOTCH1	4851	1.08765	4.40961e-05	7.54772e-06
NOTUM	147111	1.30653	0.00575977	0.00286885
NOX4	50507	1.50261	9.51196e-05	0.000316966
NOXA1	10811	-1.23811	5.29323e-06	3.47788e-06
NPB	256933	1.40973	0.000747363	0.000335772
NPC1L1	29881	-1.00684	7.97586e-06	0.000110943
NPDC1	56654	-1.02449	1.16964e-06	9.90502e-06
NPL	80896	1.12817	0.00136066	0.000569877
NPNT	255743	2.39716	1.30056e-11	2.30289e-09
NPW	283869	1.77096	0.00067399	0.000645809
NR4A1	3164	-1.53309	0.000279815	0.000569877
NRAP	4892	-9.05569	0.000594806	0.000169538
NRCAM	4897	1.36565	0.0137723	0.00306371
NRG2	9542	-3.33337	2.05183e-12	5.91905e-09
NRIP3	56675	3.71204	8.28384e-17	3.271e-10
NRM	11270	1.48159	3.27004e-11	3.37792e-09
NRSN2	80023	1.04678	0.000443601	0.00078956
NT5C2	22978	-1.0599	6.42076e-07	2.50348e-06
NTF3	4908	-2.41784	9.94113e-07	1.29014e-06
NTM	50863	1.69871	0.000975834	0.00112295
NTRK1	4914	1.19814	0.000201737	0.000215666
NTRK3	4916	-1.47911	0.00291605	0.0097793
NUCB2	4925	-1.73588	7.37388e-11	6.63343e-09
NUDT11	55190	1.65507	0.000456865	6.59298e-05
NUF2	83540	1.80119	4.28178e-11	7.98889e-10
NUP107	57122	1.06083	1.24972e-17	1.75484e-10
NUP155	9631	1.30876	8.44284e-12	2.18379e-09
NUP210	23225	2.28549	9.55348e-12	3.78182e-09
NUP62CL	54830	1.92871	3.05089e-14	5.14054e-10
NUP62	23636	1.03355	3.23065e-21	1.6792e-10
NUSAP1	51203	2.07517	2.85404e-14	3.18754e-10
NXPH3	11248	-1.21802	0.000209208	0.000215666
NXPH4	11247	3.13456	3.52999e-10	1.3136e-07
OAS2	4939	1.16452	0.00198787	0.000106853
OAS3	4940	1.17497	7.84913e-07	6.60167e-06
OASL	8638	1.92557	3.46724e-06	3.47788e-06
OBSCN	84033	-1.27201	0.00353472	0.00326907
OBSL1	23363	-1.18421	2.12421e-05	1.34898e-05
ODZ3	55714	1.38995	0.00786707	0.00775105
OGN	4969	-2.10513	6.15809e-05	0.000106853
OIP5	11339	1.92771	6.17196e-16	2.24183e-10
OLFM1	10439	2.16211	0.00658038	0.001945
OLFML2B	25903	1.83634	6.19367e-06	3.11679e-05
OLR1	4973	1.84281	0.000936539	0.000762844
ONECUT2	9480	4.41955	4.48694e-24	1.6792e-10
OR51E1	143503	1.69249	2.0794e-05	4.1883e-05
OR7E91P	79315	-3.19265	1.08171e-08	3.38462e-07
ORAI2	80228	1.33094	7.14907e-05	6.07907e-05
ORC1L	4998	2.01659	4.91598e-13	5.66934e-10
ORC6L	23594	1.52589	1.06128e-11	4.50243e-10
OSCAR	126014	1.00051	0.00318603	0.00228948
OSGIN1	29948	-1.13109	1.63942e-05	1.99039e-06
OSM	5008	1.21161	0.000282504	0.000549183
OSR1	130497	-2.11941	0.000139258	0.000410757
OSR2	116039	1.14095	0.000538471	0.000943251
OTOP2	92736	-2.28867	0.000200836	0.00260278
OTOP3	347741	-6.14342	8.24319e-05	0.000221109
OTUB2	78990	-1.07464	0.00746704	0.001945
OVOL1	5017	-1.1968	0.0695148	0.00610771
OXGR1	27199	-1.16384	0.00322522	0.00188403
OXTR	5021	1.02348	0.0388061	0.00950705
P2RX4	5025	1.47265	0.0157778	0.00648626
P2RX5	5026	1.29554	0.0111857	0.00775105
P2RX6	9127	-1.34572	0.000999593	0.00134233
P2RY10	27334	1.98863	3.18106e-05	8.09589e-05
P2RY2	5029	-1.152	0.000366394	6.87839e-05
P2RY8	286530	2.0057	2.86357e-05	3.39498e-05
P4HA1	5033	1.17638	1.3652e-07	9.61303e-07
P4HA3	283208	1.77526	0.00053357	0.000591434
PABPC1L	80336	1.42907	0.00146694	0.00158973
PACSIN1	29993	1.46355	0.00112675	0.000389516
PADI1	29943	-3.52719	0.00116736	0.00221728
PADI2	11240	-2.15169	0.00103618	0.00207959
PAG1	55824	1.26161	9.40811e-06	8.23541e-06
PAIP2B	400961	-1.49134	7.30961e-08	3.85272e-08
PALMD	54873	-1.65463	4.22621e-07	1.1138e-06
PALM	5064	-1.75116	1.99121e-07	5.86562e-07
PAPLN	89932	1.09692	0.000198816	8.09589e-05
PAPSS2	9060	1.3461	0.00519969	0.00337419
PAQR4	124222	1.56634	5.77425e-15	9.48398e-10
PAQR5	54852	-3.0473	3.69208e-05	7.16894e-05
PARK2	5071	-2.54242	1.23789e-07	9.16252e-07
PARP14	54625	1.58151	3.44471e-09	1.65251e-08
PARP15	165631	1.56602	0.000412079	0.000709272
PART1	25859	-2.22897	0.000281007	0.000683543
PARVG	64098	1.63362	0.00109833	0.000683543
PASK	23178	1.27478	3.13673e-10	1.65251e-08
PAX5	5079	3.5836	2.60395e-08	1.79292e-07
PAX6	5080	1.42931	4.30045e-06	7.54772e-06
PAX9	5083	-1.57095	0.00327402	0.000441158
PBK	55872	1.53308	1.10342e-07	7.82232e-08
PBX4	80714	1.47024	2.67412e-06	8.28339e-07
PCDH10	57575	-1.3331	0.0283455	0.00872585
PCDH12	51294	1.24953	0.000106005	0.000125628
PCDH17	27253	2.04856	4.38367e-07	1.34898e-05
PCDH1	5097	-1.56465	1.92091e-08	9.11409e-09
PCDH20	64881	-3.84655	5.73173e-07	4.42658e-06
PCDHA4	56144	-1.67703	0.00123751	0.000332837
PCDHB2	56133	-1.56346	0.0125596	0.000762844
[truncated: 990 more rows]

## Sheet: tp53-wild HPV+ vs HPV-
gene symbol	Entrez ID	FC	fdr based on t-test	fdr based on Mann–Whitney test
AATK	9625	-0.621567	0.00128496	0.00134141
ABCA12	26154	-1.44998	0.00738185	0.00432282
ABCA13	154664	2.5003	0.00365704	0.000851799
ABCA2	20	1.05598	0.000855553	0.000738902
ABCA3	21	1.73265	0.00588865	0.00784676
ABCA4	24	-1.34743	0.00362021	0.00693022
ABCC2	1244	-1.75472	5.40292e-05	0.000100093
ABCC5	10057	1.70088	0.000498195	0.000469188
ABCD2	225	1.74013	0.00365734	0.00523486
ABCG4	64137	-2.29154	1.54437e-06	1.49762e-05
ABHD10	55347	0.664463	1.39799e-06	6.83503e-06
ABHD11	83451	0.958341	0.00625853	0.00784676
ABHD3	171586	0.607698	0.00519048	0.00392015
ABHD8	79575	0.648574	0.000182384	0.000224381
ABI3BP	25890	3.10797	0.00643038	0.00418607
ACACB	32	1.43903	0.000615464	0.000568332
ACAP2	23527	0.860125	0.000184509	7.13246e-05
ACAT2	39	0.943586	0.000296951	0.000112679
ACBD7	414149	3.74571	4.66628e-07	6.83503e-06
ACER1	125981	-2.68934	9.34057e-06	4.8169e-05
ACER3	55331	-0.945719	3.85796e-06	2.86144e-05
ACOT11	26027	-1.14474	0.00768008	0.00270947
ACOT4	122970	0.782787	0.00193491	0.00124844
ACP6	51205	0.979039	0.00245973	0.005762
ACPL2	92370	1.75722	9.90859e-05	0.000250983
ACSL6	23305	1.68891	8.14948e-05	0.000242528
ACSS1	84532	0.800044	0.0693084	0.00784676
ACTL6A	86	0.914666	9.71795e-05	9.33467e-05
ACTN1	87	-1.66701	7.17645e-08	3.51122e-06
ACTR1B	10120	0.815538	4.78878e-05	9.33467e-05
ACVR2B	93	0.730005	0.000258336	0.000377907
ACYP1	97	0.928055	0.000370895	0.000469188
ADAL	161823	0.7996	3.83067e-05	6.58833e-05
ADAM22	53616	2.62865	0.000255339	0.000374259
ADAM28	10863	1.77327	0.00631137	0.00556953
ADAMTS15	170689	-2.56074	0.000250971	0.000435846
ADAMTS17	170691	1.19361	0.000284902	0.000353079
ADAMTS20	80070	-2.53112	0.00223387	0.00545127
ADAMTSL4	54507	-1.36915	0.00308254	0.00405722
ADAP2	55803	-0.89328	0.00666984	0.00432282
ADARB1	104	-1.06337	3.33608e-05	0.00013253
ADARB2	105	2.91808	0.000246846	0.000505419
ADCY5	111	1.99328	0.00250191	0.00184596
ADCY6	112	1.29713	9.31807e-05	0.000138122
ADRA2B	151	1.57088	0.000446838	0.000353079
AFAP1L2	84632	-1.10571	0.00226531	0.00280691
AFF2	2334	2.5757	0.00143219	0.00379569
AGAP3	116988	-0.791463	5.23505e-07	4.38943e-06
AGAP5	729092	0.946983	0.000917762	0.000947891
AGL	178	0.705691	8.92318e-05	5.3622e-05
AGPAT2	10555	-0.768155	0.00284694	0.00154744
AGPAT4	56895	-1.4158	0.000316422	0.000454031
AGPAT5	55326	0.696231	0.0113073	0.00343606
AGTPBP1	23287	0.729423	1.84911e-05	5.81943e-05
AHNAK2	113146	-1.99951	0.000385726	0.000250983
AJAP1	55966	-3.91304	0.00025961	0.000818191
AK3L1	205	-1.0979	0.00495625	0.00651423
AKAP1	8165	0.614056	0.00370689	0.000638216
AKNAD1	254268	-2.68519	1.01422e-06	3.11633e-05
AKNA	80709	1.15817	0.00261701	0.00594752
AKR1B10	57016	-2.41378	0.00659696	0.00693022
AKR1E2	83592	1.71896	0.000116958	0.000488195
AKR7A3	22977	1.36017	0.0050803	0.00289122
ALDH1A1	216	2.90868	0.0041952	0.00191417
ALDH1L2	160428	-1.33856	0.0315799	0.00594752
ALDH3B2	222	-1.73698	0.00619951	0.0036647
ALDH5A1	7915	0.859427	0.0406043	0.00809715
ALDH6A1	4329	1.02083	2.15049e-05	7.3896e-05
ALG10B	144245	0.693222	0.0015774	0.00020636
ALG10	84920	0.878761	3.85796e-06	2.6115e-05
ALG6	29929	0.762942	1.01422e-06	5.80241e-06
ALMS1	7840	0.67798	7.85187e-06	5.19137e-05
ALOX12B	242	-3.89402	0.00232175	0.0035469
ALOXE3	59344	-2.70532	2.48802e-05	0.00010468
ALS2CL	259173	-1.41619	0.000729909	0.000614141
ALS2CR8	79800	0.648458	0.00184604	0.00184596
ALX3	257	0.847646	0.00161482	0.00261793
AMIGO2	347902	-2.46433	9.44081e-07	1.72741e-05
AMOTL1	154810	-0.769199	0.00478147	0.00212967
AMY2B	280	2.38446	9.39539e-06	4.18489e-05
AMZ2P1	201283	1.15458	0.000132516	0.000292829
ANKAR	150709	0.766534	0.00740568	0.0073789
ANKHD1	54882	0.757406	2.59594e-09	4.27283e-07
ANKLE1	126549	1.45043	0.0169856	0.00540577
ANKRA2	57763	0.693663	6.31512e-06	2.13587e-05
ANKRD20A3	441425	1.27726	0.000109631	0.00018335
ANKRD20B	729171	0.971046	0.002028	0.000790811
ANKRD32	84250	1.20559	5.07039e-10	2.13485e-07
ANKRD36B	57730	1.19613	0.00181572	0.00220548
ANKRD36	375248	0.980634	0.00117138	0.00178075
ANKRD43	134548	1.80164	8.83619e-05	0.000112679
ANKRD57	65124	-0.985176	0.00447153	0.005762
ANKRD6	22881	1.61365	0.00013563	0.000215266
ANO10	55129	-0.731246	0.000332532	0.000663216
ANUBL1	93550	0.698217	0.00501138	0.0035469
ANXA13	312	-1.34335	0.000657504	0.00124546
ANXA2P3	305	-0.611739	0.00425633	0.00475515
ANXA2	302	-0.586205	0.00210088	0.00343606
AP3B2	8120	2.34809	8.34433e-06	4.75662e-05
AP3M2	10947	0.863524	0.0001453	0.00020636
APBB2	323	-1.15675	3.34341e-06	2.04195e-05
APCDD1L	164284	-1.84592	0.00143833	0.000980349
APCDD1	147495	-1.12086	0.0146327	0.0073789
APITD1	378708	0.717872	6.94015e-06	2.41218e-05
APLP2	334	-0.825437	1.99382e-05	9.33467e-05
APOBEC3B	9582	2.13211	0.000110143	1.38902e-05
APOBEC3C	27350	0.844943	0.000302076	0.000328344
APOBEC3D	140564	0.955856	0.00888987	0.00432282
APOBEC3F	200316	0.939517	0.0119323	0.00104555
APOBEC3H	164668	0.848365	0.00372698	0.00540577
APOO	79135	0.607131	9.78211e-05	0.000191112
ARC	23237	-1.71671	0.00525744	0.00418607
AREG	374	-2.68696	5.44807e-05	3.67951e-05
ARG1	383	-2.00586	9.75836e-05	0.000250983
ARGLU1	55082	0.669596	0.00691876	0.00860972
ARHGAP11A	9824	0.778613	4.2851e-05	0.000100093
ARHGAP11B	89839	1.14526	1.04914e-05	7.67479e-05
ARHGAP19	84986	0.949961	2.72897e-05	9.00904e-05
ARHGAP24	83478	1.14526	0.00348801	0.000250983
ARHGAP26	23092	1.81061	6.3255e-05	8.27417e-05
ARHGAP32	9743	-0.68349	0.00352129	0.00432282
ARHGAP33	115703	1.51623	4.78438e-05	0.000156762
ARHGAP4	393	1.67999	4.04928e-07	7.1169e-06
ARHGDIA	396	-0.649588	1.30228e-06	4.83127e-06
ARHGEF16	27237	1.0489	0.00882884	0.00124844
ARHGEF19	128272	0.974867	6.63254e-06	1.12715e-05
ARHGEF33	100271715	3.57301	5.20946e-13	1.03406e-07
ARL17A	51326	0.895636	1.78043e-05	7.94683e-05
ARL4D	379	-1.78511	3.86066e-05	4.03528e-05
ARL6	84100	0.705237	0.00122972	0.000947891
ARNT2	9915	2.85266	3.87555e-05	0.000150669
ARRDC4	91947	-1.4727	0.000124029	0.000215266
ARSG	22901	0.747632	0.00610229	0.00523486
ARSI	340075	-1.82272	0.0019298	0.00289122
ARTN	9048	-1.27028	0.0048319	0.00835496
AS3MT	57412	1.77886	0.00725896	0.00835496
ASAM	79827	-1.60085	0.00681556	0.00149426
ASB2	51676	1.00257	0.00293989	0.00332434
ASB9	140462	1.48372	0.0191488	0.00418607
ASF1B	55723	1.4185	2.50061e-11	1.67423e-07
ASH2L	9070	0.742318	2.05078e-05	0.000127281
ASPM	259266	1.10548	1.93135e-06	8.58939e-06
ASPRV1	151516	-2.7903	9.46466e-06	4.18489e-05
ASRGL1	80150	2.61395	9.50811e-06	3.11633e-05
ASTE1	28990	0.976708	0.00092293	1.95958e-05
ASTN2	23245	1.72581	5.28919e-05	0.00020636
ATAD2	29028	1.34498	4.90907e-09	5.81966e-07
ATAD5	79915	1.32743	1.54551e-07	2.39061e-06
ATF3	467	0.861766	0.00476946	0.0063
ATG10	83734	0.585789	0.000394536	0.00149426
ATP10D	57205	-0.974	0.000872003	0.000233015
ATP6AP1L	92270	1.26531	4.7305e-05	9.33467e-05
ATP6V0E2	155066	1.50117	0.00217019	0.000422592
ATP6V1C2	245973	-0.743644	0.000831333	0.00236413
ATP8B1	5205	0.873541	0.00192897	0.00184596
ATXN7L2	127002	0.837945	4.57853e-05	0.000150669
AURKB	9212	0.772599	0.000358931	0.00134141
AZGP1	563	-2.09164	0.00532276	0.00299592
B3GALT5	10317	2.9242	0.00423976	0.00448958
B3GAT2	135152	0.603987	0.00340861	0.0073789
B3GNT4	79369	-1.2895	1.06212e-05	4.94326e-05
B4GALNT3	283358	-1.83502	0.00150368	0.00172433
B4GALT6	9331	1.19473	0.00774503	0.00418607
B9D2	80776	0.638789	0.000556812	0.000851799
BACH2	60468	1.16842	0.00292248	0.00446784
BAIAP2	10458	-0.60119	0.00890187	0.00672984
BAK1	578	-0.76246	9.28119e-05	0.000150669
BARD1	580	1.33514	7.24315e-07	1.02072e-05
BARX2	8538	-1.53748	0.00820104	0.00784676
BASP1	10409	-1.42151	0.0215543	0.00405722
BBOX1	8424	-2.60176	4.44548e-06	2.13587e-05
BCAR3	8412	-0.962821	0.00590462	0.00299592
BCAT2	587	0.977439	1.34458e-05	6.87036e-05
BCHE	590	-1.5064	0.00118529	0.00112555
BCL11A	53335	1.36991	0.000479318	0.000270986
BCL2L11	10018	0.966523	3.33502e-07	5.60138e-06
BCL2L15	440603	1.54505	0.00712338	0.00160687
BCL2	596	1.72392	0.000222381	0.000224381
BCL3	602	0.669951	0.00353382	0.0036647
BCL9L	283149	-0.771176	1.57436e-05	2.86144e-05
BCL9	607	0.63803	0.000749648	0.000913999
BCOR	54880	0.741002	7.37552e-06	4.94326e-05
BDKRB1	623	-1.09057	0.00131065	0.000688115
BDKRB2	624	-0.829438	0.00424809	0.00236413
BDNFOS	497258	1.65216	1.71145e-05	0.000127281
BEAN	146227	-1.1201	0.00451923	0.00418607
BEX2	84707	2.76072	2.48802e-05	8.27417e-05
BFSP1	631	-0.878797	0.000383617	0.000488195
BIN1	274	-0.75301	0.0819333	0.005762
BLM	641	0.860087	3.46702e-06	3.53429e-05
BMF	90427	1.01563	0.000340368	0.000393435
BMP3	651	3.52115	0.00407427	0.00356126
BMP8B	656	0.946655	0.00431145	0.0073789
BMS1P5	399761	0.611505	0.00620469	0.00507053
BNIP3	664	-1.44719	0.000239363	0.000663216
BOK	666	-1.26211	0.000192376	0.000304004
BOLA1	51027	0.789719	8.82913e-05	0.000469188
BOP1	23246	-1.01742	0.00205112	0.000790811
BPIL2	254240	-4.75272	5.24928e-07	1.22368e-05
BRCA1	672	1.1544	3.06984e-08	8.85872e-07
BRCA2	675	0.984111	0.000275602	4.94326e-05
BRD3	8019	0.656378	0.00011127	0.000169862
BRD8	10902	0.964398	6.56288e-09	2.27355e-07
BRF2	55290	0.614138	0.00213885	0.00129091
BRI3BP	140707	0.696695	0.00358383	0.00289122
BRIP1	83990	1.58864	1.70173e-09	4.65311e-07
BSN	8927	0.911338	0.00117051	0.00129091
BTBD11	121551	-1.84051	0.000387021	0.000121806
BTBD8	284697	0.964223	0.00617049	0.0055065
BTNL9	153579	3.36182	4.06169e-06	1.72741e-05
BUB1B	701	0.879586	4.52683e-06	2.51166e-05
BZRAP1	9256	2.07284	0.00027079	0.000365257
BZW1	9689	-0.684484	4.82728e-05	0.000112679
C10orf114	399726	-0.860062	0.0047594	0.00320362
C10orf35	219738	0.915356	0.00192897	0.000947891
C10orf58	84293	-0.753272	0.00840987	0.00289122
C10orf75	90271	1.49338	1.65765e-05	2.51166e-05
C10orf99	387695	-2.81112	0.0347274	0.00913698
C11orf20	25858	-1.51457	0.00254762	0.00523486
C11orf30	56946	0.592182	0.000169202	0.000469188
C11orf45	219833	-0.597595	0.00535417	0.00612371
C11orf87	399947	-2.07807	3.41042e-05	0.000214557
C11orf92	399948	2.90788	0.000597569	0.000638216
C11orf93	120376	2.36736	0.000152475	0.000198583
C12orf32	83695	0.729655	0.00242961	8.64266e-05
C12orf34	84915	1.55548	0.000952114	0.00116726
C12orf41	54934	0.608389	1.58617e-06	1.38902e-05
C12orf48	55010	0.950288	4.18114e-06	2.13587e-05
C12orf54	121273	1.11203	0.000687943	0.000526458
C12orf65	91574	0.646549	0.00283764	0.00343606
C13orf16	121793	-1.02191	0.00248619	0.00556953
C13orf1	57213	-0.728326	8.63888e-07	1.95958e-05
C13orf27	93081	0.748803	0.000617507	0.000980349
C14orf106	55320	0.635446	0.00232698	0.00120842
C14orf126	112487	-0.585936	5.009e-08	5.31291e-07
C14orf143	90141	0.702817	0.00615535	0.00289122
C14orf145	145508	0.912602	0.000242121	0.000435846
C14orf147	171546	-0.763182	8.81261e-05	0.00018335
C14orf149	112849	-0.942875	1.37985e-05	4.5473e-05
C14orf162	56936	2.89576	1.25113e-05	4.68965e-05
C14orf33	100129075	-0.758923	0.0053062	0.00523486
C15orf21	283651	0.87588	2.76026e-05	5.81943e-05
C15orf33	196951	0.965101	0.00769014	0.0036647
C15orf42	90381	0.995342	9.52316e-06	2.22247e-05
C15orf52	388115	-1.01104	0.00416824	0.0035469
C15orf56	644809	2.14478	5.4772e-07	1.79552e-05
C15orf58	390637	0.676766	0.0015302	0.00212967
C16orf57	79650	-0.732623	2.41354e-05	8.27417e-05
C16orf59	80178	0.909098	1.4268e-05	3.67951e-05
C16orf5	29965	0.751792	0.00101914	0.00124844
C16orf74	404550	-1.11201	0.00150755	0.00309405
C16orf75	116028	1.8207	4.03997e-09	4.79573e-07
C16orf79	283870	1.31948	0.00979915	0.0094142
C17orf104	284071	1.3862	3.16286e-05	6.58833e-05
C17orf44	284029	0.724741	0.00661917	0.00540577
C17orf51	339263	-0.660542	0.0125489	0.00594752
C17orf53	78995	1.2373	6.68989e-05	7.94683e-05
C17orf55	284185	-1.55608	0.000151987	0.000881308
C17orf57	124989	1.86787	6.42466e-08	4.38943e-06
C17orf65	339201	0.986004	0.000129067	0.000292829
C17orf67	339210	0.61648	0.00942826	0.00809715
C17orf76	388341	1.27582	0.000493335	0.00112555
C17orf91	84981	-0.908041	0.000259889	0.000353079
C18orf18	147525	1.20377	0.000112252	0.000198583
C18orf54	162681	1.30568	1.41605e-09	2.97929e-07
C18orf55	29090	0.825152	8.5024e-08	1.97455e-06
C19orf26	255057	-1.7851	7.55599e-06	1.95958e-05
C19orf33	64073	-1.17362	0.00471152	0.000568332
C19orf36	113177	1.33991	0.000791755	0.00160687
C19orf40	91442	0.640079	9.37209e-07	5.14459e-06
C19orf46	163183	3.02645	0.00202772	0.00241276
C19orf48	84798	0.791883	0.000881445	0.00124844
C19orf54	284325	0.699641	9.12948e-05	6.34087e-05
C19orf55	148137	0.60505	0.000203542	0.000422592
C19orf57	79173	2.90858	3.61253e-14	1.03406e-07
C1QTNF2	114898	0.722498	0.00573011	0.00343606
C1QTNF3	114899	1.38767	0.00847383	0.00270947
C1QTNF6	114904	-1.30006	0.00118966	0.000547445
C1orf104	284618	1.22348	5.34899e-05	0.000117201
C1orf112	55732	1.26489	2.52445e-08	2.69931e-06
C1orf113	79729	-1.00494	0.00360382	0.00309405
C1orf115	79762	1.45751	9.64537e-06	2.6115e-05
C1orf116	79098	-1.28213	0.00615496	0.00172433
C1orf126	200197	0.863225	0.00727488	0.00784676
C1orf135	79000	0.722474	0.000204202	0.000292829
C1orf175	374977	2.09677	0.00176684	0.00184596
C1orf177	163747	-1.87527	0.000595097	0.00178075
C1orf183	55924	0.822861	2.13841e-07	5.14459e-06
C1orf190	541468	1.59025	0.00139225	0.00172433
C1orf203	84852	0.714881	0.00356822	0.00540577
C1orf213	148898	1.0106	0.00143663	0.00191417
C1orf51	148523	1.78454	0.000758883	0.00343606
C1orf59	113802	0.910658	1.21926e-05	1.88451e-05
C1orf63	57035	1.22388	0.00156538	0.00198698
C1orf68	100129271	-2.73873	0.000560936	0.00190734
C20orf12	55184	0.718876	0.00422698	0.00523486
C20orf151	140893	1.18515	0.00670841	0.00715498
C20orf195	79025	-1.1462	0.000528263	0.000663216
C20orf197	284756	-2.55772	6.9851e-06	0.000387201
C20orf72	92667	0.660261	0.000310802	0.000150669
C20orf96	140680	0.906162	0.000639438	0.00129091
C21orf45	54069	0.947853	2.69328e-06	1.88451e-05
C21orf49	54067	1.24956	1.26798e-05	5.88316e-05
C21orf58	54058	1.39632	3.66634e-05	0.000100093
C21orf91	54149	0.596989	0.0085951	0.00379569
C22orf46	79640	0.629154	3.38848e-05	3.84229e-05
C2CD4B	388125	1.54581	0.000606293	0.00104555
C2CD4D	100191040	1.46468	0.00882741	0.00507053
C2orf15	150590	1.31542	0.00169294	0.00149426
C2orf18	54978	-0.667364	1.76757e-05	4.5473e-05
C2orf52	151477	1.00963	0.000306745	0.000281692
C2orf55	343990	1.3105	0.00133972	0.00205939
C2orf77	129881	0.973752	0.00244378	0.0094142
C2orf86	51057	0.775821	0.029861	0.0063
C3orf15	89876	1.45531	0.00467858	0.00969236
C3orf34	84984	1.5236	1.4664e-06	1.02072e-05
C3orf37	56941	0.642729	3.07534e-06	3.40564e-05
C3orf39	84892	0.733554	0.000480178	0.000526458
C3orf47	339942	1.0079	0.0172184	0.0094142
C3orf58	205428	1.58873	2.43775e-05	0.000121806
C3orf67	200844	-1.15897	0.00996128	0.00715498
C3orf70	285382	2.68331	6.82507e-11	1.44062e-07
C4orf10	317648	-0.883691	2.11818e-05	6.34087e-05
C4orf19	55286	3.2108	0.00203846	0.00270947
C4orf21	55345	1.12079	6.39582e-07	3.65802e-06
C4orf27	54969	0.602498	0.000124378	0.000250983
C4orf38	152641	-0.683493	0.00825371	0.0036647
C4orf46	201725	0.699336	0.000234085	0.000169862
C4orf7	260436	7.03327	0.000405031	0.000808372
C5orf23	79614	1.73714	0.0151135	0.00446784
C5orf25	375484	0.587723	0.00805453	0.00693022
C5orf30	90355	0.588702	5.47839e-05	0.000176898
C5orf33	133686	1.15919	2.00973e-07	9.6923e-07
C5orf34	375444	2.06267	9.74732e-10	2.27355e-07
C5orf41	153222	0.715668	0.000600544	0.0016646
C5orf45	51149	0.673079	0.0157958	0.00969236
C5orf54	63920	1.08408	6.50954e-06	9.06875e-06
C5orf62	85027	-0.925298	0.00282533	0.00172433
C5	727	1.90349	4.46987e-05	7.3896e-05
C6orf130	221443	0.619321	8.92489e-05	0.000138122
C6orf134	79969	0.735284	0.00117278	0.00104555
C6orf15	29113	-2.76201	0.0081281	0.00378786
C6orf162	57150	0.615488	0.00200871	0.00299592
C6orf167	253714	1.17223	8.98555e-09	7.89623e-07
C6orf218	221718	-1.95746	8.9117e-06	4.27625e-05
C6orf223	221416	3.28288	0.000154269	0.000614141
C6orf41	100133205	1.00865	0.00144839	0.00120842
C7orf10	79783	-1.03815	0.00191652	0.00289122
C7orf13	129790	2.82508	1.8775e-08	1.00063e-06
C7orf46	340277	2.16392	3.06984e-08	1.09818e-06
C8G	733	1.03644	0.00318799	0.00437511
C8orf39	55472	0.655105	0.00520913	0.00761723
C8orf40	114926	0.680913	0.0104592	0.00101442
C8orf45	157777	1.48874	1.86709e-07	3.28105e-06
C8orf4	56892	2.5084	0.00244705	0.000980349
C8orf55	51337	0.636375	0.00378615	0.00299592
C8orf79	57604	1.52183	0.00381653	0.0094142
C8orf80	389643	1.76739	0.00433227	0.00784676
C9orf100	84904	0.776872	0.000363744	0.000663216
C9orf125	84302	1.01582	0.010587	0.00761723
C9orf140	89958	0.782965	0.00506803	0.00594752
C9orf167	54863	-1.39735	0.0261669	0.00913698
C9orf169	375791	-2.39645	0.00166604	0.00379569
C9orf172	389813	1.43829	6.89559e-06	1.32596e-06
C9orf3	84909	0.961616	0.00162129	0.00139265
C9orf40	55071	0.747977	0.00176247	0.00280691
C9orf45	81571	2.13869	1.11766e-07	2.39061e-06
C9orf72	203228	0.740962	0.000530174	0.000422592
C9orf84	158401	1.74607	1.8208e-05	3.84229e-05
C9orf93	203238	0.795521	2.65106e-05	0.000100093
CA11	770	1.44308	0.00029582	0.000469188
CAB39	51719	-0.765039	0.000547536	0.000422592
CABLES2	81928	1.03734	6.42466e-08	1.81523e-06
CACNA1D	776	1.9924	0.000284309	0.000469188
CACNA2D1	781	2.08971	0.00205426	0.0035469
CALB2	794	-2.97481	1.65883e-05	4.18489e-05
CALD1	800	-0.817839	0.00472116	0.000851799
CALM1	801	-0.631515	0.000127681	0.000150669
CALML4	91860	0.835154	6.83739e-06	2.30517e-05
CAMK2N1	55450	-1.3902	0.00185729	0.00149426
CAMK4	814	1.37921	0.0106294	0.00887399
CAMSAP1	157922	0.651365	0.00054953	0.000980349
CAP1	10487	-0.646487	2.25682e-05	4.03528e-05
CAP2	10486	-1.09437	0.0141389	0.00154744
CARD10	29775	-0.854599	0.00383344	0.00556953
CARD18	59082	-3.83132	3.02066e-06	5.20905e-05
CASC2	255082	0.961153	0.000893005	0.000408353
CASC5	57082	1.20042	3.49569e-06	2.41218e-05
CASP14	23581	-7.29035	4.71952e-06	8.27417e-05
CASP1	834	-0.913006	0.00110519	0.000591274
CASP2	835	0.861825	4.66628e-07	6.83503e-06
CASP4	837	-1.31182	2.23872e-06	3.24778e-05
CASP8AP2	9994	0.994922	8.20487e-10	3.81596e-07
CASP9	842	0.687037	9.56027e-05	2.04195e-05
CATSPER2	117155	1.08021	0.00306806	0.00320362
CATSPER3	347732	0.955676	0.000312008	0.000250983
CAV1	857	-2.54183	2.33334e-08	1.14618e-06
CAV2	858	-1.27332	9.8366e-06	8.22066e-06
CBFA2T2	9139	1.17824	3.13102e-06	2.69931e-06
CBLC	23624	-0.922075	0.131033	0.00405722
CBLN1	869	1.96297	0.00111602	0.00158276
CBLN2	147381	3.67629	0.00137996	0.00320362
CBS	875	2.7211	0.000446314	0.000715035
CBX5	23468	1.54141	3.4323e-09	8.85872e-07
CBX6	23466	0.974536	0.000138264	0.000233015
CBX7	23492	1.8598	1.44079e-07	3.35801e-06
CCBE1	147372	-1.37573	0.00225518	0.00261793
CCBL1	883	0.954751	0.000439767	0.000663216
CCBP2	1238	-1.55645	0.00888987	0.00460525
CCDC106	29903	0.887977	0.00655353	0.0063
CCDC110	256309	1.63793	0.00349783	0.00309405
CCDC125	202243	0.927492	1.36864e-05	7.67479e-05
CCDC138	165055	0.747979	1.91416e-05	3.53429e-05
CCDC146	57639	1.6679	0.000119395	0.000316672
CCDC147	159686	-0.729575	0.00242642	0.00460525
CCDC14	64770	0.923443	6.83001e-06	3.11633e-05
CCDC150	284992	1.68909	3.03639e-07	4.59653e-06
CCDC157	550631	0.810408	0.000225891	0.000851799
CCDC163P	126661	0.775652	0.00031146	0.000738902
CCDC18	343099	0.99509	9.24184e-06	4.389e-05
CCDC21	64793	0.883401	1.04053e-06	2.69931e-06
CCDC28A	25901	0.613827	8.05529e-06	3.53429e-05
CCDC28B	79140	0.985509	0.00854541	0.0036647
CCDC34	91057	1.07119	5.2401e-05	0.000108443
CCDC39	339829	0.774328	0.000699686	0.00134141
CCDC45	90799	0.721207	0.0034572	0.00507053
CCDC52	152185	1.10752	1.02267e-07	1.58457e-06
CCDC64	92558	0.729452	0.0150282	0.00490547
CCDC75	253635	0.655188	3.90257e-06	2.51166e-05
CCDC77	84318	0.822107	0.000798278	1.02072e-05
CCDC86	79080	-0.844376	1.53417e-06	1.07007e-05
CCDC92	80212	-0.614924	0.00593145	0.00392015
CCDC99	54908	0.772861	6.14685e-05	0.000250983
CCHCR1	54535	1.28912	4.17411e-10	3.66306e-07
CCL19	6363	2.17258	0.0183009	0.00913698
CCL20	6364	2.5098	0.00167217	0.00205939
CCL28	56477	0.759864	0.0160168	0.00761723
CCNA1	8900	-3.9272	0.000103532	0.000250983
CCNA2	890	0.631177	0.000661082	0.000270986
CCNB2	9133	0.819766	0.00028769	0.000233015
CCNB3	85417	1.17489	1.97371e-05	7.3896e-05
CCND1	595	-1.47735	0.000377536	0.000304004
CCNE2	9134	1.50477	1.41254e-11	1.03406e-07
CCNF	899	0.746084	0.000275602	0.000270986
CCNI2	645121	1.59811	0.000644228	0.00104555
CCNL1	57018	0.708595	0.00459637	0.00540577
CCNO	10309	0.727085	0.00910461	0.00835496
CCNT1	904	0.645358	0.00987805	0.00212967
CCRL1	51554	-1.4962	0.00921788	0.00144171
CCRN4L	25819	-0.905747	0.0038314	0.0010853
CCT6P1	643253	0.79599	0.0120133	0.00913698
CD151	977	-0.792522	0.00218761	0.000913999
CD164L2	388611	-1.04922	0.00564564	0.00460525
CD19	930	2.30804	0.00486028	0.00405722
CD200	4345	1.03333	0.00508196	0.00280691
CD276	80381	-0.672612	0.00401025	0.00116726
CD40LG	959	1.85516	0.0130791	0.00903663
CD44	960	-1.00575	2.09593e-05	7.67479e-05
CD59	966	-0.680956	0.000415361	0.000469188
CDA	978	-4.2507	3.71654e-08	4.38943e-06
CDC25C	995	1.5426	3.90976e-09	1.09818e-06
CDC42EP4	23580	1.06433	0.000104095	7.94683e-05
CDC45	8318	0.771961	1.94171e-05	9.67437e-05
CDC6	990	0.796812	1.30167e-05	7.13246e-05
CDC7	8317	1.60639	2.60251e-11	2.97929e-07
CDCA2	157313	0.903788	2.43775e-05	0.000108443
CDCA7	83879	1.01132	0.000171262	0.000328344
CDCA8	55143	0.708476	0.000241609	9.67437e-05
CDH13	1012	-1.92742	4.91551e-05	0.000121806
CDH24	64403	0.758669	0.000428066	0.000339815
CDH3	1001	-1.37187	0.00196445	0.00270947
CDH8	1006	-3.0903	5.86247e-06	4.64064e-05
CDK19	23097	0.725701	0.000751264	0.000947891
CDK1	983	0.913454	8.9838e-06	2.51166e-05
CDK20	23552	1.09656	0.000373338	5.81943e-05
CDK2	1017	0.995986	2.77038e-10	4.65311e-07
CDK3	1018	1.36495	0.000521711	0.000663216
CDK5R1	8851	-0.851352	0.0130406	0.00594752
CDK6	1021	-1.41532	7.46266e-06	1.88451e-05
CDKAL1	54901	0.601179	2.52895e-07	9.88193e-06
CDKL3	51265	0.761647	5.10745e-05	9.67437e-05
CDKN1B	1027	0.684242	0.000168428	0.000156762
CDKN2A	1029	5.4783	3.96605e-11	8.80619e-08
CDKN2BAS	100048912	2.64499	2.36623e-10	2.97929e-07
CDKN2C	1031	2.80209	9.75865e-12	1.68354e-07
CDKN2D	1032	0.688022	6.11451e-05	0.000250983
CDNF	441549	0.871449	0.0144025	0.0073789
CDR2L	30850	-0.947673	0.00473167	0.00594752
CDSN	1041	-6.55347	1.5572e-07	1.55906e-05
CDT1	81620	0.992698	1.89549e-06	1.02072e-05
CEACAM19	56971	-2.0832	0.00100642	0.0010853
CEBPB	1051	-1.03258	2.11025e-05	0.000138122
CECR7	100130418	1.07177	0.000181147	0.000198583
CEL	1056	3.7607	8.12934e-05	0.000198583
CENPC1	1060	0.764254	1.30404e-06	1.28472e-05
CENPE	1062	0.821052	0.000388611	0.00139265
CENPF	1063	1.01051	3.91438e-07	3.51122e-06
CENPH	64946	1.54158	2.45909e-08	3.28105e-06
CENPI	2491	0.956618	0.000125731	0.000176898
CENPJ	55835	1.31206	9.78325e-07	5.80241e-06
CENPK	64105	1.6542	5.97376e-09	9.40028e-07
CENPL	91687	0.797334	1.36399e-07	4.99168e-06
CENPM	79019	1.1574	2.9874e-06	1.80587e-05
CENPN	55839	0.855075	0.000152614	0.00018335
CENPO	79172	0.802169	4.58045e-06	3.40564e-05
CENPQ	55166	0.899175	1.73142e-07	3.35801e-06
CENPW	387103	1.11611	2.02736e-06	1.33562e-05
CEP110	11064	1.13017	5.69196e-06	4.389e-05
CEP120	153241	1.06177	1.42324e-07	2.84323e-06
CEP135	9662	0.775987	0.00092815	0.000790811
CEP152	22995	1.2531	2.45172e-08	1.58457e-06
CEP164	22897	-0.640045	1.11631e-05	1.72741e-05
CEP192	55125	0.957181	1.57091e-05	4.18489e-05
CEP250	11190	0.660858	8.05841e-06	2.30517e-05
CEP63	80254	0.648938	2.51349e-05	4.94326e-05
CEP68	23177	0.681517	0.00362693	0.00446784
CEP70	80321	1.63641	1.10906e-07	5.80241e-06
CEP72	55722	0.927546	8.14948e-05	0.000138122
CEP78	84131	0.999548	2.06185e-07	5.80241e-06
CEP97	79598	0.602208	1.59399e-05	9.67437e-05
CERCAM	51148	-1.12232	0.00526556	0.00212967
CES3	23491	0.984179	0.00910529	0.00612371
CG030	116828	0.811537	0.00194142	0.00252849
CGB5	93659	-1.42006	0.00650789	0.00252849
CHADL	150356	0.98879	0.00133356	0.00184596
CHAF1A	10036	1.15913	1.4235e-10	2.13485e-07
CHAF1B	8208	1.40944	4.0827e-10	1.94173e-07
CHCHD10	400916	0.869694	0.00951188	0.00672984
CHCHD6	84303	0.596974	0.00496274	0.0035469
CHD6	84181	0.844542	6.04157e-05	0.000270986
CHDH	55349	3.43635	4.36514e-08	2.69931e-06
CHEK2	11200	0.994086	1.43642e-05	4.18489e-05
CHKB-CPT1B	386593	1.47742	0.00295768	0.0063
CHML	1122	1.03292	0.00111178	0.000591274
CHORDC1	26973	-0.844248	1.25778e-05	1.02072e-05
CHPF	79586	-1.39994	9.53266e-08	2.06082e-06
CHPT1	56994	1.25996	0.00617702	0.00160687
CHRFAM7A	89832	1.68207	0.000110077	0.000270986
CHRNA7	1139	1.65897	0.000191063	0.000328344
CHRNA9	55584	-2.22419	4.36164e-05	6.22128e-05
CHST14	113189	0.658774	0.0255501	0.00835496
CHST2	9435	-1.09047	0.0105443	0.00969236
CIDEA	1149	-1.4879	0.00165235	0.00418823
CIDEB	27141	0.721527	0.000275661	0.000505419
CITED4	163732	-1.23505	0.00159526	0.00101442
CIT	11113	1.14	6.09379e-07	4.99168e-06
CKS1B	1163	0.669642	0.000245741	0.000365257
CLCA2	9635	-2.07515	0.00018294	0.000117201
CLDN10	9071	5.36963	0.00214459	0.00460525
CLDN15	24146	0.985749	0.00518389	0.00392015
CLDN16	10686	1.65685	0.000522495	0.000328344
CLDN1	9076	1.66779	0.00104168	0.000688115
CLDN2	9075	1.08138	0.0169217	0.00309405
CLDN3	1365	4.14826	0.003761	0.00469452
CLDN7	1366	1.10111	0.000303516	0.000469188
CLEC17A	388512	1.76233	0.0273611	0.0094142
CLGN	1047	4.4152	3.34205e-06	1.80587e-05
CLIC3	9022	-1.75899	0.00166671	0.00245138
CLIC6	54102	2.44638	3.67164e-05	7.3896e-05
CLIP4	79745	-0.887209	2.42454e-05	5.81943e-05
CLSPN	63967	1.22409	2.58294e-06	1.49762e-05
CLTB	1212	-1.00731	6.73972e-05	0.000163652
CLTCL1	8218	-1.10677	0.0676364	0.00835496
CMTM1	113540	0.879221	1.3114e-05	6.34087e-05
CN5H6.4	150384	0.713651	0.000798144	0.00212967
CNFN	84518	-3.63738	0.00111835	0.00191417
CNGB1	1258	-4.29051	0.000122114	0.000688115
CNIH2	254263	1.0721	0.000218298	0.000393435
CNNM3	26505	0.794264	7.19271e-05	0.000169862
CNTD1	124817	1.40965	0.000192376	0.000100093
CNTLN	54875	1.39021	1.00701e-07	3.9902e-06
COCH	1690	2.83529	0.000723339	0.000614141
COL12A1	1303	-1.27729	0.00652013	0.00460525
COL13A1	1305	-0.850997	0.0307982	0.00379569
COL17A1	1308	-1.26191	0.000908255	0.00112555
COL28A1	340267	-3.26538	4.78878e-05	0.000408353
COL2A1	1280	-1.29429	0.00479419	0.00835496
COL4A4	1286	3.12302	0.000614038	0.000765146
COL4A6	1288	-4.19781	1.67068e-05	7.3896e-05
COL9A2	1298	1.82532	0.00306806	0.00651423
COL9A3	1299	-1.70508	0.000392622	0.000377907
COMMD2	51122	0.678092	5.25378e-05	0.00026162
COQ10A	93058	0.719096	0.0123001	0.0094142
CORO2A	7464	0.9833	0.00265712	0.00475515
CORT	1325	1.0372	0.000127021	0.000270986
CP110	9738	0.728385	2.40114e-06	1.55906e-05
CPA4	51200	-4.59803	9.24776e-06	2.13587e-05
CPEB1	64506	2.3451	0.000315889	0.000715035
CP	1356	3.38702	0.00773161	0.0063
CR2	1380	2.36247	0.00666063	0.00667347
CRABP2	1382	-1.4511	0.00154022	0.00172433
CRB2	286204	3.0546	0.000296759	0.000462772
CRBN	51185	0.656062	0.00139682	0.000526458
CRCT1	54544	-3.62975	0.000393665	0.000488195
CREB3L4	148327	1.23453	2.63315e-07	8.58939e-06
CRIM1	51232	-0.910165	9.39923e-05	4.5473e-05
CROCCL1	84809	1.36191	4.35233e-05	0.000224381
CROCCL2	114819	0.936506	0.000758642	0.00134141
CROCC	9696	0.744686	0.0011899	0.00120842
CRYGS	1427	1.23793	0.00454852	0.000688115
CSAD	51380	1.03028	0.00768367	0.00835496
CSMD1	64478	3.67967	0.00102165	0.00100062
CSPG4	1464	-1.85957	0.000723339	0.000614141
CSPG5	10675	1.08891	1.79934e-05	5.19137e-05
CST3	1471	-0.896533	0.000300699	0.000233015
CST6	1474	-1.97254	0.000600544	0.000818191
CTDSPL2	51496	0.723913	1.8271e-07	2.69931e-06
CTNNBIP1	56998	-0.627524	0.00773713	0.00309405
CTSC	1075	-1.12189	0.000184509	0.000377907
CTTNBP2	83992	2.60937	0.00581398	0.00446784
CTTN	2017	-0.847963	1.75121e-05	1.73048e-06
CUL9	23113	1.13226	5.02234e-07	3.9902e-06
CUZD1	50624	1.80274	1.77051e-05	2.18767e-05
CXCL14	9547	-3.23208	0.000950083	0.000568332
CXCL5	6374	-1.7018	0.0105566	0.00556953
CXCR1	3577	-2.06558	0.000104037	0.000270986
CXCR2	3579	-2.09499	0.00249565	0.00228226
CYB5R1	51706	-1.05798	0.00966507	0.00612371
CYB5RL	606495	1.68612	4.76659e-09	6.77166e-07
CYP26B1	56603	-1.80275	0.000270212	0.000191112
CYP27C1	339761	-1.78499	0.00028769	0.00018335
CYP2D6	1565	1.41921	0.000202644	0.000233015
CYP2E1	1571	2.81058	0.000117299	0.000316672
CYP2S1	29785	1.47774	0.0130605	0.00343606
CYP39A1	51302	-1.5002	0.0102204	0.00969236
CYP4F22	126410	-4.0845	0.000147108	0.000393435
CYP4X1	260293	3.48699	0.000437379	0.000638216
CYorf15A	246126	3.2903	0.00028498	0.000316672
CYorf15B	84663	3.38156	0.000112252	0.000348912
D4S234E	27065	-1.93744	8.59141e-05	0.00013253
DAAM1	23002	-0.960295	0.00264295	0.000818191
DAGLA	747	1.0433	0.0389494	0.00913698
DBC1	1620	-1.80021	0.0158823	0.00710123
DBP	1628	0.839192	0.003434	0.0036647
DBR1	51163	0.605509	0.000123737	0.000121806
DCAF16	54876	0.644101	0.000279595	0.000281692
DCAKD	79877	0.766399	0.0083941	0.00507053
DCBLD1	285761	-1.48471	2.71651e-06	1.49762e-05
DCI	1632	0.713521	0.000918577	0.000663216
DCK	1633	0.713016	2.4189e-05	4.94326e-05
DCLRE1A	9937	0.739451	2.17604e-05	0.000108443
DCLRE1B	64858	0.687666	3.17709e-05	6.58833e-05
DCLRE1C	64421	0.850123	0.000159844	0.000112679
DCP1B	196513	0.873749	0.000214047	0.000176898
DCP2	167227	0.685314	1.40185e-05	5.19137e-05
DCST2	127579	1.59422	0.00039197	0.000980349
DCUN1D3	123879	-0.70593	0.00202881	0.00154744
DCUN1D5	84259	-1.01217	1.45714e-06	2.69931e-06
DDB2	1643	0.812416	0.000232651	0.000176898
DDX10	1662	-0.626959	0.00097146	0.00026162
DDX11	1663	0.852655	1.61646e-05	2.22247e-05
DDX12	440081	1.6283	1.12205e-05	9.38271e-06
DDX26B	203522	0.950265	9.10157e-05	0.000316672
DDX3Y	8653	2.96321	0.000269802	6.72275e-05
DDX59	83479	0.590601	0.000332616	0.000292829
DDX60L	91351	-1.1587	0.000639269	0.000663216
DEFB103B	414325	-4.89429	7.68278e-05	0.000488311
DEGS1	8560	-0.883163	1.77987e-05	9.33467e-05
DEK	7913	0.899974	1.06474e-08	1.47457e-06
DEM1	64789	1.00966	6.11504e-05	3.40564e-05
DENND1C	79958	0.862332	0.000599082	0.00101442
DENND4B	9909	0.621581	0.000110077	0.000169862
DEPDC1B	55789	0.706314	0.000798144	0.000765146
DEPDC1	55635	0.787184	1.8208e-05	1.49762e-05
DEPDC4	120863	1.16167	6.90389e-11	1.13732e-07
DEPDC5	9681	0.798411	6.55829e-09	5.81966e-07
DERL3	91319	1.85358	0.00103723	0.00252849
DET1	55070	0.734924	0.00173947	0.00149426
DFNA5	1687	-1.02627	0.00103112	0.00134141
DFNB59	494513	1.00216	0.0180956	0.00490547
DGKB	1607	1.14759	0.00918797	0.00813613
DGKE	8526	0.703858	0.00338924	0.00418607
DHDH	27294	0.999995	0.002086	0.00191417
DHFR	1719	1.51507	2.6932e-11	2.07401e-07
DHRS13	147015	0.982793	0.00892555	0.00252849
DHRS3	9249	1.05425	0.00375032	0.00220548
DHRS7	51635	-1.15147	7.10318e-07	1.58457e-06
DHRS9	10170	-1.97493	0.0120305	0.00784676
DHX40	79665	0.689177	1.85861e-05	5.81943e-05
DIS3L	115752	0.800436	0.000533241	0.000715035
DKK1	22943	-2.88758	0.00551116	0.00686212
DKK3	27122	-1.14529	0.00300119	0.000851799
DLG3	1741	0.743045	0.00015482	0.000377907
DLGAP4	22839	-0.625223	0.000191063	9.67437e-05
DLX1	1745	-3.11877	1.0596e-07	2.69931e-06
DLX2	1746	-3.49154	2.32802e-07	5.14459e-06
DLX3	1747	-2.31176	9.85095e-05	0.000191112
DMC1	11144	2.19248	2.21913e-06	1.49762e-05
DMKN	93099	-4.5255	2.44457e-06	8.58939e-06
DMRTA1	63951	2.26133	0.000553812	0.00124844
DMRTA2	63950	6.11065	4.4219e-07	8.65838e-06
DNA2	1763	1.09571	8.06509e-06	4.5473e-05
DNAH11	8701	2.60711	0.00362604	0.00418607
DNAH1	25981	1.17307	0.00119586	0.00228226
DNAJC6	9829	-1.46117	0.0010218	0.00139265
DNAJC9	23234	0.679881	3.03141e-05	0.000117201
DNASE1	1773	0.708809	0.00391626	0.0073789
DNHD1	144132	0.9565	0.00723775	0.00405722
DNM1P35	100128285	0.866963	0.00752232	0.005762
DNMT1	1786	0.940798	4.6737e-09	5.81966e-07
DNMT3A	1788	1.06156	1.6291e-05	4.5473e-05
DNMT3B	1789	-1.14882	0.000280047	0.000422592
DOC2B	8447	2.271	2.9874e-06	3.53429e-05
DOK4	55715	-0.667043	0.000364688	0.000422592
DONSON	29980	1.10857	6.82507e-11	2.06806e-07
DPF1	8193	-3.07439	2.49455e-05	7.67479e-05
DPY19L2P2	349152	1.15576	6.30353e-05	0.000224381
DRAP1	10589	-0.722071	3.83498e-05	6.04524e-05
DSC1	1823	-4.41451	1.5572e-07	5.14459e-06
DSCAM	1826	-3.19857	3.77032e-05	0.000496221
DSCC1	79075	0.708189	5.11661e-05	3.11633e-05
DSCR6	53820	3.66986	2.45172e-08	3.9902e-06
DSE	29940	-0.627109	0.00173796	0.00289122
DSG1	1828	-7.53122	3.4322e-06	4.94326e-05
DSG4	147409	-1.42714	0.0179135	0.00829396
DSN1	79980	1.03677	1.23776e-08	6.46176e-07
DSP	1832	-0.719667	0.0106641	0.00693022
DSTN	11034	-0.61231	0.000112252	0.000224381
DTL	51514	1.38582	8.31244e-08	1.58457e-06
DTX2	113878	0.765639	0.00278808	0.000913999
DUSP14	11072	-1.37725	5.50339e-05	3.11633e-05
DUSP2	1844	1.10415	0.0036384	0.00154744
DUSP6	1848	-1.07222	0.00139724	0.00261793
DUSP7	1849	-0.611193	0.00433227	0.00490547
DUT	1854	0.858608	8.9117e-06	3.24778e-05
DVL1	1855	-0.770192	8.43363e-05	0.000112679
DYRK1A	1859	0.646609	1.89512e-07	1.00063e-06
DZIP3	9666	0.917067	1.21773e-05	2.41218e-05
E2F1	1869	1.37855	1.3002e-09	2.06806e-07
E2F2	1870	1.24498	1.37149e-08	4.79573e-07
E2F7	144455	1.38633	5.64724e-09	4.52199e-07
E2F8	79733	1.5117	1.25382e-11	1.03406e-07
EAF2	55840	1.34222	0.00021241	0.000328344
EBF4	57593	1.35046	0.0069681	0.00460525
EBPL	84650	-0.610251	3.52348e-05	0.000127281
ECE1	1889	1.06664	7.23537e-06	1.49762e-05
ECT2	1894	1.34806	6.51663e-07	6.34911e-06
EDARADD	128178	0.744942	0.00099194	0.000790811
EDNRA	1909	-1.62248	0.000544792	0.000127281
EFCAB2	84288	0.859482	0.00130075	0.000881308
EFCAB6	64800	1.85597	2.84045e-05	0.00010468
EFCAB7	84455	0.851476	3.34341e-06	2.9954e-05
EFHC2	80258	1.7597	0.00346346	0.00399635
EFNA3	1944	-1.14573	0.000950417	0.000790811
EFNB2	1948	-1.14179	0.000364696	0.000715035
EFNB3	1949	-1.50478	5.7439e-06	1.88451e-05
EFR3B	22979	-1.11354	0.00238633	0.00228226
EFS	10278	0.597739	0.0113541	0.00289122
EGOT	100126791	1.94013	1.34288e-05	7.13246e-05
EHD2	30846	-0.848373	0.000254138	0.000169862
EHD4	30844	-0.63064	0.00383161	0.00228226
EHHADH	1962	0.874551	8.08914e-05	0.000198583
EI24	9538	-0.911595	2.46646e-08	1.73048e-06
EID3	493861	0.781599	0.0026828	0.00198698
EIF1AY	9086	3.67446	0.000261218	0.000263059
EIF2AK3	9451	0.722834	0.000662976	0.000505419
EIF2B2	8892	-0.602076	1.11372e-06	1.12715e-05
EIF4A1	1973	-0.588544	0.00031376	0.000547445
EIF4A2	1974	1.30097	1.61046e-05	5.62423e-05
EIF4EBP3	8637	0.798597	0.000359152	0.000488195
EIF5AL1	143244	-0.615632	1.7594e-05	4.03528e-05
ELAC1	55520	0.718918	2.05463e-05	4.94326e-05
ELF2	1998	0.694108	6.42466e-08	2.63104e-06
ELF3	1999	1.35545	0.00138705	0.00112555
ELK3	2004	-0.676754	0.00459719	0.00236413
ELL2	22936	-0.826986	0.0117198	0.00490547
ELMO3	79767	-0.967832	0.0129378	0.000270986
ELOVL1	64834	-0.845711	2.52895e-07	3.28105e-06
ELP2P	100131454	0.854867	0.00342753	0.00392015
EME1	146956	0.917353	3.61769e-06	3.53429e-05
EML1	2009	-1.61284	0.000145715	0.000304004
EML4	27436	0.597367	0.000481734	0.000488195
EMP2	2013	0.741706	8.65033e-05	0.000224381
EN1	2019	-1.49068	0.0194917	0.00969236
ENAH	55740	-1.00541	0.000497767	0.000913999
ENDOD1	23052	-1.46171	6.28946e-08	1.14618e-06
ENDOU	8909	-3.3018	0.0032393	0.00534029
ENHO	375704	1.01945	0.00338263	0.005762
ENO2	2026	1.42112	0.00743608	0.00280691
ENPP4	22875	1.55202	0.00297354	0.00220548
ENPP5	59084	3.51821	4.36164e-05	0.000135985
ENPP6	133121	2.19086	0.00452332	0.00286667
ENTPD4	9583	0.752417	0.000305374	0.000377907
ENTPD7	57089	-1.10717	1.99382e-05	5.3622e-05
EPB41L2	2037	0.752195	0.0140685	0.00343606
EPB41L4A	64097	0.763191	0.0114565	0.00332434
EPGN	255324	-5.15925	1.01422e-06	2.29477e-05
ERAP1	51752	0.601339	0.0208297	0.005762
ERCC6L	54821	0.853352	2.81039e-05	4.18489e-05
EREG	2069	-5.39053	2.67853e-06	1.80587e-05
ERI2	112479	0.587262	0.000908255	0.000339815
ERMAP	114625	0.607798	0.00270516	0.00252849
ERO1LB	56605	1.56102	0.000732554	0.000422592
ESCO2	157570	1.3143	6.35549e-08	1.58457e-06
ESPL1	9700	0.762517	0.00010809	7.94683e-05
ESR1	2099	2.64943	0.00188698	0.00507053
ESR2	2100	0.901442	0.000773061	0.00134141
ETHE1	23474	-0.656721	0.00117648	0.00220548
ETV2	2116	0.647366	0.00400041	0.00212967
ETV6	2120	0.667597	0.00106985	0.000422592
EXO1	9156	0.887301	3.68611e-05	3.11633e-05
EXOSC5	56915	0.67098	0.00398836	0.00320362
EXT2	2132	-0.650048	0.000399697	0.000435846
EYA2	2139	3.27993	3.03141e-05	9.67437e-05
EZH1	2145	0.855524	1.58273e-05	4.94326e-05
EZH2	2146	1.35611	1.52495e-07	9.06875e-06
F2RL1	2150	-1.9946	9.63269e-05	2.9954e-05
F2RL3	9002	-0.897745	0.00599716	0.00860972
F3	2152	-1.86386	0.00272174	0.00172433
F8	2157	0.859897	0.000716796	0.00198698
FA2H	79152	1.62928	0.00147505	0.00178075
FABP5	2171	-2.55839	0.00286888	0.00299592
FADS2	9415	1.80371	0.000391419	0.000365257
FAF1	11124	0.599124	3.91438e-07	4.59653e-06
FAM101B	359845	-0.700608	0.0109992	0.00507053
FAM102B	284611	1.07027	0.00341322	0.00101442
FAM105A	54491	0.683185	0.00338263	0.00418607
FAM105B	90268	0.596684	0.000604558	0.00120842
FAM108C1	58489	0.763491	0.00572347	0.00309405
FAM110C	642273	-1.16527	0.00176882	0.000339815
FAM111B	374393	1.68548	3.14655e-12	1.03406e-07
FAM115C	285966	-0.807116	0.00773161	0.00913698
FAM117A	81558	0.851644	0.00587812	0.00969236
FAM118A	55007	0.591405	0.0117342	0.00612371
FAM120C	54954	1.28178	0.000781505	0.000765146
FAM126A	84668	-0.730732	7.1329e-05	0.000112679
FAM13AOS	285512	0.833006	0.00485037	0.00594752
FAM13B	51306	0.804509	6.43525e-05	0.000108443
FAM156A	29057	0.720963	0.00552932	0.00252849
FAM157A	728262	1.24014	0.00165434	0.000947891
FAM159A	348378	1.87957	0.00204645	0.00184596
FAM161A	84140	1.48259	3.80154e-06	2.04195e-05
FAM161B	145483	0.74908	0.00185496	0.00299592
FAM164A	51101	0.952904	0.00210622	0.00184596
FAM164C	79696	0.903141	0.00160602	0.00252849
FAM165B	54065	0.632145	0.000436061	0.000688115
FAM171A1	221061	1.84918	0.00823097	0.00490547
FAM172A	83989	1.02644	6.20028e-05	6.87036e-05
FAM176A	84141	-1.67881	0.000290537	0.000818191
FAM178A	55719	0.68627	0.000125648	0.000304004
FAM182B	728882	2.83009	0.000266351	0.0004648
FAM184A	79632	2.42672	1.21637e-05	6.04524e-05
FAM184B	27146	2.56422	0.000986737	0.000502963
FAM20B	9917	0.585663	0.000196794	0.000377907
FAM24B	196792	1.45737	0.000535118	0.000377907
FAM25A	643161	-5.41948	1.46754e-05	0.000156762
FAM25B	100132929	-4.04839	7.03851e-06	3.80975e-05
FAM26E	254228	-1.38277	0.00774651	0.00299592
FAM38A	9780	-0.851516	0.00284694	0.000408353
FAM3B	54097	4.21374	2.36968e-05	6.04524e-05
FAM53B	9679	0.628108	0.00745039	0.00134141
FAM64A	54478	1.25218	0.000147108	0.000215266
FAM70A	55026	1.33778	0.000535118	0.00018335
FAM72B	653820	0.669098	0.00593874	0.00784676
FAM72D	728833	0.637637	0.00276996	0.00392015
FAM81A	145773	2.21829	3.58496e-08	1.89275e-06
FAM83A	84985	-1.79983	0.00295653	0.00018335
FAM83E	54854	2.64462	2.96427e-05	0.00010468
FAM89A	375061	-1.33064	4.72522e-05	0.000138122
FAM95B1	100133036	1.87719	0.000238973	0.000339815
FANCA	2175	1.27387	2.81196e-07	6.34911e-06
FANCB	2187	0.929635	1.81625e-06	6.83503e-06
FANCC	2176	1.06499	6.42466e-08	2.22257e-06
FANCD2	2177	0.91232	1.55782e-05	1.07007e-05
FANCE	2178	0.793563	0.000104928	0.000281692
FANCG	2189	0.810168	0.000460059	0.00154744
FANCI	55215	1.18667	1.2622e-07	5.60138e-06
FANCL	55120	1.42864	2.31835e-07	5.60138e-06
FANCM	57697	0.9048	2.06348e-05	5.19137e-05
FBF1	85302	0.838356	0.000191063	0.000422592
FBLIM1	54751	-1.63776	2.55702e-05	5.3622e-05
FBLN1	2192	0.916339	0.00548865	0.00693022
FBXL14	144699	0.684491	0.0496092	0.0063
FBXL2	25827	-1.43544	2.61714e-06	1.33562e-05
FBXO24	26261	0.6123	0.000505206	0.000663216
FBXO25	26260	0.639935	0.000896478	0.00149426
FBXO43	286151	2.04832	1.29415e-05	5.19137e-05
FBXO4	26272	0.741263	0.000822718	0.000365257
FBXO5	26271	1.13439	4.73958e-07	2.22257e-06
FDFT1	2222	0.656311	0.0019298	0.0016646
FDPSL2A	619190	0.812456	0.00817786	0.00184596
FEN1	2237	0.703579	0.000239706	0.000393435
FERMT1	55612	-1.04401	0.00133972	0.00139265
FEZ1	9638	-1.74888	1.97626e-05	4.5473e-05
FGD3	89846	0.620322	0.0074475	0.00809715
FGFBP1	9982	-2.12107	0.00295653	0.000469188
FGFR2	2263	1.06698	0.00805952	0.00270947
FHL2	2274	-0.629585	0.0301434	0.00475515
FHOD1	29109	-0.71959	0.00016839	0.000365257
FIGNL1	63979	1.19663	2.60971e-08	1.14618e-06
FJX1	24147	-1.24325	1.53952e-06	8.22066e-06
FKBP9L	360132	-0.931766	0.00367786	0.000270986
FKBP9	11328	-1.0031	3.13045e-07	5.60138e-06
FLG2	388698	-2.98461	0.000672737	0.00209804
FLJ10213	55096	0.777575	0.00374303	0.00432282
FLJ11235	54508	0.972087	0.0108268	0.00299592
FLJ13197	79667	1.07461	0.0246925	0.00887399
FLJ23867	200058	-0.954139	0.00121377	0.00245138
FLJ37453	729614	1.05065	3.4322e-06	3.24778e-05
FLJ40330	645784	2.46165	0.00150385	0.00212967
FLJ40852	285962	0.806605	0.00748513	0.00784676
FLJ42289	388182	1.33156	3.6276e-05	0.000108443
FLJ45244	400242	0.902422	0.00156668	0.000947891
FLJ45445	399844	1.71276	0.00371244	0.00101442
FLRT2	23768	-1.87541	0.00113506	0.000638216
FLRT3	23767	-3.64969	0.000286353	0.000270986
FMNL2	114793	-0.790959	0.0127294	0.00289122
FMO3	2328	1.22866	0.0175277	0.00887399
FMO4	2329	0.862479	0.00385307	0.00320362
FNDC4	64838	-1.25601	0.00112503	0.00149426
FNDC8	54752	0.636351	0.0581205	0.00405722
FOLR3	2352	-3.33303	2.17134e-06	2.04195e-05
FOSL1	8061	-1.91487	0.000109481	0.000365257
FOXA1	3169	3.3492	0.000115539	0.000156762
FOXC2	2303	-2.07932	0.000724896	0.000871663
FOXD3	27022	2.5467	4.51478e-06	1.95958e-05
FOXD4L1	200350	0.899573	0.00141599	0.00149426
FOXD4	2298	0.997372	0.0030498	0.0036647
FOXE1	2304	1.47367	0.00307227	0.000469188
FOXF2	2295	-0.924117	0.0107958	0.00405722
FOXM1	2305	0.592788	0.020503	0.00289122
FOXO4	4303	0.642734	0.00342525	0.00116726
FOXP2	93986	1.84823	0.000167738	7.94683e-05
FOXQ1	94234	1.3143	0.0163302	0.00913698
FOXRED2	80020	2.51203	3.35323e-11	2.97929e-07
FRAT1	10023	0.714677	0.00927367	0.00540577
FRAT2	23401	1.02918	0.00683423	0.00594752
FRK	2444	1.09826	0.0110125	0.00672984
FRRS1	391059	0.690935	0.000551676	0.000121806
FRS3	10817	0.658261	0.00140653	0.00149426
FSCN1	6624	-1.03508	2.56611e-05	4.389e-05
FSTL3	10272	-2.83458	5.35263e-06	2.30517e-05
FSTL4	23105	2.23422	0.00021313	0.000242528
FST	10468	-1.43446	0.0138815	0.00860972
FURIN	5045	-0.73476	0.000423293	0.000377907
FUZ	80199	0.897882	0.0129886	0.00594752
FXYD5	53827	-1.25147	1.14457e-06	5.14459e-06
FXYD6	53826	1.53438	0.00685809	0.00212967
FZD9	8326	1.78723	4.6473e-05	7.13246e-05
GABARAPL1	23710	0.661527	0.0166771	0.0073789
GABRP	2568	4.21929	0.000820353	0.00112555
GALNT13	114805	-1.91324	0.00323764	0.00594752
GALNT3	2591	-0.894003	0.0417944	0.00418607
GALNT6	11226	-3.04524	1.41096e-05	7.67479e-05
GALNTL4	374378	-1.02813	0.0006326	0.00149426
GARS	2617	-0.598162	3.91438e-07	2.69931e-06
GAS2L3	283431	0.926883	7.82341e-07	3.28105e-06
GATM	2628	2.20694	5.76552e-05	7.67479e-05
GATS	352954	1.2412	0.000147175	0.000292829
GBX2	2637	-1.67835	0.00346729	0.00258022
GCDH	2639	0.620131	0.00094099	0.000818191
GCET2	257144	1.8311	0.00024761	0.000765146
GCFC1	94104	0.716146	1.43032e-05	5.3622e-05
GCHFR	2644	1.66625	9.68378e-05	0.000191112
GCK	2645	1.68355	0.000392704	0.000913999
GDA	9615	5.14585	0.000556395	0.00102674
GDF9	2661	0.774223	0.00118529	0.00160687
GDPD2	54857	-3.9864	0.00300899	0.00392015
GEN1	348654	1.09914	6.3084e-09	6.09523e-07
GFOD1	54438	-0.99831	0.00740695	0.00418607
GGA2	23062	1.0813	9.08683e-07	2.69931e-06
GGT7	2686	1.28337	9.44506e-05	0.000144323
GINS1	9837	0.939838	1.26798e-05	1.38902e-05
GINS2	51659	1.03421	7.10318e-07	7.84833e-06
GINS3	64785	0.667589	2.38956e-06	1.72741e-05
GINS4	84296	1.68677	4.9202e-08	3.9902e-06
GIPC2	54810	2.66197	0.00110437	0.00124844
GJA1	2697	-1.84618	0.000343389	9.00904e-05
GJB2	2706	-3.10162	2.82709e-05	6.34087e-05
GJB5	2709	-0.779075	0.00195962	0.000790811
GJB6	10804	-3.07959	0.000368108	0.000304004
GJB7	375519	-3.54336	0.000600544	0.00123047
GK3P	2713	0.802478	0.00725792	0.00784676
GKAP1	80318	1.79472	7.91712e-06	3.53429e-05
GLCCI1	113263	0.641657	0.00343633	0.00672984
GLI1	2735	-1.33138	0.0168466	0.00969236
GLIPR1	11010	-1.23959	6.83845e-06	4.99168e-06
GLIS1	148979	-1.26603	0.00193748	0.00220548
GLS2	27165	3.72398	5.43319e-07	1.55906e-05
GLS	2744	-0.592968	0.00230834	0.00178075
GLTPD1	80772	-0.650543	0.000306917	0.000526458
GLUL	2752	0.789893	0.00479594	0.00612371
GMNN	51053	0.788113	0.00160326	0.000176898
GNA15	2769	-0.699113	0.0323742	0.0063
GNE	10020	0.72582	0.00263686	0.00134141
GNRH1	2796	1.21957	0.0005991	0.00124844
GOLGA2B	55592	1.81787	1.31186e-06	1.43901e-05
GOLGA7B	401647	-3.72003	0.000116472	0.000365257
GOLGA8A	23015	1.73781	0.000662761	0.00154744
GP1BA	2811	1.29001	0.0040753	0.00490547
GPAT2	150763	1.52898	0.00355426	0.0094142
GPBP1	65056	0.594079	4.44064e-06	1.179e-05
[truncated: 1,731 more rows]
