# Supplementary material for: Integrative Genomics and Transcriptomics Analysis Reveals Potential Mechanisms for Favorable Prognosis of Patients with HPV-Positive Head and Neck Carcinomas
Source: Sci Rep. 2016 Apr 25;6:24927. doi: 10.1038/srep24927 (PMC4842993; doi:10.1038/srep24927)
Supplement: Supplementary Table S2 [file srep24927-s3.xls]

## Sheet: tp53&cdkn2a-mut_HPV-
modu-ID	miRNA	Gene	correlation-sign	TF-indicator	sequence-affinity-indicator
tp53&cdkn2a-mut_HPV-/modu-I-ne	hsa-mir-100	AIM1L	-1	0	0
tp53&cdkn2a-mut_HPV-/modu-I-ne	hsa-mir-100	C9orf169	-1	0	0
tp53&cdkn2a-mut_HPV-/modu-I-ne	hsa-mir-100	CALML3	-1	0	0
tp53&cdkn2a-mut_HPV-/modu-I-ne	hsa-mir-100	CHST2	-1	0	0
tp53&cdkn2a-mut_HPV-/modu-I-ne	hsa-mir-100	CLTB	-1	0	0
tp53&cdkn2a-mut_HPV-/modu-I-ne	hsa-mir-100	CNFN	-1	0	0
tp53&cdkn2a-mut_HPV-/modu-I-ne	hsa-mir-100	CRCT1	-1	0	0
tp53&cdkn2a-mut_HPV-/modu-I-ne	hsa-mir-100	CSTA	-1	0	0
tp53&cdkn2a-mut_HPV-/modu-I-ne	hsa-mir-100	CSTB	-1	0	0
tp53&cdkn2a-mut_HPV-/modu-I-ne	hsa-mir-100	DEFB1	-1	0	0
tp53&cdkn2a-mut_HPV-/modu-I-ne	hsa-mir-100	EVPL	-1	0	0
tp53&cdkn2a-mut_HPV-/modu-I-ne	hsa-mir-100	GIPC1	-1	0	0
tp53&cdkn2a-mut_HPV-/modu-I-ne	hsa-mir-100	IL1RN	-1	0	0
tp53&cdkn2a-mut_HPV-/modu-I-ne	hsa-mir-100	KCNK6	-1	0	0
tp53&cdkn2a-mut_HPV-/modu-I-ne	hsa-mir-100	KLK8	-1	0	0
tp53&cdkn2a-mut_HPV-/modu-I-ne	hsa-mir-100	KLK9	-1	0	0
tp53&cdkn2a-mut_HPV-/modu-I-ne	hsa-mir-100	KRT16	-1	0	0
tp53&cdkn2a-mut_HPV-/modu-I-ne	hsa-mir-100	LCE3D	-1	0	0
tp53&cdkn2a-mut_HPV-/modu-I-ne	hsa-mir-100	LOC100271831	-1	0	0
tp53&cdkn2a-mut_HPV-/modu-I-ne	hsa-mir-100	LOC643008	-1	0	0
tp53&cdkn2a-mut_HPV-/modu-I-ne	hsa-mir-100	MALL	-1	0	0
tp53&cdkn2a-mut_HPV-/modu-I-ne	hsa-mir-100	MXD1	-1	1	0
tp53&cdkn2a-mut_HPV-/modu-I-ne	hsa-mir-100	OVOL1	-1	0	0
tp53&cdkn2a-mut_HPV-/modu-I-ne	hsa-mir-100	PI3	-1	0	0
tp53&cdkn2a-mut_HPV-/modu-I-ne	hsa-mir-100	RAB10	-1	0	0
tp53&cdkn2a-mut_HPV-/modu-I-ne	hsa-mir-100	RUNDC3A	-1	0	0
tp53&cdkn2a-mut_HPV-/modu-I-ne	hsa-mir-100	S100A12	-1	0	0
tp53&cdkn2a-mut_HPV-/modu-I-ne	hsa-mir-100	S100A16	-1	0	0
tp53&cdkn2a-mut_HPV-/modu-I-ne	hsa-mir-100	S100A7A	-1	0	0
tp53&cdkn2a-mut_HPV-/modu-I-ne	hsa-mir-100	S100A8	-1	0	0
tp53&cdkn2a-mut_HPV-/modu-I-ne	hsa-mir-100	S100A9	-1	0	0
tp53&cdkn2a-mut_HPV-/modu-I-ne	hsa-mir-100	SDCBP2	-1	0	0
tp53&cdkn2a-mut_HPV-/modu-I-ne	hsa-mir-100	SLC27A4	-1	0	0
tp53&cdkn2a-mut_HPV-/modu-I-ne	hsa-mir-100	SPRR1A	-1	0	0
tp53&cdkn2a-mut_HPV-/modu-I-ne	hsa-mir-100	SPRR1B	-1	0	0
tp53&cdkn2a-mut_HPV-/modu-I-ne	hsa-mir-100	SPRR2A	-1	0	0
tp53&cdkn2a-mut_HPV-/modu-I-ne	hsa-mir-100	SPRR2B	-1	0	0
tp53&cdkn2a-mut_HPV-/modu-I-ne	hsa-mir-100	SPRR2D	-1	0	0
tp53&cdkn2a-mut_HPV-/modu-I-ne	hsa-mir-100	SULT2B1	-1	0	0
tp53&cdkn2a-mut_HPV-/modu-I-ne	hsa-mir-100	TGM1	-1	0	0
tp53&cdkn2a-mut_HPV-/modu-I-ne	hsa-mir-100	TGM5	-1	0	0
tp53&cdkn2a-mut_HPV-/modu-I-ne	hsa-mir-100	TMEM40	-1	0	0
tp53&cdkn2a-mut_HPV-/modu-I-ne	hsa-mir-134	ATG9B	-1	0	1
tp53&cdkn2a-mut_HPV-/modu-I-ne	hsa-mir-134	CALML3	-1	0	0
tp53&cdkn2a-mut_HPV-/modu-I-ne	hsa-mir-134	CCDC120	-1	0	0
tp53&cdkn2a-mut_HPV-/modu-I-ne	hsa-mir-134	CSTB	-1	0	0
tp53&cdkn2a-mut_HPV-/modu-I-ne	hsa-mir-134	DEFB1	-1	0	0
tp53&cdkn2a-mut_HPV-/modu-I-ne	hsa-mir-134	DUOXA1	-1	0	0
tp53&cdkn2a-mut_HPV-/modu-I-ne	hsa-mir-134	GIPC1	-1	0	0
tp53&cdkn2a-mut_HPV-/modu-I-ne	hsa-mir-134	LOC100271831	-1	0	0
tp53&cdkn2a-mut_HPV-/modu-I-ne	hsa-mir-134	LOC643008	-1	0	0
tp53&cdkn2a-mut_HPV-/modu-I-ne	hsa-mir-134	OVOL1	-1	0	1
tp53&cdkn2a-mut_HPV-/modu-I-ne	hsa-mir-134	PITX1	-1	1	0
tp53&cdkn2a-mut_HPV-/modu-I-ne	hsa-mir-134	RUNDC3A	-1	0	0
tp53&cdkn2a-mut_HPV-/modu-I-ne	hsa-mir-134	S100A16	-1	0	0
tp53&cdkn2a-mut_HPV-/modu-I-ne	hsa-mir-134	SPRR2A	-1	0	0
tp53&cdkn2a-mut_HPV-/modu-I-ne	hsa-mir-134	SPRR3	-1	0	0
tp53&cdkn2a-mut_HPV-/modu-I-ne	hsa-mir-134	TMEM40	-1	0	0
tp53&cdkn2a-mut_HPV-/modu-I-ne	hsa-mir-136	C9orf169	-1	0	0
tp53&cdkn2a-mut_HPV-/modu-I-ne	hsa-mir-136	CHST2	-1	0	0
tp53&cdkn2a-mut_HPV-/modu-I-ne	hsa-mir-136	CLTB	-1	0	0
tp53&cdkn2a-mut_HPV-/modu-I-ne	hsa-mir-136	CNFN	-1	0	0
tp53&cdkn2a-mut_HPV-/modu-I-ne	hsa-mir-136	CRCT1	-1	0	0
tp53&cdkn2a-mut_HPV-/modu-I-ne	hsa-mir-136	DEFB1	-1	0	0
tp53&cdkn2a-mut_HPV-/modu-I-ne	hsa-mir-136	DUOXA1	-1	0	0
tp53&cdkn2a-mut_HPV-/modu-I-ne	hsa-mir-136	FAM129B	-1	0	0
tp53&cdkn2a-mut_HPV-/modu-I-ne	hsa-mir-136	GDPD3	-1	0	0
tp53&cdkn2a-mut_HPV-/modu-I-ne	hsa-mir-136	GIPC1	-1	0	0
tp53&cdkn2a-mut_HPV-/modu-I-ne	hsa-mir-136	IL1RN	-1	0	0
tp53&cdkn2a-mut_HPV-/modu-I-ne	hsa-mir-136	KCNK6	-1	0	1
tp53&cdkn2a-mut_HPV-/modu-I-ne	hsa-mir-136	KLK8	-1	0	0
tp53&cdkn2a-mut_HPV-/modu-I-ne	hsa-mir-136	KLK9	-1	0	0
tp53&cdkn2a-mut_HPV-/modu-I-ne	hsa-mir-136	KRT16	-1	0	0
tp53&cdkn2a-mut_HPV-/modu-I-ne	hsa-mir-136	LCE3D	-1	0	0
tp53&cdkn2a-mut_HPV-/modu-I-ne	hsa-mir-136	MALL	-1	0	1
tp53&cdkn2a-mut_HPV-/modu-I-ne	hsa-mir-136	MXD1	-1	1	0
tp53&cdkn2a-mut_HPV-/modu-I-ne	hsa-mir-136	OVOL1	-1	0	0
tp53&cdkn2a-mut_HPV-/modu-I-ne	hsa-mir-136	PI3	-1	0	0
tp53&cdkn2a-mut_HPV-/modu-I-ne	hsa-mir-136	RUNDC3A	-1	0	0
tp53&cdkn2a-mut_HPV-/modu-I-ne	hsa-mir-136	S100A12	-1	0	0
tp53&cdkn2a-mut_HPV-/modu-I-ne	hsa-mir-136	S100A16	-1	0	0
tp53&cdkn2a-mut_HPV-/modu-I-ne	hsa-mir-136	S100A7A	-1	0	1
tp53&cdkn2a-mut_HPV-/modu-I-ne	hsa-mir-136	S100A8	-1	0	0
tp53&cdkn2a-mut_HPV-/modu-I-ne	hsa-mir-136	S100A9	-1	0	0
tp53&cdkn2a-mut_HPV-/modu-I-ne	hsa-mir-136	SDCBP2	-1	0	0
tp53&cdkn2a-mut_HPV-/modu-I-ne	hsa-mir-136	SERPINB1	-1	0	0
tp53&cdkn2a-mut_HPV-/modu-I-ne	hsa-mir-136	SLC27A4	-1	0	0
tp53&cdkn2a-mut_HPV-/modu-I-ne	hsa-mir-136	SPRR1A	-1	0	0
tp53&cdkn2a-mut_HPV-/modu-I-ne	hsa-mir-136	SPRR1B	-1	0	0
tp53&cdkn2a-mut_HPV-/modu-I-ne	hsa-mir-136	SPRR2A	-1	0	0
tp53&cdkn2a-mut_HPV-/modu-I-ne	hsa-mir-136	SPRR2B	-1	0	0
tp53&cdkn2a-mut_HPV-/modu-I-ne	hsa-mir-136	SPRR2D	-1	0	0
tp53&cdkn2a-mut_HPV-/modu-I-ne	hsa-mir-136	SULT2B1	-1	0	0
tp53&cdkn2a-mut_HPV-/modu-I-ne	hsa-mir-136	TGM1	-1	0	0
tp53&cdkn2a-mut_HPV-/modu-I-ne	hsa-mir-136	TMEM40	-1	0	0
tp53&cdkn2a-mut_HPV-/modu-I-ne	hsa-mir-136	TMPRSS11D	-1	0	0
tp53&cdkn2a-mut_HPV-/modu-I-ne	hsa-mir-136	ZNF185	-1	0	0
tp53&cdkn2a-mut_HPV-/modu-I-ne	hsa-mir-154	CALML3	-1	0	0
tp53&cdkn2a-mut_HPV-/modu-I-ne	hsa-mir-154	DEFB1	-1	0	0
tp53&cdkn2a-mut_HPV-/modu-I-ne	hsa-mir-154	KCNK6	-1	0	1
tp53&cdkn2a-mut_HPV-/modu-I-ne	hsa-mir-154	LOC100271831	-1	0	0
tp53&cdkn2a-mut_HPV-/modu-I-ne	hsa-mir-154	PITX1	-1	1	0
tp53&cdkn2a-mut_HPV-/modu-I-ne	hsa-mir-154	S100A16	-1	0	0
tp53&cdkn2a-mut_HPV-/modu-I-ne	hsa-mir-154	S100A8	-1	0	0
tp53&cdkn2a-mut_HPV-/modu-I-ne	hsa-mir-154	SPRR2A	-1	0	0
tp53&cdkn2a-mut_HPV-/modu-I-ne	hsa-mir-154	TMEM40	-1	0	0
tp53&cdkn2a-mut_HPV-/modu-I-ne	hsa-mir-370	CALML3	-1	0	0
tp53&cdkn2a-mut_HPV-/modu-I-ne	hsa-mir-370	DEFB1	-1	0	0
tp53&cdkn2a-mut_HPV-/modu-I-ne	hsa-mir-370	DUOXA1	-1	0	0
tp53&cdkn2a-mut_HPV-/modu-I-ne	hsa-mir-370	GIPC1	-1	0	1
tp53&cdkn2a-mut_HPV-/modu-I-ne	hsa-mir-370	KCNK6	-1	0	1
tp53&cdkn2a-mut_HPV-/modu-I-ne	hsa-mir-370	LOC100271831	-1	0	0
tp53&cdkn2a-mut_HPV-/modu-I-ne	hsa-mir-370	OVOL1	-1	0	1
tp53&cdkn2a-mut_HPV-/modu-I-ne	hsa-mir-370	PITX1	-1	1	0
tp53&cdkn2a-mut_HPV-/modu-I-ne	hsa-mir-370	RUNDC3A	-1	0	0
tp53&cdkn2a-mut_HPV-/modu-I-ne	hsa-mir-370	S100A16	-1	0	0
tp53&cdkn2a-mut_HPV-/modu-I-ne	hsa-mir-370	S100A8	-1	0	0
tp53&cdkn2a-mut_HPV-/modu-I-ne	hsa-mir-370	SPRR2A	-1	0	0
tp53&cdkn2a-mut_HPV-/modu-I-ne	hsa-mir-370	TMEM40	-1	0	1
tp53&cdkn2a-mut_HPV-/modu-I-ne	hsa-mir-379	AIM1L	-1	0	0
tp53&cdkn2a-mut_HPV-/modu-I-ne	hsa-mir-379	ATG9B	-1	0	0
tp53&cdkn2a-mut_HPV-/modu-I-ne	hsa-mir-379	C6orf132	-1	0	0
tp53&cdkn2a-mut_HPV-/modu-I-ne	hsa-mir-379	C9orf169	-1	0	0
tp53&cdkn2a-mut_HPV-/modu-I-ne	hsa-mir-379	CALML3	-1	0	0
tp53&cdkn2a-mut_HPV-/modu-I-ne	hsa-mir-379	CCDC120	-1	0	0
tp53&cdkn2a-mut_HPV-/modu-I-ne	hsa-mir-379	CNFN	-1	0	0
tp53&cdkn2a-mut_HPV-/modu-I-ne	hsa-mir-379	CSTA	-1	0	0
tp53&cdkn2a-mut_HPV-/modu-I-ne	hsa-mir-379	CSTB	-1	0	1
tp53&cdkn2a-mut_HPV-/modu-I-ne	hsa-mir-379	DEFB1	-1	0	0
tp53&cdkn2a-mut_HPV-/modu-I-ne	hsa-mir-379	DHRS1	-1	0	0
tp53&cdkn2a-mut_HPV-/modu-I-ne	hsa-mir-379	DUOXA1	-1	0	0
tp53&cdkn2a-mut_HPV-/modu-I-ne	hsa-mir-379	DUOXA2	-1	0	0
tp53&cdkn2a-mut_HPV-/modu-I-ne	hsa-mir-379	EPS8L2	-1	0	0
tp53&cdkn2a-mut_HPV-/modu-I-ne	hsa-mir-379	ESRP2	-1	0	0
tp53&cdkn2a-mut_HPV-/modu-I-ne	hsa-mir-379	EVPL	-1	0	0
tp53&cdkn2a-mut_HPV-/modu-I-ne	hsa-mir-379	FAM129B	-1	0	0
tp53&cdkn2a-mut_HPV-/modu-I-ne	hsa-mir-379	FUT3	-1	0	0
tp53&cdkn2a-mut_HPV-/modu-I-ne	hsa-mir-379	GDPD3	-1	0	0
tp53&cdkn2a-mut_HPV-/modu-I-ne	hsa-mir-379	GIPC1	-1	0	0
tp53&cdkn2a-mut_HPV-/modu-I-ne	hsa-mir-379	IL1RN	-1	0	0
tp53&cdkn2a-mut_HPV-/modu-I-ne	hsa-mir-379	ITPKC	-1	0	0
tp53&cdkn2a-mut_HPV-/modu-I-ne	hsa-mir-379	JMJD7-PLA2G4B	-1	0	0
tp53&cdkn2a-mut_HPV-/modu-I-ne	hsa-mir-379	KCNK6	-1	0	0
tp53&cdkn2a-mut_HPV-/modu-I-ne	hsa-mir-379	KIF13B	-1	0	0
tp53&cdkn2a-mut_HPV-/modu-I-ne	hsa-mir-379	LASS3	-1	0	0
tp53&cdkn2a-mut_HPV-/modu-I-ne	hsa-mir-379	LOC100271831	-1	0	0
tp53&cdkn2a-mut_HPV-/modu-I-ne	hsa-mir-379	LOC643008	-1	0	0
tp53&cdkn2a-mut_HPV-/modu-I-ne	hsa-mir-379	MALL	-1	0	0
tp53&cdkn2a-mut_HPV-/modu-I-ne	hsa-mir-379	MXD1	-1	1	0
tp53&cdkn2a-mut_HPV-/modu-I-ne	hsa-mir-379	OVOL1	-1	0	0
tp53&cdkn2a-mut_HPV-/modu-I-ne	hsa-mir-379	PITX1	-1	1	0
tp53&cdkn2a-mut_HPV-/modu-I-ne	hsa-mir-379	RAB10	-1	0	0
tp53&cdkn2a-mut_HPV-/modu-I-ne	hsa-mir-379	RAB11A	-1	0	0
tp53&cdkn2a-mut_HPV-/modu-I-ne	hsa-mir-379	RAB25	-1	0	0
tp53&cdkn2a-mut_HPV-/modu-I-ne	hsa-mir-379	RUNDC3A	-1	0	0
tp53&cdkn2a-mut_HPV-/modu-I-ne	hsa-mir-379	S100A12	-1	0	0
tp53&cdkn2a-mut_HPV-/modu-I-ne	hsa-mir-379	S100A16	-1	0	0
tp53&cdkn2a-mut_HPV-/modu-I-ne	hsa-mir-379	S100A8	-1	0	0
tp53&cdkn2a-mut_HPV-/modu-I-ne	hsa-mir-379	S100A9	-1	0	0
tp53&cdkn2a-mut_HPV-/modu-I-ne	hsa-mir-379	SAMD10	-1	0	0
tp53&cdkn2a-mut_HPV-/modu-I-ne	hsa-mir-379	SDCBP2	-1	0	1
tp53&cdkn2a-mut_HPV-/modu-I-ne	hsa-mir-379	SPRR1A	-1	0	0
tp53&cdkn2a-mut_HPV-/modu-I-ne	hsa-mir-379	SPRR1B	-1	0	0
tp53&cdkn2a-mut_HPV-/modu-I-ne	hsa-mir-379	SPRR2A	-1	0	1
tp53&cdkn2a-mut_HPV-/modu-I-ne	hsa-mir-379	SPRR3	-1	0	0
tp53&cdkn2a-mut_HPV-/modu-I-ne	hsa-mir-379	SULT2B1	-1	0	0
tp53&cdkn2a-mut_HPV-/modu-I-ne	hsa-mir-379	TACSTD2	-1	0	0
tp53&cdkn2a-mut_HPV-/modu-I-ne	hsa-mir-379	TGM1	-1	0	0
tp53&cdkn2a-mut_HPV-/modu-I-ne	hsa-mir-379	TGM5	-1	0	0
tp53&cdkn2a-mut_HPV-/modu-I-ne	hsa-mir-379	TMEM40	-1	0	0
tp53&cdkn2a-mut_HPV-/modu-I-ne	hsa-mir-379	TMPRSS11D	-1	0	0
tp53&cdkn2a-mut_HPV-/modu-I-ne	hsa-mir-381	CALML3	-1	0	0
tp53&cdkn2a-mut_HPV-/modu-I-ne	hsa-mir-381	CCDC120	-1	0	1
tp53&cdkn2a-mut_HPV-/modu-I-ne	hsa-mir-381	CSTA	-1	0	0
tp53&cdkn2a-mut_HPV-/modu-I-ne	hsa-mir-381	CSTB	-1	0	0
tp53&cdkn2a-mut_HPV-/modu-I-ne	hsa-mir-381	DEFB1	-1	0	0
tp53&cdkn2a-mut_HPV-/modu-I-ne	hsa-mir-381	DHRS1	-1	0	0
tp53&cdkn2a-mut_HPV-/modu-I-ne	hsa-mir-381	DUOXA2	-1	0	0
tp53&cdkn2a-mut_HPV-/modu-I-ne	hsa-mir-381	FUT2	-1	0	0
tp53&cdkn2a-mut_HPV-/modu-I-ne	hsa-mir-381	FUT3	-1	0	0
tp53&cdkn2a-mut_HPV-/modu-I-ne	hsa-mir-381	GDPD3	-1	0	0
tp53&cdkn2a-mut_HPV-/modu-I-ne	hsa-mir-381	GIPC1	-1	0	0
tp53&cdkn2a-mut_HPV-/modu-I-ne	hsa-mir-381	IL1RN	-1	0	1
tp53&cdkn2a-mut_HPV-/modu-I-ne	hsa-mir-381	LOC100271831	-1	0	0
tp53&cdkn2a-mut_HPV-/modu-I-ne	hsa-mir-381	LOC643008	-1	0	0
tp53&cdkn2a-mut_HPV-/modu-I-ne	hsa-mir-381	PITX1	-1	1	0
tp53&cdkn2a-mut_HPV-/modu-I-ne	hsa-mir-381	RAB11A	-1	0	0
tp53&cdkn2a-mut_HPV-/modu-I-ne	hsa-mir-381	RAB25	-1	0	0
tp53&cdkn2a-mut_HPV-/modu-I-ne	hsa-mir-381	S100A12	-1	0	0
tp53&cdkn2a-mut_HPV-/modu-I-ne	hsa-mir-381	S100A16	-1	0	0
tp53&cdkn2a-mut_HPV-/modu-I-ne	hsa-mir-381	S100A8	-1	0	0
tp53&cdkn2a-mut_HPV-/modu-I-ne	hsa-mir-381	S100A9	-1	0	0
tp53&cdkn2a-mut_HPV-/modu-I-ne	hsa-mir-381	SDCBP2	-1	0	0
tp53&cdkn2a-mut_HPV-/modu-I-ne	hsa-mir-381	SPRR1A	-1	0	0
tp53&cdkn2a-mut_HPV-/modu-I-ne	hsa-mir-381	SPRR2A	-1	0	0
tp53&cdkn2a-mut_HPV-/modu-I-ne	hsa-mir-381	SPRR2D	-1	0	0
tp53&cdkn2a-mut_HPV-/modu-I-ne	hsa-mir-381	SPRR3	-1	0	0
tp53&cdkn2a-mut_HPV-/modu-I-ne	hsa-mir-381	TACSTD2	-1	0	1
tp53&cdkn2a-mut_HPV-/modu-I-ne	hsa-mir-381	TGM5	-1	0	0
tp53&cdkn2a-mut_HPV-/modu-I-ne	hsa-mir-381	TMEM40	-1	0	0
tp53&cdkn2a-mut_HPV-/modu-I-ne	hsa-mir-381	TMPRSS11D	-1	0	1
tp53&cdkn2a-mut_HPV-/modu-I-ne	hsa-mir-382	ATG9B	-1	0	0
tp53&cdkn2a-mut_HPV-/modu-I-ne	hsa-mir-382	C9orf169	-1	0	0
tp53&cdkn2a-mut_HPV-/modu-I-ne	hsa-mir-382	CALML3	-1	0	0
tp53&cdkn2a-mut_HPV-/modu-I-ne	hsa-mir-382	CCDC120	-1	0	0
tp53&cdkn2a-mut_HPV-/modu-I-ne	hsa-mir-382	CNFN	-1	0	0
tp53&cdkn2a-mut_HPV-/modu-I-ne	hsa-mir-382	CSTA	-1	0	0
tp53&cdkn2a-mut_HPV-/modu-I-ne	hsa-mir-382	DEFB1	-1	0	0
tp53&cdkn2a-mut_HPV-/modu-I-ne	hsa-mir-382	DUOXA1	-1	0	0
tp53&cdkn2a-mut_HPV-/modu-I-ne	hsa-mir-382	EVPL	-1	0	0
tp53&cdkn2a-mut_HPV-/modu-I-ne	hsa-mir-382	FAM129B	-1	0	0
tp53&cdkn2a-mut_HPV-/modu-I-ne	hsa-mir-382	GDPD3	-1	0	0
tp53&cdkn2a-mut_HPV-/modu-I-ne	hsa-mir-382	GIPC1	-1	0	0
tp53&cdkn2a-mut_HPV-/modu-I-ne	hsa-mir-382	JMJD7-PLA2G4B	-1	0	0
tp53&cdkn2a-mut_HPV-/modu-I-ne	hsa-mir-382	KCNK6	-1	0	1
tp53&cdkn2a-mut_HPV-/modu-I-ne	hsa-mir-382	KLK8	-1	0	0
tp53&cdkn2a-mut_HPV-/modu-I-ne	hsa-mir-382	KLK9	-1	0	0
tp53&cdkn2a-mut_HPV-/modu-I-ne	hsa-mir-382	LOC100271831	-1	0	0
tp53&cdkn2a-mut_HPV-/modu-I-ne	hsa-mir-382	LOC643008	-1	0	0
tp53&cdkn2a-mut_HPV-/modu-I-ne	hsa-mir-382	MALL	-1	0	0
tp53&cdkn2a-mut_HPV-/modu-I-ne	hsa-mir-382	OVOL1	-1	0	0
tp53&cdkn2a-mut_HPV-/modu-I-ne	hsa-mir-382	PITX1	-1	1	0
tp53&cdkn2a-mut_HPV-/modu-I-ne	hsa-mir-382	RUNDC3A	-1	0	0
tp53&cdkn2a-mut_HPV-/modu-I-ne	hsa-mir-382	S100A12	-1	0	0
tp53&cdkn2a-mut_HPV-/modu-I-ne	hsa-mir-382	S100A16	-1	0	0
tp53&cdkn2a-mut_HPV-/modu-I-ne	hsa-mir-382	S100A8	-1	0	0
tp53&cdkn2a-mut_HPV-/modu-I-ne	hsa-mir-382	S100A9	-1	0	0
tp53&cdkn2a-mut_HPV-/modu-I-ne	hsa-mir-382	SDCBP2	-1	0	0
tp53&cdkn2a-mut_HPV-/modu-I-ne	hsa-mir-382	SLC27A4	-1	0	0
tp53&cdkn2a-mut_HPV-/modu-I-ne	hsa-mir-382	SPRR1A	-1	0	0
tp53&cdkn2a-mut_HPV-/modu-I-ne	hsa-mir-382	SPRR2A	-1	0	0
tp53&cdkn2a-mut_HPV-/modu-I-ne	hsa-mir-382	SPRR3	-1	0	0
tp53&cdkn2a-mut_HPV-/modu-I-ne	hsa-mir-382	SULT2B1	-1	0	0
tp53&cdkn2a-mut_HPV-/modu-I-ne	hsa-mir-382	TGM1	-1	0	0
tp53&cdkn2a-mut_HPV-/modu-I-ne	hsa-mir-382	TMEM40	-1	0	0
tp53&cdkn2a-mut_HPV-/modu-I-ne	hsa-mir-382	TMPRSS11D	-1	0	0
tp53&cdkn2a-mut_HPV-/modu-I-ne	hsa-mir-410	CALML3	-1	0	0
tp53&cdkn2a-mut_HPV-/modu-I-ne	hsa-mir-410	CCDC120	-1	0	0
tp53&cdkn2a-mut_HPV-/modu-I-ne	hsa-mir-410	DEFB1	-1	0	0
tp53&cdkn2a-mut_HPV-/modu-I-ne	hsa-mir-410	DHRS1	-1	0	0
tp53&cdkn2a-mut_HPV-/modu-I-ne	hsa-mir-410	DUOXA1	-1	0	0
tp53&cdkn2a-mut_HPV-/modu-I-ne	hsa-mir-410	DUOXA2	-1	0	0
tp53&cdkn2a-mut_HPV-/modu-I-ne	hsa-mir-410	KCNK6	-1	0	0
tp53&cdkn2a-mut_HPV-/modu-I-ne	hsa-mir-410	RUNDC3A	-1	0	0
tp53&cdkn2a-mut_HPV-/modu-I-ne	hsa-mir-410	S100A12	-1	0	0
tp53&cdkn2a-mut_HPV-/modu-I-ne	hsa-mir-410	S100A8	-1	0	0
tp53&cdkn2a-mut_HPV-/modu-I-ne	hsa-mir-410	TMEM40	-1	0	0
tp53&cdkn2a-mut_HPV-/modu-I-ne	hsa-mir-411	ATG9B	-1	0	0
tp53&cdkn2a-mut_HPV-/modu-I-ne	hsa-mir-411	C6orf132	-1	0	1
tp53&cdkn2a-mut_HPV-/modu-I-ne	hsa-mir-411	CALML3	-1	0	0
tp53&cdkn2a-mut_HPV-/modu-I-ne	hsa-mir-411	CCDC120	-1	0	0
tp53&cdkn2a-mut_HPV-/modu-I-ne	hsa-mir-411	DUOXA1	-1	0	0
tp53&cdkn2a-mut_HPV-/modu-I-ne	hsa-mir-411	EPS8L2	-1	0	0
tp53&cdkn2a-mut_HPV-/modu-I-ne	hsa-mir-411	ESRP2	-1	0	0
tp53&cdkn2a-mut_HPV-/modu-I-ne	hsa-mir-411	EVPL	-1	0	0
tp53&cdkn2a-mut_HPV-/modu-I-ne	hsa-mir-411	FAM129B	-1	0	1
tp53&cdkn2a-mut_HPV-/modu-I-ne	hsa-mir-411	FUT2	-1	0	1
tp53&cdkn2a-mut_HPV-/modu-I-ne	hsa-mir-411	GDPD3	-1	0	0
tp53&cdkn2a-mut_HPV-/modu-I-ne	hsa-mir-411	IL1RN	-1	0	0
tp53&cdkn2a-mut_HPV-/modu-I-ne	hsa-mir-411	IL22RA1	-1	0	0
tp53&cdkn2a-mut_HPV-/modu-I-ne	hsa-mir-411	ITPKC	-1	0	0
tp53&cdkn2a-mut_HPV-/modu-I-ne	hsa-mir-411	JMJD7-PLA2G4B	-1	0	0
tp53&cdkn2a-mut_HPV-/modu-I-ne	hsa-mir-411	KCNK6	-1	0	0
tp53&cdkn2a-mut_HPV-/modu-I-ne	hsa-mir-411	KIF13B	-1	0	0
tp53&cdkn2a-mut_HPV-/modu-I-ne	hsa-mir-411	LASS3	-1	0	0
tp53&cdkn2a-mut_HPV-/modu-I-ne	hsa-mir-411	MXD1	-1	1	0
tp53&cdkn2a-mut_HPV-/modu-I-ne	hsa-mir-411	OVOL1	-1	0	0
tp53&cdkn2a-mut_HPV-/modu-I-ne	hsa-mir-411	PITX1	-1	1	0
tp53&cdkn2a-mut_HPV-/modu-I-ne	hsa-mir-411	RAB10	-1	0	1
tp53&cdkn2a-mut_HPV-/modu-I-ne	hsa-mir-411	RAB11A	-1	0	0
tp53&cdkn2a-mut_HPV-/modu-I-ne	hsa-mir-411	RUNDC3A	-1	0	0
tp53&cdkn2a-mut_HPV-/modu-I-ne	hsa-mir-411	S100A12	-1	0	0
tp53&cdkn2a-mut_HPV-/modu-I-ne	hsa-mir-411	SERPINB1	-1	0	0
tp53&cdkn2a-mut_HPV-/modu-I-ne	hsa-mir-411	SPRR2A	-1	0	0
tp53&cdkn2a-mut_HPV-/modu-I-ne	hsa-mir-411	TGM1	-1	0	0
tp53&cdkn2a-mut_HPV-/modu-I-ne	hsa-mir-411	TGM5	-1	0	0
tp53&cdkn2a-mut_HPV-/modu-I-ne	hsa-mir-411	ZNF185	-1	0	0
tp53&cdkn2a-mut_HPV-/modu-I-ne	hsa-mir-431	CALML3	-1	0	0
tp53&cdkn2a-mut_HPV-/modu-I-ne	hsa-mir-431	DUOXA2	-1	0	0
tp53&cdkn2a-mut_HPV-/modu-I-ne	hsa-mir-431	PITX1	-1	1	0
tp53&cdkn2a-mut_HPV-/modu-I-ne	hsa-mir-431	SPRR3	-1	0	0
tp53&cdkn2a-mut_HPV-/modu-I-ne	hsa-mir-432	CALML3	-1	0	0
tp53&cdkn2a-mut_HPV-/modu-I-ne	hsa-mir-432	DEFB1	-1	0	0
tp53&cdkn2a-mut_HPV-/modu-I-ne	hsa-mir-432	RUNDC3A	-1	0	0
tp53&cdkn2a-mut_HPV-/modu-I-ne	hsa-mir-493	C6orf132	-1	0	0
tp53&cdkn2a-mut_HPV-/modu-I-ne	hsa-mir-493	CALML3	-1	0	1
tp53&cdkn2a-mut_HPV-/modu-I-ne	hsa-mir-493	DEFB1	-1	0	0
tp53&cdkn2a-mut_HPV-/modu-I-ne	hsa-mir-493	DUOXA1	-1	0	0
tp53&cdkn2a-mut_HPV-/modu-I-ne	hsa-mir-493	ITPKC	-1	0	0
tp53&cdkn2a-mut_HPV-/modu-I-ne	hsa-mir-493	KCNK6	-1	0	0
tp53&cdkn2a-mut_HPV-/modu-I-ne	hsa-mir-493	MXD1	-1	1	1
tp53&cdkn2a-mut_HPV-/modu-I-ne	hsa-mir-493	RUNDC3A	-1	0	0
tp53&cdkn2a-mut_HPV-/modu-I-ne	hsa-mir-493	S100A12	-1	0	0
tp53&cdkn2a-mut_HPV-/modu-I-ne	hsa-mir-493	S100A16	-1	0	1
tp53&cdkn2a-mut_HPV-/modu-I-ne	hsa-mir-493	S100A8	-1	0	0
tp53&cdkn2a-mut_HPV-/modu-I-ne	hsa-mir-493	SDCBP2	-1	0	0
tp53&cdkn2a-mut_HPV-/modu-I-ne	hsa-mir-493	SERPINB1	-1	0	0
tp53&cdkn2a-mut_HPV-/modu-I-ne	hsa-mir-493	TMEM40	-1	0	0
tp53&cdkn2a-mut_HPV-/modu-I-ne	hsa-mir-496	CALML3	-1	0	0
tp53&cdkn2a-mut_HPV-/modu-I-ne	hsa-mir-496	CHST2	-1	0	0
tp53&cdkn2a-mut_HPV-/modu-I-ne	hsa-mir-496	DEFB1	-1	0	0
tp53&cdkn2a-mut_HPV-/modu-I-ne	hsa-mir-496	DUOXA1	-1	0	0
tp53&cdkn2a-mut_HPV-/modu-I-ne	hsa-mir-496	MXD1	-1	1	0
tp53&cdkn2a-mut_HPV-/modu-I-ne	hsa-mir-496	RUNDC3A	-1	0	0
tp53&cdkn2a-mut_HPV-/modu-I-ne	hsa-mir-496	SDCBP2	-1	0	0
tp53&cdkn2a-mut_HPV-/modu-I-ne	hsa-mir-758	AIM1L	-1	0	0
tp53&cdkn2a-mut_HPV-/modu-I-ne	hsa-mir-758	ATG9B	-1	0	0
tp53&cdkn2a-mut_HPV-/modu-I-ne	hsa-mir-758	C6orf132	-1	0	0
tp53&cdkn2a-mut_HPV-/modu-I-ne	hsa-mir-758	CALML3	-1	0	0
tp53&cdkn2a-mut_HPV-/modu-I-ne	hsa-mir-758	CCDC120	-1	0	0
tp53&cdkn2a-mut_HPV-/modu-I-ne	hsa-mir-758	CNFN	-1	0	0
tp53&cdkn2a-mut_HPV-/modu-I-ne	hsa-mir-758	CSTA	-1	0	0
tp53&cdkn2a-mut_HPV-/modu-I-ne	hsa-mir-758	CSTB	-1	0	0
tp53&cdkn2a-mut_HPV-/modu-I-ne	hsa-mir-758	DEFB1	-1	0	0
tp53&cdkn2a-mut_HPV-/modu-I-ne	hsa-mir-758	DHRS1	-1	0	0
tp53&cdkn2a-mut_HPV-/modu-I-ne	hsa-mir-758	DUOXA1	-1	0	0
tp53&cdkn2a-mut_HPV-/modu-I-ne	hsa-mir-758	EPS8L2	-1	0	0
tp53&cdkn2a-mut_HPV-/modu-I-ne	hsa-mir-758	EVPL	-1	0	0
tp53&cdkn2a-mut_HPV-/modu-I-ne	hsa-mir-758	IL1RN	-1	0	1
tp53&cdkn2a-mut_HPV-/modu-I-ne	hsa-mir-758	IL22RA1	-1	0	1
tp53&cdkn2a-mut_HPV-/modu-I-ne	hsa-mir-758	ITPKC	-1	0	0
tp53&cdkn2a-mut_HPV-/modu-I-ne	hsa-mir-758	JMJD7-PLA2G4B	-1	0	0
tp53&cdkn2a-mut_HPV-/modu-I-ne	hsa-mir-758	KCNK6	-1	0	0
tp53&cdkn2a-mut_HPV-/modu-I-ne	hsa-mir-758	KIF13B	-1	0	0
tp53&cdkn2a-mut_HPV-/modu-I-ne	hsa-mir-758	KLK9	-1	0	0
tp53&cdkn2a-mut_HPV-/modu-I-ne	hsa-mir-758	LASS3	-1	0	0
tp53&cdkn2a-mut_HPV-/modu-I-ne	hsa-mir-758	LOC643008	-1	0	0
tp53&cdkn2a-mut_HPV-/modu-I-ne	hsa-mir-758	MXD1	-1	1	1
tp53&cdkn2a-mut_HPV-/modu-I-ne	hsa-mir-758	OVOL1	-1	0	0
tp53&cdkn2a-mut_HPV-/modu-I-ne	hsa-mir-758	PITX1	-1	1	0
tp53&cdkn2a-mut_HPV-/modu-I-ne	hsa-mir-758	RAB10	-1	0	0
tp53&cdkn2a-mut_HPV-/modu-I-ne	hsa-mir-758	RUNDC3A	-1	0	0
tp53&cdkn2a-mut_HPV-/modu-I-ne	hsa-mir-758	S100A12	-1	0	0
tp53&cdkn2a-mut_HPV-/modu-I-ne	hsa-mir-758	S100A16	-1	0	0
tp53&cdkn2a-mut_HPV-/modu-I-ne	hsa-mir-758	S100A8	-1	0	0
tp53&cdkn2a-mut_HPV-/modu-I-ne	hsa-mir-758	S100A9	-1	0	0
tp53&cdkn2a-mut_HPV-/modu-I-ne	hsa-mir-758	SAMD10	-1	0	0
tp53&cdkn2a-mut_HPV-/modu-I-ne	hsa-mir-758	SPRR2A	-1	0	0
tp53&cdkn2a-mut_HPV-/modu-I-ne	hsa-mir-758	SULT2B1	-1	0	0
tp53&cdkn2a-mut_HPV-/modu-I-ne	hsa-mir-758	TGM1	-1	0	0
tp53&cdkn2a-mut_HPV-/modu-I-ne	hsa-mir-758	TMEM40	-1	0	0
tp53&cdkn2a-mut_HPV-/modu-I-ne	hsa-mir-889	ATG9B	-1	0	0
tp53&cdkn2a-mut_HPV-/modu-I-ne	hsa-mir-889	CALML3	-1	0	0
tp53&cdkn2a-mut_HPV-/modu-I-ne	hsa-mir-889	CCDC120	-1	0	0
tp53&cdkn2a-mut_HPV-/modu-I-ne	hsa-mir-889	CSTA	-1	0	0
tp53&cdkn2a-mut_HPV-/modu-I-ne	hsa-mir-889	CSTB	-1	0	0
tp53&cdkn2a-mut_HPV-/modu-I-ne	hsa-mir-889	DEFB1	-1	0	0
tp53&cdkn2a-mut_HPV-/modu-I-ne	hsa-mir-889	DUOXA2	-1	0	0
tp53&cdkn2a-mut_HPV-/modu-I-ne	hsa-mir-889	EVPL	-1	0	0
tp53&cdkn2a-mut_HPV-/modu-I-ne	hsa-mir-889	FUT3	-1	0	0
tp53&cdkn2a-mut_HPV-/modu-I-ne	hsa-mir-889	GIPC1	-1	0	0
tp53&cdkn2a-mut_HPV-/modu-I-ne	hsa-mir-889	IL1RN	-1	0	0
tp53&cdkn2a-mut_HPV-/modu-I-ne	hsa-mir-889	ITPKC	-1	0	0
tp53&cdkn2a-mut_HPV-/modu-I-ne	hsa-mir-889	LASS3	-1	0	0
tp53&cdkn2a-mut_HPV-/modu-I-ne	hsa-mir-889	LOC643008	-1	0	0
tp53&cdkn2a-mut_HPV-/modu-I-ne	hsa-mir-889	OVOL1	-1	0	0
tp53&cdkn2a-mut_HPV-/modu-I-ne	hsa-mir-889	PITX1	-1	1	1
tp53&cdkn2a-mut_HPV-/modu-I-ne	hsa-mir-889	RAB11A	-1	0	1
tp53&cdkn2a-mut_HPV-/modu-I-ne	hsa-mir-889	RAB25	-1	0	0
tp53&cdkn2a-mut_HPV-/modu-I-ne	hsa-mir-889	S100A12	-1	0	0
tp53&cdkn2a-mut_HPV-/modu-I-ne	hsa-mir-889	S100A16	-1	0	0
tp53&cdkn2a-mut_HPV-/modu-I-ne	hsa-mir-889	S100A8	-1	0	0
tp53&cdkn2a-mut_HPV-/modu-I-ne	hsa-mir-889	S100A9	-1	0	0
tp53&cdkn2a-mut_HPV-/modu-I-ne	hsa-mir-889	SAMD10	-1	0	0
tp53&cdkn2a-mut_HPV-/modu-I-ne	hsa-mir-889	SDCBP2	-1	0	0
tp53&cdkn2a-mut_HPV-/modu-I-ne	hsa-mir-889	SPRR2A	-1	0	0
tp53&cdkn2a-mut_HPV-/modu-I-ne	hsa-mir-889	SPRR3	-1	0	0
tp53&cdkn2a-mut_HPV-/modu-I-ne	hsa-mir-889	TACSTD2	-1	0	0
tp53&cdkn2a-mut_HPV-/modu-I-ne	hsa-mir-889	TGM5	-1	0	0
tp53&cdkn2a-mut_HPV-/modu-I-ne	hsa-mir-889	TMEM40	-1	0	0
tp53&cdkn2a-mut_HPV-/modu-I-ne	hsa-mir-889	TMPRSS11D	-1	0	0
tp53&cdkn2a-mut_HPV-/modu-I-ps	hsa-mir-100	2014-09-11	1	0	0
tp53&cdkn2a-mut_HPV-/modu-I-ps	hsa-mir-100	ALMS1	1	0	0
tp53&cdkn2a-mut_HPV-/modu-I-ps	hsa-mir-100	BEND6	1	0	0
tp53&cdkn2a-mut_HPV-/modu-I-ps	hsa-mir-100	C6orf167	1	0	0
tp53&cdkn2a-mut_HPV-/modu-I-ps	hsa-mir-100	CACNB1	1	0	0
tp53&cdkn2a-mut_HPV-/modu-I-ps	hsa-mir-100	CCDC88A	1	0	0
tp53&cdkn2a-mut_HPV-/modu-I-ps	hsa-mir-100	CDH11	1	0	0
tp53&cdkn2a-mut_HPV-/modu-I-ps	hsa-mir-100	CDK14	1	0	0
tp53&cdkn2a-mut_HPV-/modu-I-ps	hsa-mir-100	CDON	1	0	0
tp53&cdkn2a-mut_HPV-/modu-I-ps	hsa-mir-100	CEP110	1	0	0
tp53&cdkn2a-mut_HPV-/modu-I-ps	hsa-mir-100	CEP170	1	0	0
tp53&cdkn2a-mut_HPV-/modu-I-ps	hsa-mir-100	CEP290	1	0	0
tp53&cdkn2a-mut_HPV-/modu-I-ps	hsa-mir-100	CHST14	1	0	0
tp53&cdkn2a-mut_HPV-/modu-I-ps	hsa-mir-100	CMTM1	1	0	0
tp53&cdkn2a-mut_HPV-/modu-I-ps	hsa-mir-100	CNTNAP1	1	0	0
tp53&cdkn2a-mut_HPV-/modu-I-ps	hsa-mir-100	CSMD2	1	0	0
tp53&cdkn2a-mut_HPV-/modu-I-ps	hsa-mir-100	DACT1	1	0	0
tp53&cdkn2a-mut_HPV-/modu-I-ps	hsa-mir-100	DDAH1	1	0	0
tp53&cdkn2a-mut_HPV-/modu-I-ps	hsa-mir-100	DPY19L1	1	0	0
tp53&cdkn2a-mut_HPV-/modu-I-ps	hsa-mir-100	EDA2R	1	0	0
tp53&cdkn2a-mut_HPV-/modu-I-ps	hsa-mir-100	FAM161A	1	0	0
tp53&cdkn2a-mut_HPV-/modu-I-ps	hsa-mir-100	FGF14	1	0	0
tp53&cdkn2a-mut_HPV-/modu-I-ps	hsa-mir-100	FGF7	1	0	0
tp53&cdkn2a-mut_HPV-/modu-I-ps	hsa-mir-100	FUT8	1	0	0
tp53&cdkn2a-mut_HPV-/modu-I-ps	hsa-mir-100	GOLIM4	1	0	0
tp53&cdkn2a-mut_HPV-/modu-I-ps	hsa-mir-100	IGFBP5	1	0	0
tp53&cdkn2a-mut_HPV-/modu-I-ps	hsa-mir-100	IPO9	1	0	0
tp53&cdkn2a-mut_HPV-/modu-I-ps	hsa-mir-100	LAMC1	1	0	0
tp53&cdkn2a-mut_HPV-/modu-I-ps	hsa-mir-100	LOXL1	1	0	0
tp53&cdkn2a-mut_HPV-/modu-I-ps	hsa-mir-100	LRRCC1	1	0	0
tp53&cdkn2a-mut_HPV-/modu-I-ps	hsa-mir-100	MARVELD1	1	0	0
tp53&cdkn2a-mut_HPV-/modu-I-ps	hsa-mir-100	MATN3	1	0	0
tp53&cdkn2a-mut_HPV-/modu-I-ps	hsa-mir-100	MDM1	1	0	0
tp53&cdkn2a-mut_HPV-/modu-I-ps	hsa-mir-100	MEX3B	1	0	0
tp53&cdkn2a-mut_HPV-/modu-I-ps	hsa-mir-100	MPHOSPH9	1	0	0
tp53&cdkn2a-mut_HPV-/modu-I-ps	hsa-mir-100	NUAK1	1	0	0
tp53&cdkn2a-mut_HPV-/modu-I-ps	hsa-mir-100	PARK2	1	0	0
tp53&cdkn2a-mut_HPV-/modu-I-ps	hsa-mir-100	PDGFD	1	0	0
tp53&cdkn2a-mut_HPV-/modu-I-ps	hsa-mir-100	PGM2L1	1	0	0
tp53&cdkn2a-mut_HPV-/modu-I-ps	hsa-mir-100	PRR5L	1	0	0
tp53&cdkn2a-mut_HPV-/modu-I-ps	hsa-mir-100	PTGIS	1	0	0
tp53&cdkn2a-mut_HPV-/modu-I-ps	hsa-mir-100	RARB	1	0	0
tp53&cdkn2a-mut_HPV-/modu-I-ps	hsa-mir-100	RASSF8	1	0	0
tp53&cdkn2a-mut_HPV-/modu-I-ps	hsa-mir-100	SAMD13	1	0	0
tp53&cdkn2a-mut_HPV-/modu-I-ps	hsa-mir-100	SCG2	1	0	0
tp53&cdkn2a-mut_HPV-/modu-I-ps	hsa-mir-100	SHISA2	1	0	0
tp53&cdkn2a-mut_HPV-/modu-I-ps	hsa-mir-100	SIX4	1	1	0
tp53&cdkn2a-mut_HPV-/modu-I-ps	hsa-mir-100	SLC13A3	1	0	0
tp53&cdkn2a-mut_HPV-/modu-I-ps	hsa-mir-100	SLC2A10	1	0	0
tp53&cdkn2a-mut_HPV-/modu-I-ps	hsa-mir-100	SP4	1	1	0
tp53&cdkn2a-mut_HPV-/modu-I-ps	hsa-mir-100	SPOCK1	1	0	0
tp53&cdkn2a-mut_HPV-/modu-I-ps	hsa-mir-100	SPRY2	1	0	0
tp53&cdkn2a-mut_HPV-/modu-I-ps	hsa-mir-100	ST6GALNAC5	1	0	0
tp53&cdkn2a-mut_HPV-/modu-I-ps	hsa-mir-100	TMEM98	1	0	0
tp53&cdkn2a-mut_HPV-/modu-I-ps	hsa-mir-100	TRAM2	1	0	0
tp53&cdkn2a-mut_HPV-/modu-I-ps	hsa-mir-100	ZNF484	1	0	0
tp53&cdkn2a-mut_HPV-/modu-I-ps	hsa-mir-100	ZNF709	1	0	0
tp53&cdkn2a-mut_HPV-/modu-I-ps	hsa-mir-134	2014-09-11	1	0	0
tp53&cdkn2a-mut_HPV-/modu-I-ps	hsa-mir-134	ACADM	1	0	0
tp53&cdkn2a-mut_HPV-/modu-I-ps	hsa-mir-134	ACAN	1	0	0
tp53&cdkn2a-mut_HPV-/modu-I-ps	hsa-mir-134	ADAM12	1	0	0
tp53&cdkn2a-mut_HPV-/modu-I-ps	hsa-mir-134	ADAMTS12	1	0	0
tp53&cdkn2a-mut_HPV-/modu-I-ps	hsa-mir-134	ADAMTS14	1	0	0
tp53&cdkn2a-mut_HPV-/modu-I-ps	hsa-mir-134	ADAMTS4	1	0	0
tp53&cdkn2a-mut_HPV-/modu-I-ps	hsa-mir-134	ADAMTS6	1	0	0
tp53&cdkn2a-mut_HPV-/modu-I-ps	hsa-mir-134	ALPK2	1	0	0
tp53&cdkn2a-mut_HPV-/modu-I-ps	hsa-mir-134	BAG2	1	0	1
tp53&cdkn2a-mut_HPV-/modu-I-ps	hsa-mir-134	BEND6	1	0	0
tp53&cdkn2a-mut_HPV-/modu-I-ps	hsa-mir-134	BGN	1	0	0
tp53&cdkn2a-mut_HPV-/modu-I-ps	hsa-mir-134	C12orf23	1	0	0
tp53&cdkn2a-mut_HPV-/modu-I-ps	hsa-mir-134	C18orf54	1	0	0
tp53&cdkn2a-mut_HPV-/modu-I-ps	hsa-mir-134	C1orf216	1	0	0
tp53&cdkn2a-mut_HPV-/modu-I-ps	hsa-mir-134	CALU	1	0	0
tp53&cdkn2a-mut_HPV-/modu-I-ps	hsa-mir-134	CCDC88A	1	0	1
tp53&cdkn2a-mut_HPV-/modu-I-ps	hsa-mir-134	CDH11	1	0	0
tp53&cdkn2a-mut_HPV-/modu-I-ps	hsa-mir-134	CDK14	1	0	0
tp53&cdkn2a-mut_HPV-/modu-I-ps	hsa-mir-134	CEP170	1	0	1
tp53&cdkn2a-mut_HPV-/modu-I-ps	hsa-mir-134	CHSY3	1	0	0
tp53&cdkn2a-mut_HPV-/modu-I-ps	hsa-mir-134	CMTM1	1	0	0
tp53&cdkn2a-mut_HPV-/modu-I-ps	hsa-mir-134	CNPY4	1	0	0
tp53&cdkn2a-mut_HPV-/modu-I-ps	hsa-mir-134	CNTNAP1	1	0	0
tp53&cdkn2a-mut_HPV-/modu-I-ps	hsa-mir-134	COL10A1	1	0	0
tp53&cdkn2a-mut_HPV-/modu-I-ps	hsa-mir-134	COL11A1	1	0	0
tp53&cdkn2a-mut_HPV-/modu-I-ps	hsa-mir-134	COL1A1	1	0	0
tp53&cdkn2a-mut_HPV-/modu-I-ps	hsa-mir-134	COL1A2	1	0	0
tp53&cdkn2a-mut_HPV-/modu-I-ps	hsa-mir-134	COL24A1	1	0	0
tp53&cdkn2a-mut_HPV-/modu-I-ps	hsa-mir-134	COL3A1	1	0	0
tp53&cdkn2a-mut_HPV-/modu-I-ps	hsa-mir-134	COL5A1	1	0	0
tp53&cdkn2a-mut_HPV-/modu-I-ps	hsa-mir-134	COL6A2	1	0	0
tp53&cdkn2a-mut_HPV-/modu-I-ps	hsa-mir-134	COL6A3	1	0	0
tp53&cdkn2a-mut_HPV-/modu-I-ps	hsa-mir-134	CSMD2	1	0	1
tp53&cdkn2a-mut_HPV-/modu-I-ps	hsa-mir-134	CTHRC1	1	0	1
tp53&cdkn2a-mut_HPV-/modu-I-ps	hsa-mir-134	DACT1	1	0	0
tp53&cdkn2a-mut_HPV-/modu-I-ps	hsa-mir-134	DACT3	1	0	0
tp53&cdkn2a-mut_HPV-/modu-I-ps	hsa-mir-134	DDAH1	1	0	1
tp53&cdkn2a-mut_HPV-/modu-I-ps	hsa-mir-134	DNM1	1	0	1
tp53&cdkn2a-mut_HPV-/modu-I-ps	hsa-mir-134	DPY19L1	1	0	0
tp53&cdkn2a-mut_HPV-/modu-I-ps	hsa-mir-134	DZIP1	1	0	0
tp53&cdkn2a-mut_HPV-/modu-I-ps	hsa-mir-134	EDA2R	1	0	0
tp53&cdkn2a-mut_HPV-/modu-I-ps	hsa-mir-134	EMILIN1	1	0	0
tp53&cdkn2a-mut_HPV-/modu-I-ps	hsa-mir-134	F2R	1	0	0
tp53&cdkn2a-mut_HPV-/modu-I-ps	hsa-mir-134	FAM198B	1	0	0
tp53&cdkn2a-mut_HPV-/modu-I-ps	hsa-mir-134	FKBP14	1	0	0
tp53&cdkn2a-mut_HPV-/modu-I-ps	hsa-mir-134	FN1	1	0	0
tp53&cdkn2a-mut_HPV-/modu-I-ps	hsa-mir-134	GOLIM4	1	0	0
tp53&cdkn2a-mut_HPV-/modu-I-ps	hsa-mir-134	GPC6	1	0	0
tp53&cdkn2a-mut_HPV-/modu-I-ps	hsa-mir-134	GPR137C	1	0	0
tp53&cdkn2a-mut_HPV-/modu-I-ps	hsa-mir-134	GPX8	1	0	1
tp53&cdkn2a-mut_HPV-/modu-I-ps	hsa-mir-134	HEPH	1	0	0
tp53&cdkn2a-mut_HPV-/modu-I-ps	hsa-mir-134	HEYL	1	1	0
tp53&cdkn2a-mut_HPV-/modu-I-ps	hsa-mir-134	HIP1	1	0	0
tp53&cdkn2a-mut_HPV-/modu-I-ps	hsa-mir-134	IPO9	1	0	1
tp53&cdkn2a-mut_HPV-/modu-I-ps	hsa-mir-134	KDELC1	1	0	0
tp53&cdkn2a-mut_HPV-/modu-I-ps	hsa-mir-134	KDELR3	1	0	0
tp53&cdkn2a-mut_HPV-/modu-I-ps	hsa-mir-134	LAMC1	1	0	1
tp53&cdkn2a-mut_HPV-/modu-I-ps	hsa-mir-134	LRP12	1	0	0
tp53&cdkn2a-mut_HPV-/modu-I-ps	hsa-mir-134	LRRC17	1	0	0
tp53&cdkn2a-mut_HPV-/modu-I-ps	hsa-mir-134	LRRCC1	1	0	0
tp53&cdkn2a-mut_HPV-/modu-I-ps	hsa-mir-134	MARVELD1	1	0	0
tp53&cdkn2a-mut_HPV-/modu-I-ps	hsa-mir-134	MEX3B	1	0	0
tp53&cdkn2a-mut_HPV-/modu-I-ps	hsa-mir-134	MMD	1	0	0
tp53&cdkn2a-mut_HPV-/modu-I-ps	hsa-mir-134	MMP16	1	0	1
tp53&cdkn2a-mut_HPV-/modu-I-ps	hsa-mir-134	MPHOSPH9	1	0	0
tp53&cdkn2a-mut_HPV-/modu-I-ps	hsa-mir-134	NEK6	1	0	0
tp53&cdkn2a-mut_HPV-/modu-I-ps	hsa-mir-134	NID2	1	0	0
tp53&cdkn2a-mut_HPV-/modu-I-ps	hsa-mir-134	P4HA3	1	0	0
tp53&cdkn2a-mut_HPV-/modu-I-ps	hsa-mir-134	PDE3A	1	0	0
tp53&cdkn2a-mut_HPV-/modu-I-ps	hsa-mir-134	PGM2L1	1	0	1
tp53&cdkn2a-mut_HPV-/modu-I-ps	hsa-mir-134	PLBD2	1	0	0
tp53&cdkn2a-mut_HPV-/modu-I-ps	hsa-mir-134	POSTN	1	0	0
tp53&cdkn2a-mut_HPV-/modu-I-ps	hsa-mir-134	PTPRN	1	0	0
tp53&cdkn2a-mut_HPV-/modu-I-ps	hsa-mir-134	PXDN	1	0	1
tp53&cdkn2a-mut_HPV-/modu-I-ps	hsa-mir-134	RAB23	1	0	0
tp53&cdkn2a-mut_HPV-/modu-I-ps	hsa-mir-134	SCARA5	1	0	1
tp53&cdkn2a-mut_HPV-/modu-I-ps	hsa-mir-134	SDC2	1	0	0
tp53&cdkn2a-mut_HPV-/modu-I-ps	hsa-mir-134	SNTB1	1	0	0
tp53&cdkn2a-mut_HPV-/modu-I-ps	hsa-mir-134	SP4	1	1	0
tp53&cdkn2a-mut_HPV-/modu-I-ps	hsa-mir-134	SPARC	1	0	0
tp53&cdkn2a-mut_HPV-/modu-I-ps	hsa-mir-134	SPOCK1	1	0	0
tp53&cdkn2a-mut_HPV-/modu-I-ps	hsa-mir-134	ST3GAL4	1	0	0
tp53&cdkn2a-mut_HPV-/modu-I-ps	hsa-mir-134	SULF1	1	0	1
tp53&cdkn2a-mut_HPV-/modu-I-ps	hsa-mir-134	TBXA2R	1	0	0
tp53&cdkn2a-mut_HPV-/modu-I-ps	hsa-mir-134	TCEAL7	1	0	0
tp53&cdkn2a-mut_HPV-/modu-I-ps	hsa-mir-134	TGFB1I1	1	0	0
tp53&cdkn2a-mut_HPV-/modu-I-ps	hsa-mir-134	THBS2	1	0	0
tp53&cdkn2a-mut_HPV-/modu-I-ps	hsa-mir-134	TMEFF1	1	0	0
tp53&cdkn2a-mut_HPV-/modu-I-ps	hsa-mir-134	TMEM26	1	0	1
tp53&cdkn2a-mut_HPV-/modu-I-ps	hsa-mir-134	TNFRSF19	1	0	1
tp53&cdkn2a-mut_HPV-/modu-I-ps	hsa-mir-134	TRAM2	1	0	0
tp53&cdkn2a-mut_HPV-/modu-I-ps	hsa-mir-134	VCAN	1	0	1
tp53&cdkn2a-mut_HPV-/modu-I-ps	hsa-mir-134	ZNF281	1	1	0
tp53&cdkn2a-mut_HPV-/modu-I-ps	hsa-mir-134	ZNF697	1	0	1
tp53&cdkn2a-mut_HPV-/modu-I-ps	hsa-mir-136	2014-09-11	1	0	0
tp53&cdkn2a-mut_HPV-/modu-I-ps	hsa-mir-136	ACADM	1	0	0
tp53&cdkn2a-mut_HPV-/modu-I-ps	hsa-mir-136	ALMS1	1	0	0
tp53&cdkn2a-mut_HPV-/modu-I-ps	hsa-mir-136	ALPK2	1	0	0
tp53&cdkn2a-mut_HPV-/modu-I-ps	hsa-mir-136	BAG2	1	0	0
tp53&cdkn2a-mut_HPV-/modu-I-ps	hsa-mir-136	BEND6	1	0	0
tp53&cdkn2a-mut_HPV-/modu-I-ps	hsa-mir-136	C12orf23	1	0	0
tp53&cdkn2a-mut_HPV-/modu-I-ps	hsa-mir-136	C18orf54	1	0	1
tp53&cdkn2a-mut_HPV-/modu-I-ps	hsa-mir-136	CACNB1	1	0	0
tp53&cdkn2a-mut_HPV-/modu-I-ps	hsa-mir-136	CCDC88A	1	0	0
tp53&cdkn2a-mut_HPV-/modu-I-ps	hsa-mir-136	CDH11	1	0	0
tp53&cdkn2a-mut_HPV-/modu-I-ps	hsa-mir-136	CEP110	1	0	0
tp53&cdkn2a-mut_HPV-/modu-I-ps	hsa-mir-136	CEP170	1	0	0
tp53&cdkn2a-mut_HPV-/modu-I-ps	hsa-mir-136	CEP290	1	0	0
tp53&cdkn2a-mut_HPV-/modu-I-ps	hsa-mir-136	CHSY3	1	0	0
tp53&cdkn2a-mut_HPV-/modu-I-ps	hsa-mir-136	CMTM1	1	0	0
tp53&cdkn2a-mut_HPV-/modu-I-ps	hsa-mir-136	CNPY4	1	0	1
tp53&cdkn2a-mut_HPV-/modu-I-ps	hsa-mir-136	COL10A1	1	0	0
tp53&cdkn2a-mut_HPV-/modu-I-ps	hsa-mir-136	CXCL12	1	0	0
tp53&cdkn2a-mut_HPV-/modu-I-ps	hsa-mir-136	DACT1	1	0	0
tp53&cdkn2a-mut_HPV-/modu-I-ps	hsa-mir-136	DDAH1	1	0	0
tp53&cdkn2a-mut_HPV-/modu-I-ps	hsa-mir-136	DPY19L1	1	0	1
tp53&cdkn2a-mut_HPV-/modu-I-ps	hsa-mir-136	FAM161A	1	0	0
tp53&cdkn2a-mut_HPV-/modu-I-ps	hsa-mir-136	FGF14	1	0	0
tp53&cdkn2a-mut_HPV-/modu-I-ps	hsa-mir-136	FGF7	1	0	0
tp53&cdkn2a-mut_HPV-/modu-I-ps	hsa-mir-136	FLJ42709	1	0	0
tp53&cdkn2a-mut_HPV-/modu-I-ps	hsa-mir-136	FN1	1	0	1
tp53&cdkn2a-mut_HPV-/modu-I-ps	hsa-mir-136	FUT8	1	0	0
tp53&cdkn2a-mut_HPV-/modu-I-ps	hsa-mir-136	GOLIM4	1	0	0
tp53&cdkn2a-mut_HPV-/modu-I-ps	hsa-mir-136	GPR137C	1	0	0
tp53&cdkn2a-mut_HPV-/modu-I-ps	hsa-mir-136	IGFBP5	1	0	1
tp53&cdkn2a-mut_HPV-/modu-I-ps	hsa-mir-136	LRRC17	1	0	0
tp53&cdkn2a-mut_HPV-/modu-I-ps	hsa-mir-136	LRRCC1	1	0	0
tp53&cdkn2a-mut_HPV-/modu-I-ps	hsa-mir-136	MAGED4B	1	0	0
tp53&cdkn2a-mut_HPV-/modu-I-ps	hsa-mir-136	MARVELD1	1	0	1
tp53&cdkn2a-mut_HPV-/modu-I-ps	hsa-mir-136	MDM1	1	0	1
tp53&cdkn2a-mut_HPV-/modu-I-ps	hsa-mir-136	MEG3	1	0	0
tp53&cdkn2a-mut_HPV-/modu-I-ps	hsa-mir-136	MEX3B	1	0	1
tp53&cdkn2a-mut_HPV-/modu-I-ps	hsa-mir-136	MMD	1	0	1
tp53&cdkn2a-mut_HPV-/modu-I-ps	hsa-mir-136	MPHOSPH9	1	0	0
tp53&cdkn2a-mut_HPV-/modu-I-ps	hsa-mir-136	MSH2	1	0	0
tp53&cdkn2a-mut_HPV-/modu-I-ps	hsa-mir-136	POSTN	1	0	0
tp53&cdkn2a-mut_HPV-/modu-I-ps	hsa-mir-136	PTGIS	1	0	1
tp53&cdkn2a-mut_HPV-/modu-I-ps	hsa-mir-136	PTPRN	1	0	0
tp53&cdkn2a-mut_HPV-/modu-I-ps	hsa-mir-136	RAB23	1	0	0
tp53&cdkn2a-mut_HPV-/modu-I-ps	hsa-mir-136	RAD54B	1	0	0
tp53&cdkn2a-mut_HPV-/modu-I-ps	hsa-mir-136	SCN1B	1	0	0
tp53&cdkn2a-mut_HPV-/modu-I-ps	hsa-mir-136	SFRP2	1	0	0
tp53&cdkn2a-mut_HPV-/modu-I-ps	hsa-mir-136	SFRP4	1	0	0
tp53&cdkn2a-mut_HPV-/modu-I-ps	hsa-mir-136	SHISA2	1	0	0
tp53&cdkn2a-mut_HPV-/modu-I-ps	hsa-mir-136	SIX4	1	1	1
tp53&cdkn2a-mut_HPV-/modu-I-ps	hsa-mir-136	SP4	1	1	0
tp53&cdkn2a-mut_HPV-/modu-I-ps	hsa-mir-136	SPRY2	1	0	1
tp53&cdkn2a-mut_HPV-/modu-I-ps	hsa-mir-136	SULF1	1	0	1
tp53&cdkn2a-mut_HPV-/modu-I-ps	hsa-mir-136	TMEM150C	1	0	0
tp53&cdkn2a-mut_HPV-/modu-I-ps	hsa-mir-136	TNFRSF19	1	0	0
tp53&cdkn2a-mut_HPV-/modu-I-ps	hsa-mir-136	TRAM2	1	0	1
tp53&cdkn2a-mut_HPV-/modu-I-ps	hsa-mir-136	VASH2	1	0	0
tp53&cdkn2a-mut_HPV-/modu-I-ps	hsa-mir-136	VCAN	1	0	1
tp53&cdkn2a-mut_HPV-/modu-I-ps	hsa-mir-136	ZNF709	1	0	0
tp53&cdkn2a-mut_HPV-/modu-I-ps	hsa-mir-154	2014-09-11	1	0	0
tp53&cdkn2a-mut_HPV-/modu-I-ps	hsa-mir-154	ACAN	1	0	0
tp53&cdkn2a-mut_HPV-/modu-I-ps	hsa-mir-154	ADAM12	1	0	0
tp53&cdkn2a-mut_HPV-/modu-I-ps	hsa-mir-154	ADAMTS12	1	0	0
tp53&cdkn2a-mut_HPV-/modu-I-ps	hsa-mir-154	ADAMTS4	1	0	0
tp53&cdkn2a-mut_HPV-/modu-I-ps	hsa-mir-154	ADAMTS6	1	0	0
tp53&cdkn2a-mut_HPV-/modu-I-ps	hsa-mir-154	ALMS1	1	0	0
tp53&cdkn2a-mut_HPV-/modu-I-ps	hsa-mir-154	ALPK2	1	0	1
tp53&cdkn2a-mut_HPV-/modu-I-ps	hsa-mir-154	BAG2	1	0	0
tp53&cdkn2a-mut_HPV-/modu-I-ps	hsa-mir-154	BEND6	1	0	0
tp53&cdkn2a-mut_HPV-/modu-I-ps	hsa-mir-154	CALU	1	0	1
tp53&cdkn2a-mut_HPV-/modu-I-ps	hsa-mir-154	CCDC88A	1	0	0
tp53&cdkn2a-mut_HPV-/modu-I-ps	hsa-mir-154	CDH11	1	0	0
tp53&cdkn2a-mut_HPV-/modu-I-ps	hsa-mir-154	CDK14	1	0	0
tp53&cdkn2a-mut_HPV-/modu-I-ps	hsa-mir-154	CEP170	1	0	0
tp53&cdkn2a-mut_HPV-/modu-I-ps	hsa-mir-154	CEP290	1	0	0
tp53&cdkn2a-mut_HPV-/modu-I-ps	hsa-mir-154	CHST14	1	0	0
tp53&cdkn2a-mut_HPV-/modu-I-ps	hsa-mir-154	CHSY3	1	0	0
tp53&cdkn2a-mut_HPV-/modu-I-ps	hsa-mir-154	CMTM1	1	0	0
tp53&cdkn2a-mut_HPV-/modu-I-ps	hsa-mir-154	CNPY4	1	0	0
tp53&cdkn2a-mut_HPV-/modu-I-ps	hsa-mir-154	CNTNAP1	1	0	0
tp53&cdkn2a-mut_HPV-/modu-I-ps	hsa-mir-154	COL10A1	1	0	0
tp53&cdkn2a-mut_HPV-/modu-I-ps	hsa-mir-154	COL11A1	1	0	0
tp53&cdkn2a-mut_HPV-/modu-I-ps	hsa-mir-154	COL1A2	1	0	0
tp53&cdkn2a-mut_HPV-/modu-I-ps	hsa-mir-154	COL24A1	1	0	1
tp53&cdkn2a-mut_HPV-/modu-I-ps	hsa-mir-154	COL3A1	1	0	1
tp53&cdkn2a-mut_HPV-/modu-I-ps	hsa-mir-154	COL5A1	1	0	0
tp53&cdkn2a-mut_HPV-/modu-I-ps	hsa-mir-154	CSMD2	1	0	0
tp53&cdkn2a-mut_HPV-/modu-I-ps	hsa-mir-154	DACT1	1	0	0
tp53&cdkn2a-mut_HPV-/modu-I-ps	hsa-mir-154	DACT3	1	0	0
tp53&cdkn2a-mut_HPV-/modu-I-ps	hsa-mir-154	DDAH1	1	0	0
tp53&cdkn2a-mut_HPV-/modu-I-ps	hsa-mir-154	DPY19L1	1	0	0
tp53&cdkn2a-mut_HPV-/modu-I-ps	hsa-mir-154	DZIP1	1	0	0
tp53&cdkn2a-mut_HPV-/modu-I-ps	hsa-mir-154	EDA2R	1	0	0
tp53&cdkn2a-mut_HPV-/modu-I-ps	hsa-mir-154	FGF7	1	0	0
tp53&cdkn2a-mut_HPV-/modu-I-ps	hsa-mir-154	FKBP14	1	0	0
tp53&cdkn2a-mut_HPV-/modu-I-ps	hsa-mir-154	FN1	1	0	0
tp53&cdkn2a-mut_HPV-/modu-I-ps	hsa-mir-154	FUT8	1	0	0
tp53&cdkn2a-mut_HPV-/modu-I-ps	hsa-mir-154	GOLIM4	1	0	0
tp53&cdkn2a-mut_HPV-/modu-I-ps	hsa-mir-154	GPC6	1	0	1
tp53&cdkn2a-mut_HPV-/modu-I-ps	hsa-mir-154	GPR137C	1	0	0
tp53&cdkn2a-mut_HPV-/modu-I-ps	hsa-mir-154	HEPH	1	0	0
tp53&cdkn2a-mut_HPV-/modu-I-ps	hsa-mir-154	HEYL	1	1	0
tp53&cdkn2a-mut_HPV-/modu-I-ps	hsa-mir-154	HIP1	1	0	0
tp53&cdkn2a-mut_HPV-/modu-I-ps	hsa-mir-154	IPO9	1	0	1
tp53&cdkn2a-mut_HPV-/modu-I-ps	hsa-mir-154	KDELC1	1	0	0
tp53&cdkn2a-mut_HPV-/modu-I-ps	hsa-mir-154	LAMC1	1	0	0
tp53&cdkn2a-mut_HPV-/modu-I-ps	hsa-mir-154	LIF	1	0	0
tp53&cdkn2a-mut_HPV-/modu-I-ps	hsa-mir-154	MARVELD1	1	0	0
tp53&cdkn2a-mut_HPV-/modu-I-ps	hsa-mir-154	MEG3	1	0	0
tp53&cdkn2a-mut_HPV-/modu-I-ps	hsa-mir-154	MEX3B	1	0	0
tp53&cdkn2a-mut_HPV-/modu-I-ps	hsa-mir-154	MMD	1	0	1
tp53&cdkn2a-mut_HPV-/modu-I-ps	hsa-mir-154	MMP16	1	0	0
tp53&cdkn2a-mut_HPV-/modu-I-ps	hsa-mir-154	MPHOSPH9	1	0	0
tp53&cdkn2a-mut_HPV-/modu-I-ps	hsa-mir-154	NID2	1	0	0
tp53&cdkn2a-mut_HPV-/modu-I-ps	hsa-mir-154	NUAK1	1	0	0
tp53&cdkn2a-mut_HPV-/modu-I-ps	hsa-mir-154	P4HA3	1	0	0
tp53&cdkn2a-mut_HPV-/modu-I-ps	hsa-mir-154	PDE3A	1	0	0
tp53&cdkn2a-mut_HPV-/modu-I-ps	hsa-mir-154	PGM2L1	1	0	1
tp53&cdkn2a-mut_HPV-/modu-I-ps	hsa-mir-154	PLBD2	1	0	0
tp53&cdkn2a-mut_HPV-/modu-I-ps	hsa-mir-154	PLOD3	1	0	0
tp53&cdkn2a-mut_HPV-/modu-I-ps	hsa-mir-154	POSTN	1	0	1
tp53&cdkn2a-mut_HPV-/modu-I-ps	hsa-mir-154	PRKD1	1	0	0
tp53&cdkn2a-mut_HPV-/modu-I-ps	hsa-mir-154	PTPDC1	1	0	0
tp53&cdkn2a-mut_HPV-/modu-I-ps	hsa-mir-154	PTPRN	1	0	0
tp53&cdkn2a-mut_HPV-/modu-I-ps	hsa-mir-154	PXDN	1	0	0
tp53&cdkn2a-mut_HPV-/modu-I-ps	hsa-mir-154	RAB23	1	0	1
tp53&cdkn2a-mut_HPV-/modu-I-ps	hsa-mir-154	RAG1	1	0	1
tp53&cdkn2a-mut_HPV-/modu-I-ps	hsa-mir-154	RASSF8	1	0	1
tp53&cdkn2a-mut_HPV-/modu-I-ps	hsa-mir-154	SDC2	1	0	0
tp53&cdkn2a-mut_HPV-/modu-I-ps	hsa-mir-154	SIX4	1	1	0
tp53&cdkn2a-mut_HPV-/modu-I-ps	hsa-mir-154	SNTB1	1	0	0
tp53&cdkn2a-mut_HPV-/modu-I-ps	hsa-mir-154	SP4	1	1	1
tp53&cdkn2a-mut_HPV-/modu-I-ps	hsa-mir-154	SPOCK1	1	0	0
tp53&cdkn2a-mut_HPV-/modu-I-ps	hsa-mir-154	ST3GAL4	1	0	0
tp53&cdkn2a-mut_HPV-/modu-I-ps	hsa-mir-154	SULF1	1	0	0
tp53&cdkn2a-mut_HPV-/modu-I-ps	hsa-mir-154	THBS2	1	0	0
tp53&cdkn2a-mut_HPV-/modu-I-ps	hsa-mir-154	TMEFF1	1	0	0
tp53&cdkn2a-mut_HPV-/modu-I-ps	hsa-mir-154	TMEM150C	1	0	0
tp53&cdkn2a-mut_HPV-/modu-I-ps	hsa-mir-154	TNFRSF19	1	0	0
tp53&cdkn2a-mut_HPV-/modu-I-ps	hsa-mir-154	TRAM2	1	0	0
tp53&cdkn2a-mut_HPV-/modu-I-ps	hsa-mir-154	TTYH2	1	0	0
tp53&cdkn2a-mut_HPV-/modu-I-ps	hsa-mir-154	VCAN	1	0	0
tp53&cdkn2a-mut_HPV-/modu-I-ps	hsa-mir-154	ZNF281	1	1	0
tp53&cdkn2a-mut_HPV-/modu-I-ps	hsa-mir-154	ZNF484	1	0	0
tp53&cdkn2a-mut_HPV-/modu-I-ps	hsa-mir-370	2014-09-11	1	0	0
tp53&cdkn2a-mut_HPV-/modu-I-ps	hsa-mir-370	ACADM	1	0	0
tp53&cdkn2a-mut_HPV-/modu-I-ps	hsa-mir-370	ACAN	1	0	1
tp53&cdkn2a-mut_HPV-/modu-I-ps	hsa-mir-370	ADAM12	1	0	0
tp53&cdkn2a-mut_HPV-/modu-I-ps	hsa-mir-370	ADAMTS12	1	0	0
tp53&cdkn2a-mut_HPV-/modu-I-ps	hsa-mir-370	ALMS1	1	0	0
tp53&cdkn2a-mut_HPV-/modu-I-ps	hsa-mir-370	BAG2	1	0	0
tp53&cdkn2a-mut_HPV-/modu-I-ps	hsa-mir-370	BEND6	1	0	0
tp53&cdkn2a-mut_HPV-/modu-I-ps	hsa-mir-370	C12orf23	1	0	1
tp53&cdkn2a-mut_HPV-/modu-I-ps	hsa-mir-370	C18orf54	1	0	1
tp53&cdkn2a-mut_HPV-/modu-I-ps	hsa-mir-370	CALU	1	0	1
tp53&cdkn2a-mut_HPV-/modu-I-ps	hsa-mir-370	CCDC88A	1	0	0
tp53&cdkn2a-mut_HPV-/modu-I-ps	hsa-mir-370	CDH11	1	0	0
tp53&cdkn2a-mut_HPV-/modu-I-ps	hsa-mir-370	CDK14	1	0	0
tp53&cdkn2a-mut_HPV-/modu-I-ps	hsa-mir-370	CEP170	1	0	0
tp53&cdkn2a-mut_HPV-/modu-I-ps	hsa-mir-370	CHSY3	1	0	0
tp53&cdkn2a-mut_HPV-/modu-I-ps	hsa-mir-370	CMTM1	1	0	0
tp53&cdkn2a-mut_HPV-/modu-I-ps	hsa-mir-370	CNPY4	1	0	0
tp53&cdkn2a-mut_HPV-/modu-I-ps	hsa-mir-370	CNTNAP1	1	0	1
tp53&cdkn2a-mut_HPV-/modu-I-ps	hsa-mir-370	COL10A1	1	0	0
tp53&cdkn2a-mut_HPV-/modu-I-ps	hsa-mir-370	COL11A1	1	0	0
tp53&cdkn2a-mut_HPV-/modu-I-ps	hsa-mir-370	COL1A1	1	0	0
tp53&cdkn2a-mut_HPV-/modu-I-ps	hsa-mir-370	COL1A2	1	0	0
tp53&cdkn2a-mut_HPV-/modu-I-ps	hsa-mir-370	COL24A1	1	0	0
tp53&cdkn2a-mut_HPV-/modu-I-ps	hsa-mir-370	COL3A1	1	0	0
tp53&cdkn2a-mut_HPV-/modu-I-ps	hsa-mir-370	COL5A1	1	0	0
tp53&cdkn2a-mut_HPV-/modu-I-ps	hsa-mir-370	COL6A3	1	0	0
tp53&cdkn2a-mut_HPV-/modu-I-ps	hsa-mir-370	CSMD2	1	0	1
tp53&cdkn2a-mut_HPV-/modu-I-ps	hsa-mir-370	CTHRC1	1	0	0
tp53&cdkn2a-mut_HPV-/modu-I-ps	hsa-mir-370	CXCL12	1	0	1
tp53&cdkn2a-mut_HPV-/modu-I-ps	hsa-mir-370	DACT1	1	0	0
tp53&cdkn2a-mut_HPV-/modu-I-ps	hsa-mir-370	DACT3	1	0	0
tp53&cdkn2a-mut_HPV-/modu-I-ps	hsa-mir-370	DDAH1	1	0	0
tp53&cdkn2a-mut_HPV-/modu-I-ps	hsa-mir-370	DNM1	1	0	0
tp53&cdkn2a-mut_HPV-/modu-I-ps	hsa-mir-370	DPY19L1	1	0	0
tp53&cdkn2a-mut_HPV-/modu-I-ps	hsa-mir-370	DZIP1	1	0	0
tp53&cdkn2a-mut_HPV-/modu-I-ps	hsa-mir-370	EDA2R	1	0	1
tp53&cdkn2a-mut_HPV-/modu-I-ps	hsa-mir-370	EDIL3	1	0	0
tp53&cdkn2a-mut_HPV-/modu-I-ps	hsa-mir-370	EMILIN1	1	0	0
tp53&cdkn2a-mut_HPV-/modu-I-ps	hsa-mir-370	FAM161A	1	0	0
tp53&cdkn2a-mut_HPV-/modu-I-ps	hsa-mir-370	FAM198B	1	0	0
tp53&cdkn2a-mut_HPV-/modu-I-ps	hsa-mir-370	FBN1	1	0	0
tp53&cdkn2a-mut_HPV-/modu-I-ps	hsa-mir-370	FGF14	1	0	1
tp53&cdkn2a-mut_HPV-/modu-I-ps	hsa-mir-370	FGF7	1	0	1
tp53&cdkn2a-mut_HPV-/modu-I-ps	hsa-mir-370	FKBP10	1	0	0
tp53&cdkn2a-mut_HPV-/modu-I-ps	hsa-mir-370	FKBP14	1	0	0
tp53&cdkn2a-mut_HPV-/modu-I-ps	hsa-mir-370	FLJ42709	1	0	0
tp53&cdkn2a-mut_HPV-/modu-I-ps	hsa-mir-370	FN1	1	0	0
tp53&cdkn2a-mut_HPV-/modu-I-ps	hsa-mir-370	FUT8	1	0	0
tp53&cdkn2a-mut_HPV-/modu-I-ps	hsa-mir-370	GOLIM4	1	0	0
tp53&cdkn2a-mut_HPV-/modu-I-ps	hsa-mir-370	GPC6	1	0	0
tp53&cdkn2a-mut_HPV-/modu-I-ps	hsa-mir-370	GPR137C	1	0	0
tp53&cdkn2a-mut_HPV-/modu-I-ps	hsa-mir-370	GPX8	1	0	0
tp53&cdkn2a-mut_HPV-/modu-I-ps	hsa-mir-370	HEPH	1	0	1
tp53&cdkn2a-mut_HPV-/modu-I-ps	hsa-mir-370	HEYL	1	1	1
tp53&cdkn2a-mut_HPV-/modu-I-ps	hsa-mir-370	HIP1	1	0	0
tp53&cdkn2a-mut_HPV-/modu-I-ps	hsa-mir-370	ITGA11	1	0	1
tp53&cdkn2a-mut_HPV-/modu-I-ps	hsa-mir-370	KDELR3	1	0	0
tp53&cdkn2a-mut_HPV-/modu-I-ps	hsa-mir-370	LAMC1	1	0	1
tp53&cdkn2a-mut_HPV-/modu-I-ps	hsa-mir-370	LOXL1	1	0	0
tp53&cdkn2a-mut_HPV-/modu-I-ps	hsa-mir-370	LRRCC1	1	0	0
tp53&cdkn2a-mut_HPV-/modu-I-ps	hsa-mir-370	MAGED4B	1	0	0
tp53&cdkn2a-mut_HPV-/modu-I-ps	hsa-mir-370	MEX3B	1	0	0
tp53&cdkn2a-mut_HPV-/modu-I-ps	hsa-mir-370	MMD	1	0	0
tp53&cdkn2a-mut_HPV-/modu-I-ps	hsa-mir-370	MMP16	1	0	1
tp53&cdkn2a-mut_HPV-/modu-I-ps	hsa-mir-370	MPHOSPH9	1	0	0
tp53&cdkn2a-mut_HPV-/modu-I-ps	hsa-mir-370	NID2	1	0	0
tp53&cdkn2a-mut_HPV-/modu-I-ps	hsa-mir-370	P4HA3	1	0	0
tp53&cdkn2a-mut_HPV-/modu-I-ps	hsa-mir-370	PDGFD	1	0	0
tp53&cdkn2a-mut_HPV-/modu-I-ps	hsa-mir-370	PGM2L1	1	0	0
tp53&cdkn2a-mut_HPV-/modu-I-ps	hsa-mir-370	POSTN	1	0	0
tp53&cdkn2a-mut_HPV-/modu-I-ps	hsa-mir-370	PRKD1	1	0	0
tp53&cdkn2a-mut_HPV-/modu-I-ps	hsa-mir-370	PRR5L	1	0	1
tp53&cdkn2a-mut_HPV-/modu-I-ps	hsa-mir-370	PTGIS	1	0	1
tp53&cdkn2a-mut_HPV-/modu-I-ps	hsa-mir-370	PTPRN	1	0	0
tp53&cdkn2a-mut_HPV-/modu-I-ps	hsa-mir-370	PXDN	1	0	1
tp53&cdkn2a-mut_HPV-/modu-I-ps	hsa-mir-370	PYCR1	1	0	0
tp53&cdkn2a-mut_HPV-/modu-I-ps	hsa-mir-370	RAB23	1	0	0
tp53&cdkn2a-mut_HPV-/modu-I-ps	hsa-mir-370	RAG1	1	0	1
tp53&cdkn2a-mut_HPV-/modu-I-ps	hsa-mir-370	RARB	1	0	0
tp53&cdkn2a-mut_HPV-/modu-I-ps	hsa-mir-370	RASGRF2	1	0	1
tp53&cdkn2a-mut_HPV-/modu-I-ps	hsa-mir-370	RCN3	1	0	0
tp53&cdkn2a-mut_HPV-/modu-I-ps	hsa-mir-370	SCG2	1	0	0
tp53&cdkn2a-mut_HPV-/modu-I-ps	hsa-mir-370	SDC2	1	0	0
tp53&cdkn2a-mut_HPV-/modu-I-ps	hsa-mir-370	SFRP2	1	0	0
tp53&cdkn2a-mut_HPV-/modu-I-ps	hsa-mir-370	SFRP4	1	0	0
tp53&cdkn2a-mut_HPV-/modu-I-ps	hsa-mir-370	SIX4	1	1	1
tp53&cdkn2a-mut_HPV-/modu-I-ps	hsa-mir-370	SLC2A10	1	0	0
tp53&cdkn2a-mut_HPV-/modu-I-ps	hsa-mir-370	SNTB1	1	0	1
tp53&cdkn2a-mut_HPV-/modu-I-ps	hsa-mir-370	SP4	1	1	0
tp53&cdkn2a-mut_HPV-/modu-I-ps	hsa-mir-370	ST3GAL4	1	0	1
tp53&cdkn2a-mut_HPV-/modu-I-ps	hsa-mir-370	ST6GALNAC5	1	0	0
tp53&cdkn2a-mut_HPV-/modu-I-ps	hsa-mir-370	SULF1	1	0	0
tp53&cdkn2a-mut_HPV-/modu-I-ps	hsa-mir-370	TBXA2R	1	0	1
tp53&cdkn2a-mut_HPV-/modu-I-ps	hsa-mir-370	THBS2	1	0	0
tp53&cdkn2a-mut_HPV-/modu-I-ps	hsa-mir-370	TMEFF1	1	0	0
tp53&cdkn2a-mut_HPV-/modu-I-ps	hsa-mir-370	TNFRSF19	1	0	0
tp53&cdkn2a-mut_HPV-/modu-I-ps	hsa-mir-370	TRAM2	1	0	1
tp53&cdkn2a-mut_HPV-/modu-I-ps	hsa-mir-370	VCAN	1	0	0
tp53&cdkn2a-mut_HPV-/modu-I-ps	hsa-mir-370	ZNF484	1	0	0
tp53&cdkn2a-mut_HPV-/modu-I-ps	hsa-mir-370	ZNF697	1	0	0
tp53&cdkn2a-mut_HPV-/modu-I-ps	hsa-mir-370	ZNF709	1	0	0
tp53&cdkn2a-mut_HPV-/modu-I-ps	hsa-mir-379	2014-09-11	1	0	0
tp53&cdkn2a-mut_HPV-/modu-I-ps	hsa-mir-379	ACADM	1	0	0
tp53&cdkn2a-mut_HPV-/modu-I-ps	hsa-mir-379	ADAM12	1	0	0
tp53&cdkn2a-mut_HPV-/modu-I-ps	hsa-mir-379	ADAMTS12	1	0	0
tp53&cdkn2a-mut_HPV-/modu-I-ps	hsa-mir-379	ADAMTS14	1	0	0
tp53&cdkn2a-mut_HPV-/modu-I-ps	hsa-mir-379	ADAMTS4	1	0	0
tp53&cdkn2a-mut_HPV-/modu-I-ps	hsa-mir-379	ADAMTS6	1	0	0
tp53&cdkn2a-mut_HPV-/modu-I-ps	hsa-mir-379	AEBP1	1	1	0
tp53&cdkn2a-mut_HPV-/modu-I-ps	hsa-mir-379	ALPK2	1	0	0
tp53&cdkn2a-mut_HPV-/modu-I-ps	hsa-mir-379	ARSB	1	0	0
tp53&cdkn2a-mut_HPV-/modu-I-ps	hsa-mir-379	BAG2	1	0	0
tp53&cdkn2a-mut_HPV-/modu-I-ps	hsa-mir-379	BEND6	1	0	0
tp53&cdkn2a-mut_HPV-/modu-I-ps	hsa-mir-379	BGN	1	0	0
tp53&cdkn2a-mut_HPV-/modu-I-ps	hsa-mir-379	C12orf23	1	0	0
tp53&cdkn2a-mut_HPV-/modu-I-ps	hsa-mir-379	C18orf54	1	0	0
tp53&cdkn2a-mut_HPV-/modu-I-ps	hsa-mir-379	C1orf216	1	0	0
tp53&cdkn2a-mut_HPV-/modu-I-ps	hsa-mir-379	CALD1	1	0	0
tp53&cdkn2a-mut_HPV-/modu-I-ps	hsa-mir-379	CALU	1	0	1
tp53&cdkn2a-mut_HPV-/modu-I-ps	hsa-mir-379	CCDC88A	1	0	1
tp53&cdkn2a-mut_HPV-/modu-I-ps	hsa-mir-379	CDH11	1	0	0
tp53&cdkn2a-mut_HPV-/modu-I-ps	hsa-mir-379	CDK14	1	0	0
tp53&cdkn2a-mut_HPV-/modu-I-ps	hsa-mir-379	CEP170	1	0	0
tp53&cdkn2a-mut_HPV-/modu-I-ps	hsa-mir-379	CHSY3	1	0	0
tp53&cdkn2a-mut_HPV-/modu-I-ps	hsa-mir-379	CMTM1	1	0	0
tp53&cdkn2a-mut_HPV-/modu-I-ps	hsa-mir-379	CNPY4	1	0	0
tp53&cdkn2a-mut_HPV-/modu-I-ps	hsa-mir-379	CNTLN	1	0	0
tp53&cdkn2a-mut_HPV-/modu-I-ps	hsa-mir-379	CNTNAP1	1	0	0
tp53&cdkn2a-mut_HPV-/modu-I-ps	hsa-mir-379	COL10A1	1	0	0
tp53&cdkn2a-mut_HPV-/modu-I-ps	hsa-mir-379	COL11A1	1	0	0
tp53&cdkn2a-mut_HPV-/modu-I-ps	hsa-mir-379	COL1A1	1	0	0
tp53&cdkn2a-mut_HPV-/modu-I-ps	hsa-mir-379	COL1A2	1	0	0
tp53&cdkn2a-mut_HPV-/modu-I-ps	hsa-mir-379	COL24A1	1	0	0
tp53&cdkn2a-mut_HPV-/modu-I-ps	hsa-mir-379	COL3A1	1	0	0
tp53&cdkn2a-mut_HPV-/modu-I-ps	hsa-mir-379	COL5A1	1	0	1
tp53&cdkn2a-mut_HPV-/modu-I-ps	hsa-mir-379	COL5A2	1	0	0
tp53&cdkn2a-mut_HPV-/modu-I-ps	hsa-mir-379	COL6A1	1	0	0
tp53&cdkn2a-mut_HPV-/modu-I-ps	hsa-mir-379	COL6A2	1	0	0
tp53&cdkn2a-mut_HPV-/modu-I-ps	hsa-mir-379	COL6A3	1	0	0
tp53&cdkn2a-mut_HPV-/modu-I-ps	hsa-mir-379	CSMD2	1	0	0
tp53&cdkn2a-mut_HPV-/modu-I-ps	hsa-mir-379	CTHRC1	1	0	0
tp53&cdkn2a-mut_HPV-/modu-I-ps	hsa-mir-379	CXCL12	1	0	0
tp53&cdkn2a-mut_HPV-/modu-I-ps	hsa-mir-379	DACT1	1	0	0
tp53&cdkn2a-mut_HPV-/modu-I-ps	hsa-mir-379	DACT3	1	0	0
tp53&cdkn2a-mut_HPV-/modu-I-ps	hsa-mir-379	DCLK1	1	0	0
tp53&cdkn2a-mut_HPV-/modu-I-ps	hsa-mir-379	DDAH1	1	0	0
tp53&cdkn2a-mut_HPV-/modu-I-ps	hsa-mir-379	DNM1	1	0	1
tp53&cdkn2a-mut_HPV-/modu-I-ps	hsa-mir-379	DPY19L1	1	0	0
tp53&cdkn2a-mut_HPV-/modu-I-ps	hsa-mir-379	DZIP1	1	0	1
tp53&cdkn2a-mut_HPV-/modu-I-ps	hsa-mir-379	EDA2R	1	0	1
tp53&cdkn2a-mut_HPV-/modu-I-ps	hsa-mir-379	EDIL3	1	0	0
tp53&cdkn2a-mut_HPV-/modu-I-ps	hsa-mir-379	EMILIN1	1	0	0
tp53&cdkn2a-mut_HPV-/modu-I-ps	hsa-mir-379	F2R	1	0	0
tp53&cdkn2a-mut_HPV-/modu-I-ps	hsa-mir-379	FAM198B	1	0	0
tp53&cdkn2a-mut_HPV-/modu-I-ps	hsa-mir-379	FAM38B	1	0	0
tp53&cdkn2a-mut_HPV-/modu-I-ps	hsa-mir-379	FBN1	1	0	0
tp53&cdkn2a-mut_HPV-/modu-I-ps	hsa-mir-379	FGF14	1	0	0
tp53&cdkn2a-mut_HPV-/modu-I-ps	hsa-mir-379	FGF7	1	0	0
tp53&cdkn2a-mut_HPV-/modu-I-ps	hsa-mir-379	FKBP10	1	0	0
tp53&cdkn2a-mut_HPV-/modu-I-ps	hsa-mir-379	FKBP14	1	0	0
tp53&cdkn2a-mut_HPV-/modu-I-ps	hsa-mir-379	FLJ42709	1	0	0
tp53&cdkn2a-mut_HPV-/modu-I-ps	hsa-mir-379	FN1	1	0	0
tp53&cdkn2a-mut_HPV-/modu-I-ps	hsa-mir-379	FNDC1	1	0	0
tp53&cdkn2a-mut_HPV-/modu-I-ps	hsa-mir-379	FUT8	1	0	0
tp53&cdkn2a-mut_HPV-/modu-I-ps	hsa-mir-379	GOLIM4	1	0	0
tp53&cdkn2a-mut_HPV-/modu-I-ps	hsa-mir-379	GPC6	1	0	1
tp53&cdkn2a-mut_HPV-/modu-I-ps	hsa-mir-379	GPR137C	1	0	0
tp53&cdkn2a-mut_HPV-/modu-I-ps	hsa-mir-379	GPX8	1	0	1
tp53&cdkn2a-mut_HPV-/modu-I-ps	hsa-mir-379	GUCY1B3	1	0	0
tp53&cdkn2a-mut_HPV-/modu-I-ps	hsa-mir-379	HEPH	1	0	0
tp53&cdkn2a-mut_HPV-/modu-I-ps	hsa-mir-379	HEYL	1	1	0
tp53&cdkn2a-mut_HPV-/modu-I-ps	hsa-mir-379	HIP1	1	0	0
tp53&cdkn2a-mut_HPV-/modu-I-ps	hsa-mir-379	IGFBP7	1	0	0
tp53&cdkn2a-mut_HPV-/modu-I-ps	hsa-mir-379	IPO9	1	0	0
tp53&cdkn2a-mut_HPV-/modu-I-ps	hsa-mir-379	ITGA11	1	0	0
tp53&cdkn2a-mut_HPV-/modu-I-ps	hsa-mir-379	KCNE4	1	0	0
tp53&cdkn2a-mut_HPV-/modu-I-ps	hsa-mir-379	KDELC1	1	0	0
tp53&cdkn2a-mut_HPV-/modu-I-ps	hsa-mir-379	KDELR3	1	0	0
tp53&cdkn2a-mut_HPV-/modu-I-ps	hsa-mir-379	KLHL35	1	0	0
tp53&cdkn2a-mut_HPV-/modu-I-ps	hsa-mir-379	LAMC1	1	0	0
tp53&cdkn2a-mut_HPV-/modu-I-ps	hsa-mir-379	LEPRE1	1	0	0
tp53&cdkn2a-mut_HPV-/modu-I-ps	hsa-mir-379	LEPREL2	1	0	0
tp53&cdkn2a-mut_HPV-/modu-I-ps	hsa-mir-379	LIF	1	0	0
tp53&cdkn2a-mut_HPV-/modu-I-ps	hsa-mir-379	LOXL1	1	0	0
tp53&cdkn2a-mut_HPV-/modu-I-ps	hsa-mir-379	LRP12	1	0	0
tp53&cdkn2a-mut_HPV-/modu-I-ps	hsa-mir-379	LRRC17	1	0	0
tp53&cdkn2a-mut_HPV-/modu-I-ps	hsa-mir-379	LRRCC1	1	0	0
tp53&cdkn2a-mut_HPV-/modu-I-ps	hsa-mir-379	MAGED4B	1	0	0
tp53&cdkn2a-mut_HPV-/modu-I-ps	hsa-mir-379	MARVELD1	1	0	0
tp53&cdkn2a-mut_HPV-/modu-I-ps	hsa-mir-379	MATN3	1	0	0
tp53&cdkn2a-mut_HPV-/modu-I-ps	hsa-mir-379	MEG3	1	0	0
tp53&cdkn2a-mut_HPV-/modu-I-ps	hsa-mir-379	MEX3B	1	0	0
tp53&cdkn2a-mut_HPV-/modu-I-ps	hsa-mir-379	MITF	1	0	0
tp53&cdkn2a-mut_HPV-/modu-I-ps	hsa-mir-379	MMD	1	0	0
tp53&cdkn2a-mut_HPV-/modu-I-ps	hsa-mir-379	MMP16	1	0	0
tp53&cdkn2a-mut_HPV-/modu-I-ps	hsa-mir-379	MPHOSPH9	1	0	0
tp53&cdkn2a-mut_HPV-/modu-I-ps	hsa-mir-379	MXRA8	1	0	0
tp53&cdkn2a-mut_HPV-/modu-I-ps	hsa-mir-379	NEK6	1	0	0
tp53&cdkn2a-mut_HPV-/modu-I-ps	hsa-mir-379	NID2	1	0	0
tp53&cdkn2a-mut_HPV-/modu-I-ps	hsa-mir-379	NUAK1	1	0	0
tp53&cdkn2a-mut_HPV-/modu-I-ps	hsa-mir-379	OLFML2B	1	0	0
tp53&cdkn2a-mut_HPV-/modu-I-ps	hsa-mir-379	P4HA1	1	0	0
tp53&cdkn2a-mut_HPV-/modu-I-ps	hsa-mir-379	P4HA3	1	0	0
tp53&cdkn2a-mut_HPV-/modu-I-ps	hsa-mir-379	PARK2	1	0	1
tp53&cdkn2a-mut_HPV-/modu-I-ps	hsa-mir-379	PCOLCE	1	0	0
tp53&cdkn2a-mut_HPV-/modu-I-ps	hsa-mir-379	PDE3A	1	0	0
tp53&cdkn2a-mut_HPV-/modu-I-ps	hsa-mir-379	PDGFD	1	0	0
tp53&cdkn2a-mut_HPV-/modu-I-ps	hsa-mir-379	PGM2L1	1	0	0
tp53&cdkn2a-mut_HPV-/modu-I-ps	hsa-mir-379	PLBD2	1	0	0
tp53&cdkn2a-mut_HPV-/modu-I-ps	hsa-mir-379	PLOD3	1	0	0
tp53&cdkn2a-mut_HPV-/modu-I-ps	hsa-mir-379	POSTN	1	0	0
tp53&cdkn2a-mut_HPV-/modu-I-ps	hsa-mir-379	PRKD1	1	0	0
tp53&cdkn2a-mut_HPV-/modu-I-ps	hsa-mir-379	PRR5L	1	0	0
tp53&cdkn2a-mut_HPV-/modu-I-ps	hsa-mir-379	PTGIS	1	0	0
tp53&cdkn2a-mut_HPV-/modu-I-ps	hsa-mir-379	PTPRN	1	0	0
tp53&cdkn2a-mut_HPV-/modu-I-ps	hsa-mir-379	PXDN	1	0	0
tp53&cdkn2a-mut_HPV-/modu-I-ps	hsa-mir-379	PYCR1	1	0	0
tp53&cdkn2a-mut_HPV-/modu-I-ps	hsa-mir-379	RAB23	1	0	0
tp53&cdkn2a-mut_HPV-/modu-I-ps	hsa-mir-379	RASGRF2	1	0	0
tp53&cdkn2a-mut_HPV-/modu-I-ps	hsa-mir-379	RCN3	1	0	0
tp53&cdkn2a-mut_HPV-/modu-I-ps	hsa-mir-379	SCARA5	1	0	0
tp53&cdkn2a-mut_HPV-/modu-I-ps	hsa-mir-379	SCARF2	1	0	0
tp53&cdkn2a-mut_HPV-/modu-I-ps	hsa-mir-379	SCG2	1	0	0
tp53&cdkn2a-mut_HPV-/modu-I-ps	hsa-mir-379	SCN1B	1	0	0
tp53&cdkn2a-mut_HPV-/modu-I-ps	hsa-mir-379	SDC2	1	0	0
tp53&cdkn2a-mut_HPV-/modu-I-ps	hsa-mir-379	SFRP2	1	0	0
tp53&cdkn2a-mut_HPV-/modu-I-ps	hsa-mir-379	SFRP4	1	0	0
tp53&cdkn2a-mut_HPV-/modu-I-ps	hsa-mir-379	SHISA2	1	0	0
tp53&cdkn2a-mut_HPV-/modu-I-ps	hsa-mir-379	SIX4	1	1	0
tp53&cdkn2a-mut_HPV-/modu-I-ps	hsa-mir-379	SLC13A3	1	0	0
tp53&cdkn2a-mut_HPV-/modu-I-ps	hsa-mir-379	SLC2A10	1	0	0
tp53&cdkn2a-mut_HPV-/modu-I-ps	hsa-mir-379	SNTB1	1	0	0
tp53&cdkn2a-mut_HPV-/modu-I-ps	hsa-mir-379	SP4	1	1	0
tp53&cdkn2a-mut_HPV-/modu-I-ps	hsa-mir-379	SPARC	1	0	0
tp53&cdkn2a-mut_HPV-/modu-I-ps	hsa-mir-379	SPOCK1	1	0	1
tp53&cdkn2a-mut_HPV-/modu-I-ps	hsa-mir-379	ST3GAL4	1	0	0
tp53&cdkn2a-mut_HPV-/modu-I-ps	hsa-mir-379	ST6GALNAC5	1	0	0
tp53&cdkn2a-mut_HPV-/modu-I-ps	hsa-mir-379	SULF1	1	0	0
tp53&cdkn2a-mut_HPV-/modu-I-ps	hsa-mir-379	TBXA2R	1	0	0
tp53&cdkn2a-mut_HPV-/modu-I-ps	hsa-mir-379	TCEAL7	1	0	0
tp53&cdkn2a-mut_HPV-/modu-I-ps	hsa-mir-379	TGFB1I1	1	0	0
tp53&cdkn2a-mut_HPV-/modu-I-ps	hsa-mir-379	TGFB3	1	0	0
tp53&cdkn2a-mut_HPV-/modu-I-ps	hsa-mir-379	THBS2	1	0	0
tp53&cdkn2a-mut_HPV-/modu-I-ps	hsa-mir-379	TMEFF1	1	0	1
tp53&cdkn2a-mut_HPV-/modu-I-ps	hsa-mir-379	TMEM119	1	0	0
tp53&cdkn2a-mut_HPV-/modu-I-ps	hsa-mir-379	TMEM26	1	0	0
tp53&cdkn2a-mut_HPV-/modu-I-ps	hsa-mir-379	TNFRSF19	1	0	0
tp53&cdkn2a-mut_HPV-/modu-I-ps	hsa-mir-379	TRAM2	1	0	0
tp53&cdkn2a-mut_HPV-/modu-I-ps	hsa-mir-379	TTYH2	1	0	0
tp53&cdkn2a-mut_HPV-/modu-I-ps	hsa-mir-379	TWIST1	1	0	0
tp53&cdkn2a-mut_HPV-/modu-I-ps	hsa-mir-379	VASH2	1	0	0
tp53&cdkn2a-mut_HPV-/modu-I-ps	hsa-mir-379	VCAN	1	0	0
tp53&cdkn2a-mut_HPV-/modu-I-ps	hsa-mir-379	ZNF469	1	0	0
tp53&cdkn2a-mut_HPV-/modu-I-ps	hsa-mir-379	ZNF697	1	0	0
tp53&cdkn2a-mut_HPV-/modu-I-ps	hsa-mir-381	2014-09-11	1	0	0
tp53&cdkn2a-mut_HPV-/modu-I-ps	hsa-mir-381	ACADM	1	0	1
tp53&cdkn2a-mut_HPV-/modu-I-ps	hsa-mir-381	ADAMTS14	1	0	0
tp53&cdkn2a-mut_HPV-/modu-I-ps	hsa-mir-381	ADAMTS6	1	0	0
tp53&cdkn2a-mut_HPV-/modu-I-ps	hsa-mir-381	BAG2	1	0	1
tp53&cdkn2a-mut_HPV-/modu-I-ps	hsa-mir-381	BEND6	1	0	0
tp53&cdkn2a-mut_HPV-/modu-I-ps	hsa-mir-381	C12orf23	1	0	1
tp53&cdkn2a-mut_HPV-/modu-I-ps	hsa-mir-381	C18orf54	1	0	0
tp53&cdkn2a-mut_HPV-/modu-I-ps	hsa-mir-381	C6orf167	1	0	0
tp53&cdkn2a-mut_HPV-/modu-I-ps	hsa-mir-381	CACNB1	1	0	0
tp53&cdkn2a-mut_HPV-/modu-I-ps	hsa-mir-381	CALU	1	0	1
tp53&cdkn2a-mut_HPV-/modu-I-ps	hsa-mir-381	CCDC88A	1	0	0
tp53&cdkn2a-mut_HPV-/modu-I-ps	hsa-mir-381	CDH11	1	0	0
tp53&cdkn2a-mut_HPV-/modu-I-ps	hsa-mir-381	CDK14	1	0	0
tp53&cdkn2a-mut_HPV-/modu-I-ps	hsa-mir-381	CEP110	1	0	0
tp53&cdkn2a-mut_HPV-/modu-I-ps	hsa-mir-381	CEP170	1	0	0
tp53&cdkn2a-mut_HPV-/modu-I-ps	hsa-mir-381	CHSY3	1	0	0
tp53&cdkn2a-mut_HPV-/modu-I-ps	hsa-mir-381	CMTM1	1	0	0
tp53&cdkn2a-mut_HPV-/modu-I-ps	hsa-mir-381	CNTLN	1	0	0
tp53&cdkn2a-mut_HPV-/modu-I-ps	hsa-mir-381	COL5A1	1	0	0
tp53&cdkn2a-mut_HPV-/modu-I-ps	hsa-mir-381	CSMD2	1	0	0
tp53&cdkn2a-mut_HPV-/modu-I-ps	hsa-mir-381	DACT1	1	0	1
tp53&cdkn2a-mut_HPV-/modu-I-ps	hsa-mir-381	DPY19L1	1	0	1
tp53&cdkn2a-mut_HPV-/modu-I-ps	hsa-mir-381	DZIP1	1	0	1
tp53&cdkn2a-mut_HPV-/modu-I-ps	hsa-mir-381	FAM161A	1	0	0
tp53&cdkn2a-mut_HPV-/modu-I-ps	hsa-mir-381	FGF7	1	0	1
tp53&cdkn2a-mut_HPV-/modu-I-ps	hsa-mir-381	FKBP14	1	0	0
tp53&cdkn2a-mut_HPV-/modu-I-ps	hsa-mir-381	FN1	1	0	0
tp53&cdkn2a-mut_HPV-/modu-I-ps	hsa-mir-381	GOLIM4	1	0	1
tp53&cdkn2a-mut_HPV-/modu-I-ps	hsa-mir-381	GPR137C	1	0	0
tp53&cdkn2a-mut_HPV-/modu-I-ps	hsa-mir-381	HIP1	1	0	0
tp53&cdkn2a-mut_HPV-/modu-I-ps	hsa-mir-381	IPO9	1	0	0
tp53&cdkn2a-mut_HPV-/modu-I-ps	hsa-mir-381	KDELR3	1	0	1
tp53&cdkn2a-mut_HPV-/modu-I-ps	hsa-mir-381	LRRCC1	1	0	1
tp53&cdkn2a-mut_HPV-/modu-I-ps	hsa-mir-381	MAGED4B	1	0	0
tp53&cdkn2a-mut_HPV-/modu-I-ps	hsa-mir-381	MARVELD1	1	0	0
tp53&cdkn2a-mut_HPV-/modu-I-ps	hsa-mir-381	MEX3B	1	0	1
tp53&cdkn2a-mut_HPV-/modu-I-ps	hsa-mir-381	MPHOSPH9	1	0	1
tp53&cdkn2a-mut_HPV-/modu-I-ps	hsa-mir-381	MSH2	1	0	0
tp53&cdkn2a-mut_HPV-/modu-I-ps	hsa-mir-381	NUAK1	1	0	1
tp53&cdkn2a-mut_HPV-/modu-I-ps	hsa-mir-381	P4HA1	1	0	0
tp53&cdkn2a-mut_HPV-/modu-I-ps	hsa-mir-381	POSTN	1	0	1
tp53&cdkn2a-mut_HPV-/modu-I-ps	hsa-mir-381	PTPDC1	1	0	0
tp53&cdkn2a-mut_HPV-/modu-I-ps	hsa-mir-381	PTPRN	1	0	0
tp53&cdkn2a-mut_HPV-/modu-I-ps	hsa-mir-381	RAB23	1	0	1
tp53&cdkn2a-mut_HPV-/modu-I-ps	hsa-mir-381	RAD54B	1	0	0
tp53&cdkn2a-mut_HPV-/modu-I-ps	hsa-mir-381	SHISA2	1	0	1
tp53&cdkn2a-mut_HPV-/modu-I-ps	hsa-mir-381	SIX4	1	1	1
tp53&cdkn2a-mut_HPV-/modu-I-ps	hsa-mir-381	SLC13A3	1	0	0
tp53&cdkn2a-mut_HPV-/modu-I-ps	hsa-mir-381	SP4	1	1	1
tp53&cdkn2a-mut_HPV-/modu-I-ps	hsa-mir-381	TMEFF1	1	0	0
tp53&cdkn2a-mut_HPV-/modu-I-ps	hsa-mir-381	TRAM2	1	0	0
tp53&cdkn2a-mut_HPV-/modu-I-ps	hsa-mir-381	ZNF281	1	1	0
tp53&cdkn2a-mut_HPV-/modu-I-ps	hsa-mir-382	2014-09-11	1	0	0
tp53&cdkn2a-mut_HPV-/modu-I-ps	hsa-mir-382	ACADM	1	0	0
tp53&cdkn2a-mut_HPV-/modu-I-ps	hsa-mir-382	ADAM12	1	0	1
tp53&cdkn2a-mut_HPV-/modu-I-ps	hsa-mir-382	ADAMTS12	1	0	0
tp53&cdkn2a-mut_HPV-/modu-I-ps	hsa-mir-382	ADAMTS14	1	0	0
tp53&cdkn2a-mut_HPV-/modu-I-ps	hsa-mir-382	ADAMTS4	1	0	0
tp53&cdkn2a-mut_HPV-/modu-I-ps	hsa-mir-382	ADAMTS6	1	0	0
tp53&cdkn2a-mut_HPV-/modu-I-ps	hsa-mir-382	AEBP1	1	1	0
tp53&cdkn2a-mut_HPV-/modu-I-ps	hsa-mir-382	ALMS1	1	0	0
tp53&cdkn2a-mut_HPV-/modu-I-ps	hsa-mir-382	ALPK2	1	0	0
tp53&cdkn2a-mut_HPV-/modu-I-ps	hsa-mir-382	ARSB	1	0	0
tp53&cdkn2a-mut_HPV-/modu-I-ps	hsa-mir-382	BAG2	1	0	1
tp53&cdkn2a-mut_HPV-/modu-I-ps	hsa-mir-382	BEND6	1	0	1
tp53&cdkn2a-mut_HPV-/modu-I-ps	hsa-mir-382	BGN	1	0	0
tp53&cdkn2a-mut_HPV-/modu-I-ps	hsa-mir-382	C12orf23	1	0	0
tp53&cdkn2a-mut_HPV-/modu-I-ps	hsa-mir-382	C18orf54	1	0	0
tp53&cdkn2a-mut_HPV-/modu-I-ps	hsa-mir-382	C1orf216	1	0	0
tp53&cdkn2a-mut_HPV-/modu-I-ps	hsa-mir-382	CALD1	1	0	0
tp53&cdkn2a-mut_HPV-/modu-I-ps	hsa-mir-382	CALU	1	0	0
tp53&cdkn2a-mut_HPV-/modu-I-ps	hsa-mir-382	CCDC88A	1	0	1
tp53&cdkn2a-mut_HPV-/modu-I-ps	hsa-mir-382	CDH11	1	0	0
tp53&cdkn2a-mut_HPV-/modu-I-ps	hsa-mir-382	CDK14	1	0	1
tp53&cdkn2a-mut_HPV-/modu-I-ps	hsa-mir-382	CEP170	1	0	0
tp53&cdkn2a-mut_HPV-/modu-I-ps	hsa-mir-382	CERCAM	1	0	0
tp53&cdkn2a-mut_HPV-/modu-I-ps	hsa-mir-382	CHST14	1	0	0
tp53&cdkn2a-mut_HPV-/modu-I-ps	hsa-mir-382	CHSY3	1	0	0
tp53&cdkn2a-mut_HPV-/modu-I-ps	hsa-mir-382	CMTM1	1	0	0
tp53&cdkn2a-mut_HPV-/modu-I-ps	hsa-mir-382	CNPY4	1	0	0
tp53&cdkn2a-mut_HPV-/modu-I-ps	hsa-mir-382	CNTLN	1	0	0
tp53&cdkn2a-mut_HPV-/modu-I-ps	hsa-mir-382	CNTNAP1	1	0	0
tp53&cdkn2a-mut_HPV-/modu-I-ps	hsa-mir-382	COL10A1	1	0	0
tp53&cdkn2a-mut_HPV-/modu-I-ps	hsa-mir-382	COL11A1	1	0	0
tp53&cdkn2a-mut_HPV-/modu-I-ps	hsa-mir-382	COL1A1	1	0	1
tp53&cdkn2a-mut_HPV-/modu-I-ps	hsa-mir-382	COL1A2	1	0	0
tp53&cdkn2a-mut_HPV-/modu-I-ps	hsa-mir-382	COL24A1	1	0	0
tp53&cdkn2a-mut_HPV-/modu-I-ps	hsa-mir-382	COL3A1	1	0	0
tp53&cdkn2a-mut_HPV-/modu-I-ps	hsa-mir-382	COL5A1	1	0	0
tp53&cdkn2a-mut_HPV-/modu-I-ps	hsa-mir-382	COL5A2	1	0	1
tp53&cdkn2a-mut_HPV-/modu-I-ps	hsa-mir-382	COL6A1	1	0	0
tp53&cdkn2a-mut_HPV-/modu-I-ps	hsa-mir-382	COL6A2	1	0	0
tp53&cdkn2a-mut_HPV-/modu-I-ps	hsa-mir-382	COL6A3	1	0	0
tp53&cdkn2a-mut_HPV-/modu-I-ps	hsa-mir-382	COL8A1	1	0	0
tp53&cdkn2a-mut_HPV-/modu-I-ps	hsa-mir-382	CSMD2	1	0	0
tp53&cdkn2a-mut_HPV-/modu-I-ps	hsa-mir-382	CTHRC1	1	0	0
tp53&cdkn2a-mut_HPV-/modu-I-ps	hsa-mir-382	CXCL12	1	0	1
tp53&cdkn2a-mut_HPV-/modu-I-ps	hsa-mir-382	DACT1	1	0	0
tp53&cdkn2a-mut_HPV-/modu-I-ps	hsa-mir-382	DACT3	1	0	0
tp53&cdkn2a-mut_HPV-/modu-I-ps	hsa-mir-382	DCLK1	1	0	0
tp53&cdkn2a-mut_HPV-/modu-I-ps	hsa-mir-382	DDAH1	1	0	1
tp53&cdkn2a-mut_HPV-/modu-I-ps	hsa-mir-382	DNM1	1	0	0
tp53&cdkn2a-mut_HPV-/modu-I-ps	hsa-mir-382	DPY19L1	1	0	0
tp53&cdkn2a-mut_HPV-/modu-I-ps	hsa-mir-382	DZIP1	1	0	1
tp53&cdkn2a-mut_HPV-/modu-I-ps	hsa-mir-382	EDA2R	1	0	0
tp53&cdkn2a-mut_HPV-/modu-I-ps	hsa-mir-382	EDIL3	1	0	0
tp53&cdkn2a-mut_HPV-/modu-I-ps	hsa-mir-382	EMILIN1	1	0	0
tp53&cdkn2a-mut_HPV-/modu-I-ps	hsa-mir-382	FAM198B	1	0	0
tp53&cdkn2a-mut_HPV-/modu-I-ps	hsa-mir-382	FAM38B	1	0	0
tp53&cdkn2a-mut_HPV-/modu-I-ps	hsa-mir-382	FBN1	1	0	1
tp53&cdkn2a-mut_HPV-/modu-I-ps	hsa-mir-382	FGF14	1	0	0
tp53&cdkn2a-mut_HPV-/modu-I-ps	hsa-mir-382	FGF7	1	0	0
tp53&cdkn2a-mut_HPV-/modu-I-ps	hsa-mir-382	FKBP10	1	0	0
tp53&cdkn2a-mut_HPV-/modu-I-ps	hsa-mir-382	FKBP14	1	0	0
tp53&cdkn2a-mut_HPV-/modu-I-ps	hsa-mir-382	FLJ42709	1	0	0
tp53&cdkn2a-mut_HPV-/modu-I-ps	hsa-mir-382	FN1	1	0	1
tp53&cdkn2a-mut_HPV-/modu-I-ps	hsa-mir-382	FNDC1	1	0	0
tp53&cdkn2a-mut_HPV-/modu-I-ps	hsa-mir-382	FUT8	1	0	0
tp53&cdkn2a-mut_HPV-/modu-I-ps	hsa-mir-382	GOLIM4	1	0	0
tp53&cdkn2a-mut_HPV-/modu-I-ps	hsa-mir-382	GPC6	1	0	1
tp53&cdkn2a-mut_HPV-/modu-I-ps	hsa-mir-382	GPR137C	1	0	0
tp53&cdkn2a-mut_HPV-/modu-I-ps	hsa-mir-382	GPX8	1	0	0
tp53&cdkn2a-mut_HPV-/modu-I-ps	hsa-mir-382	HEPH	1	0	0
tp53&cdkn2a-mut_HPV-/modu-I-ps	hsa-mir-382	HEYL	1	1	0
tp53&cdkn2a-mut_HPV-/modu-I-ps	hsa-mir-382	HIP1	1	0	0
tp53&cdkn2a-mut_HPV-/modu-I-ps	hsa-mir-382	IPO9	1	0	1
tp53&cdkn2a-mut_HPV-/modu-I-ps	hsa-mir-382	ITGA11	1	0	0
tp53&cdkn2a-mut_HPV-/modu-I-ps	hsa-mir-382	KCNE4	1	0	0
tp53&cdkn2a-mut_HPV-/modu-I-ps	hsa-mir-382	KDELC1	1	0	0
tp53&cdkn2a-mut_HPV-/modu-I-ps	hsa-mir-382	KDELR3	1	0	1
tp53&cdkn2a-mut_HPV-/modu-I-ps	hsa-mir-382	LAMC1	1	0	0
tp53&cdkn2a-mut_HPV-/modu-I-ps	hsa-mir-382	LOXL1	1	0	0
tp53&cdkn2a-mut_HPV-/modu-I-ps	hsa-mir-382	LRP12	1	0	1
tp53&cdkn2a-mut_HPV-/modu-I-ps	hsa-mir-382	LRRC17	1	0	0
tp53&cdkn2a-mut_HPV-/modu-I-ps	hsa-mir-382	LRRCC1	1	0	0
tp53&cdkn2a-mut_HPV-/modu-I-ps	hsa-mir-382	MAGED4B	1	0	0
tp53&cdkn2a-mut_HPV-/modu-I-ps	hsa-mir-382	MARVELD1	1	0	0
tp53&cdkn2a-mut_HPV-/modu-I-ps	hsa-mir-382	MATN3	1	0	1
tp53&cdkn2a-mut_HPV-/modu-I-ps	hsa-mir-382	MEX3B	1	0	0
tp53&cdkn2a-mut_HPV-/modu-I-ps	hsa-mir-382	MITF	1	0	0
tp53&cdkn2a-mut_HPV-/modu-I-ps	hsa-mir-382	MMD	1	0	0
tp53&cdkn2a-mut_HPV-/modu-I-ps	hsa-mir-382	MMP16	1	0	1
tp53&cdkn2a-mut_HPV-/modu-I-ps	hsa-mir-382	MPHOSPH9	1	0	0
tp53&cdkn2a-mut_HPV-/modu-I-ps	hsa-mir-382	MXRA8	1	0	0
tp53&cdkn2a-mut_HPV-/modu-I-ps	hsa-mir-382	NID2	1	0	0
tp53&cdkn2a-mut_HPV-/modu-I-ps	hsa-mir-382	NUAK1	1	0	0
tp53&cdkn2a-mut_HPV-/modu-I-ps	hsa-mir-382	OLFML2B	1	0	0
tp53&cdkn2a-mut_HPV-/modu-I-ps	hsa-mir-382	P4HA1	1	0	0
tp53&cdkn2a-mut_HPV-/modu-I-ps	hsa-mir-382	P4HA3	1	0	1
tp53&cdkn2a-mut_HPV-/modu-I-ps	hsa-mir-382	PCOLCE	1	0	0
tp53&cdkn2a-mut_HPV-/modu-I-ps	hsa-mir-382	PDE3A	1	0	0
tp53&cdkn2a-mut_HPV-/modu-I-ps	hsa-mir-382	PDGFD	1	0	0
tp53&cdkn2a-mut_HPV-/modu-I-ps	hsa-mir-382	PDZRN3	1	0	0
tp53&cdkn2a-mut_HPV-/modu-I-ps	hsa-mir-382	PGM2L1	1	0	0
tp53&cdkn2a-mut_HPV-/modu-I-ps	hsa-mir-382	PLBD2	1	0	0
tp53&cdkn2a-mut_HPV-/modu-I-ps	hsa-mir-382	PLOD3	1	0	0
tp53&cdkn2a-mut_HPV-/modu-I-ps	hsa-mir-382	POSTN	1	0	0
tp53&cdkn2a-mut_HPV-/modu-I-ps	hsa-mir-382	PRKD1	1	0	0
tp53&cdkn2a-mut_HPV-/modu-I-ps	hsa-mir-382	PRR5L	1	0	1
tp53&cdkn2a-mut_HPV-/modu-I-ps	hsa-mir-382	PTGIS	1	0	0
tp53&cdkn2a-mut_HPV-/modu-I-ps	hsa-mir-382	PTPRN	1	0	0
tp53&cdkn2a-mut_HPV-/modu-I-ps	hsa-mir-382	PXDN	1	0	0
tp53&cdkn2a-mut_HPV-/modu-I-ps	hsa-mir-382	PYCR1	1	0	0
tp53&cdkn2a-mut_HPV-/modu-I-ps	hsa-mir-382	RAB23	1	0	0
tp53&cdkn2a-mut_HPV-/modu-I-ps	hsa-mir-382	RAG1	1	0	1
tp53&cdkn2a-mut_HPV-/modu-I-ps	hsa-mir-382	RARB	1	0	0
tp53&cdkn2a-mut_HPV-/modu-I-ps	hsa-mir-382	RASGRF2	1	0	0
tp53&cdkn2a-mut_HPV-/modu-I-ps	hsa-mir-382	RCN3	1	0	0
tp53&cdkn2a-mut_HPV-/modu-I-ps	hsa-mir-382	SCARF2	1	0	0
tp53&cdkn2a-mut_HPV-/modu-I-ps	hsa-mir-382	SDC2	1	0	1
tp53&cdkn2a-mut_HPV-/modu-I-ps	hsa-mir-382	SFRP2	1	0	0
tp53&cdkn2a-mut_HPV-/modu-I-ps	hsa-mir-382	SFRP4	1	0	0
tp53&cdkn2a-mut_HPV-/modu-I-ps	hsa-mir-382	SHISA2	1	0	0
tp53&cdkn2a-mut_HPV-/modu-I-ps	hsa-mir-382	SIX4	1	1	0
tp53&cdkn2a-mut_HPV-/modu-I-ps	hsa-mir-382	SLC2A10	1	0	0
tp53&cdkn2a-mut_HPV-/modu-I-ps	hsa-mir-382	SNTB1	1	0	1
tp53&cdkn2a-mut_HPV-/modu-I-ps	hsa-mir-382	SP4	1	1	0
tp53&cdkn2a-mut_HPV-/modu-I-ps	hsa-mir-382	SPARC	1	0	0
tp53&cdkn2a-mut_HPV-/modu-I-ps	hsa-mir-382	SPOCK1	1	0	1
tp53&cdkn2a-mut_HPV-/modu-I-ps	hsa-mir-382	ST3GAL4	1	0	0
tp53&cdkn2a-mut_HPV-/modu-I-ps	hsa-mir-382	ST6GALNAC5	1	0	0
tp53&cdkn2a-mut_HPV-/modu-I-ps	hsa-mir-382	SULF1	1	0	0
tp53&cdkn2a-mut_HPV-/modu-I-ps	hsa-mir-382	TBXA2R	1	0	0
tp53&cdkn2a-mut_HPV-/modu-I-ps	hsa-mir-382	TCEAL7	1	0	0
tp53&cdkn2a-mut_HPV-/modu-I-ps	hsa-mir-382	TGFB1I1	1	0	0
tp53&cdkn2a-mut_HPV-/modu-I-ps	hsa-mir-382	TGFB3	1	0	0
tp53&cdkn2a-mut_HPV-/modu-I-ps	hsa-mir-382	THBS2	1	0	0
tp53&cdkn2a-mut_HPV-/modu-I-ps	hsa-mir-382	TMEFF1	1	0	0
tp53&cdkn2a-mut_HPV-/modu-I-ps	hsa-mir-382	TMEM119	1	0	0
tp53&cdkn2a-mut_HPV-/modu-I-ps	hsa-mir-382	TMEM150C	1	0	0
tp53&cdkn2a-mut_HPV-/modu-I-ps	hsa-mir-382	TMEM26	1	0	1
tp53&cdkn2a-mut_HPV-/modu-I-ps	hsa-mir-382	TMEM98	1	0	0
tp53&cdkn2a-mut_HPV-/modu-I-ps	hsa-mir-382	TNFRSF19	1	0	0
tp53&cdkn2a-mut_HPV-/modu-I-ps	hsa-mir-382	TRAM2	1	0	1
tp53&cdkn2a-mut_HPV-/modu-I-ps	hsa-mir-382	TTYH2	1	0	0
tp53&cdkn2a-mut_HPV-/modu-I-ps	hsa-mir-382	TWIST1	1	0	0
tp53&cdkn2a-mut_HPV-/modu-I-ps	hsa-mir-382	VASH2	1	0	0
tp53&cdkn2a-mut_HPV-/modu-I-ps	hsa-mir-382	VCAN	1	0	0
tp53&cdkn2a-mut_HPV-/modu-I-ps	hsa-mir-382	VGLL3	1	0	0
tp53&cdkn2a-mut_HPV-/modu-I-ps	hsa-mir-382	ZNF469	1	0	0
tp53&cdkn2a-mut_HPV-/modu-I-ps	hsa-mir-382	ZNF697	1	0	0
tp53&cdkn2a-mut_HPV-/modu-I-ps	hsa-mir-410	2014-09-11	1	0	0
tp53&cdkn2a-mut_HPV-/modu-I-ps	hsa-mir-410	ALMS1	1	0	0
tp53&cdkn2a-mut_HPV-/modu-I-ps	hsa-mir-410	BAG2	1	0	1
tp53&cdkn2a-mut_HPV-/modu-I-ps	hsa-mir-410	BEND6	1	0	0
tp53&cdkn2a-mut_HPV-/modu-I-ps	hsa-mir-410	C12orf23	1	0	1
tp53&cdkn2a-mut_HPV-/modu-I-ps	hsa-mir-410	C18orf54	1	0	1
tp53&cdkn2a-mut_HPV-/modu-I-ps	hsa-mir-410	CALU	1	0	1
tp53&cdkn2a-mut_HPV-/modu-I-ps	hsa-mir-410	CCDC88A	1	0	0
tp53&cdkn2a-mut_HPV-/modu-I-ps	hsa-mir-410	CDH11	1	0	0
tp53&cdkn2a-mut_HPV-/modu-I-ps	hsa-mir-410	CDON	1	0	1
tp53&cdkn2a-mut_HPV-/modu-I-ps	hsa-mir-410	CEP170	1	0	1
tp53&cdkn2a-mut_HPV-/modu-I-ps	hsa-mir-410	CHSY3	1	0	1
tp53&cdkn2a-mut_HPV-/modu-I-ps	hsa-mir-410	COL10A1	1	0	1
tp53&cdkn2a-mut_HPV-/modu-I-ps	hsa-mir-410	CSMD2	1	0	0
tp53&cdkn2a-mut_HPV-/modu-I-ps	hsa-mir-410	DACT1	1	0	1
tp53&cdkn2a-mut_HPV-/modu-I-ps	hsa-mir-410	DDAH1	1	0	0
tp53&cdkn2a-mut_HPV-/modu-I-ps	hsa-mir-410	DNM1	1	0	0
tp53&cdkn2a-mut_HPV-/modu-I-ps	hsa-mir-410	DPY19L1	1	0	0
tp53&cdkn2a-mut_HPV-/modu-I-ps	hsa-mir-410	DZIP1	1	0	1
tp53&cdkn2a-mut_HPV-/modu-I-ps	hsa-mir-410	EDA2R	1	0	0
tp53&cdkn2a-mut_HPV-/modu-I-ps	hsa-mir-410	FGF7	1	0	1
tp53&cdkn2a-mut_HPV-/modu-I-ps	hsa-mir-410	FKBP14	1	0	1
tp53&cdkn2a-mut_HPV-/modu-I-ps	hsa-mir-410	FN1	1	0	0
tp53&cdkn2a-mut_HPV-/modu-I-ps	hsa-mir-410	GPR137C	1	0	1
tp53&cdkn2a-mut_HPV-/modu-I-ps	hsa-mir-410	IPO9	1	0	0
tp53&cdkn2a-mut_HPV-/modu-I-ps	hsa-mir-410	KDELR3	1	0	0
tp53&cdkn2a-mut_HPV-/modu-I-ps	hsa-mir-410	LAMC1	1	0	0
tp53&cdkn2a-mut_HPV-/modu-I-ps	hsa-mir-410	LRP12	1	0	0
tp53&cdkn2a-mut_HPV-/modu-I-ps	hsa-mir-410	LRRCC1	1	0	0
tp53&cdkn2a-mut_HPV-/modu-I-ps	hsa-mir-410	MEG3	1	0	0
tp53&cdkn2a-mut_HPV-/modu-I-ps	hsa-mir-410	MEX3B	1	0	1
tp53&cdkn2a-mut_HPV-/modu-I-ps	hsa-mir-410	MMD	1	0	1
tp53&cdkn2a-mut_HPV-/modu-I-ps	hsa-mir-410	MMP16	1	0	1
tp53&cdkn2a-mut_HPV-/modu-I-ps	hsa-mir-410	MPHOSPH9	1	0	0
tp53&cdkn2a-mut_HPV-/modu-I-ps	hsa-mir-410	P4HA1	1	0	0
tp53&cdkn2a-mut_HPV-/modu-I-ps	hsa-mir-410	PGM2L1	1	0	1
tp53&cdkn2a-mut_HPV-/modu-I-ps	hsa-mir-410	POSTN	1	0	0
tp53&cdkn2a-mut_HPV-/modu-I-ps	hsa-mir-410	PRR5L	1	0	0
tp53&cdkn2a-mut_HPV-/modu-I-ps	hsa-mir-410	PTPRN	1	0	0
tp53&cdkn2a-mut_HPV-/modu-I-ps	hsa-mir-410	PXDN	1	0	0
tp53&cdkn2a-mut_HPV-/modu-I-ps	hsa-mir-410	PYCR1	1	0	0
tp53&cdkn2a-mut_HPV-/modu-I-ps	hsa-mir-410	RAB23	1	0	0
tp53&cdkn2a-mut_HPV-/modu-I-ps	hsa-mir-410	SHISA2	1	0	1
tp53&cdkn2a-mut_HPV-/modu-I-ps	hsa-mir-410	SIX4	1	1	1
tp53&cdkn2a-mut_HPV-/modu-I-ps	hsa-mir-410	SP4	1	1	1
tp53&cdkn2a-mut_HPV-/modu-I-ps	hsa-mir-410	SPRY2	1	0	0
tp53&cdkn2a-mut_HPV-/modu-I-ps	hsa-mir-410	ST3GAL4	1	0	0
tp53&cdkn2a-mut_HPV-/modu-I-ps	hsa-mir-410	TMEFF1	1	0	0
tp53&cdkn2a-mut_HPV-/modu-I-ps	hsa-mir-410	TRAM2	1	0	1
tp53&cdkn2a-mut_HPV-/modu-I-ps	hsa-mir-410	VCAN	1	0	0
tp53&cdkn2a-mut_HPV-/modu-I-ps	hsa-mir-411	2014-09-11	1	0	0
tp53&cdkn2a-mut_HPV-/modu-I-ps	hsa-mir-411	ACADM	1	0	0
tp53&cdkn2a-mut_HPV-/modu-I-ps	hsa-mir-411	ACAN	1	0	0
tp53&cdkn2a-mut_HPV-/modu-I-ps	hsa-mir-411	ADAM12	1	0	1
tp53&cdkn2a-mut_HPV-/modu-I-ps	hsa-mir-411	ADAMTS14	1	0	0
tp53&cdkn2a-mut_HPV-/modu-I-ps	hsa-mir-411	BAG2	1	0	0
tp53&cdkn2a-mut_HPV-/modu-I-ps	hsa-mir-411	C12orf23	1	0	0
tp53&cdkn2a-mut_HPV-/modu-I-ps	hsa-mir-411	C1orf216	1	0	0
tp53&cdkn2a-mut_HPV-/modu-I-ps	hsa-mir-411	CDH11	1	0	0
tp53&cdkn2a-mut_HPV-/modu-I-ps	hsa-mir-411	CDK14	1	0	1
tp53&cdkn2a-mut_HPV-/modu-I-ps	hsa-mir-411	CHSY3	1	0	0
tp53&cdkn2a-mut_HPV-/modu-I-ps	hsa-mir-411	CNPY4	1	0	1
tp53&cdkn2a-mut_HPV-/modu-I-ps	hsa-mir-411	COL10A1	1	0	0
tp53&cdkn2a-mut_HPV-/modu-I-ps	hsa-mir-411	COL11A1	1	0	0
tp53&cdkn2a-mut_HPV-/modu-I-ps	hsa-mir-411	COL6A2	1	0	0
tp53&cdkn2a-mut_HPV-/modu-I-ps	hsa-mir-411	CTHRC1	1	0	0
tp53&cdkn2a-mut_HPV-/modu-I-ps	hsa-mir-411	DACT1	1	0	0
tp53&cdkn2a-mut_HPV-/modu-I-ps	hsa-mir-411	DACT3	1	0	0
tp53&cdkn2a-mut_HPV-/modu-I-ps	hsa-mir-411	DZIP1	1	0	0
tp53&cdkn2a-mut_HPV-/modu-I-ps	hsa-mir-411	FGF14	1	0	0
tp53&cdkn2a-mut_HPV-/modu-I-ps	hsa-mir-411	FGF7	1	0	0
tp53&cdkn2a-mut_HPV-/modu-I-ps	hsa-mir-411	FKBP14	1	0	1
tp53&cdkn2a-mut_HPV-/modu-I-ps	hsa-mir-411	FLJ42709	1	0	0
tp53&cdkn2a-mut_HPV-/modu-I-ps	hsa-mir-411	FN1	1	0	0
tp53&cdkn2a-mut_HPV-/modu-I-ps	hsa-mir-411	FUT8	1	0	0
tp53&cdkn2a-mut_HPV-/modu-I-ps	hsa-mir-411	GPC6	1	0	0
tp53&cdkn2a-mut_HPV-/modu-I-ps	hsa-mir-411	GPR137C	1	0	0
tp53&cdkn2a-mut_HPV-/modu-I-ps	hsa-mir-411	GPX8	1	0	1
tp53&cdkn2a-mut_HPV-/modu-I-ps	hsa-mir-411	HEYL	1	1	0
tp53&cdkn2a-mut_HPV-/modu-I-ps	hsa-mir-411	IGFBP7	1	0	0
tp53&cdkn2a-mut_HPV-/modu-I-ps	hsa-mir-411	KDELC1	1	0	0
tp53&cdkn2a-mut_HPV-/modu-I-ps	hsa-mir-411	KDELR3	1	0	0
tp53&cdkn2a-mut_HPV-/modu-I-ps	hsa-mir-411	KLHL35	1	0	0
tp53&cdkn2a-mut_HPV-/modu-I-ps	hsa-mir-411	LEPRE1	1	0	0
tp53&cdkn2a-mut_HPV-/modu-I-ps	hsa-mir-411	LEPREL2	1	0	0
tp53&cdkn2a-mut_HPV-/modu-I-ps	hsa-mir-411	LRP12	1	0	1
tp53&cdkn2a-mut_HPV-/modu-I-ps	hsa-mir-411	LRRC17	1	0	0
tp53&cdkn2a-mut_HPV-/modu-I-ps	hsa-mir-411	LRRCC1	1	0	0
tp53&cdkn2a-mut_HPV-/modu-I-ps	hsa-mir-411	MATN3	1	0	1
tp53&cdkn2a-mut_HPV-/modu-I-ps	hsa-mir-411	MEG3	1	0	0
tp53&cdkn2a-mut_HPV-/modu-I-ps	hsa-mir-411	MEX3B	1	0	0
tp53&cdkn2a-mut_HPV-/modu-I-ps	hsa-mir-411	MMD	1	0	1
tp53&cdkn2a-mut_HPV-/modu-I-ps	hsa-mir-411	P4HA1	1	0	0
tp53&cdkn2a-mut_HPV-/modu-I-ps	hsa-mir-411	P4HA3	1	0	0
tp53&cdkn2a-mut_HPV-/modu-I-ps	hsa-mir-411	PCOLCE	1	0	0
tp53&cdkn2a-mut_HPV-/modu-I-ps	hsa-mir-411	PGM2L1	1	0	1
tp53&cdkn2a-mut_HPV-/modu-I-ps	hsa-mir-411	POSTN	1	0	0
tp53&cdkn2a-mut_HPV-/modu-I-ps	hsa-mir-411	PRR5L	1	0	0
tp53&cdkn2a-mut_HPV-/modu-I-ps	hsa-mir-411	PTPRN	1	0	0
tp53&cdkn2a-mut_HPV-/modu-I-ps	hsa-mir-411	PYCR1	1	0	0
tp53&cdkn2a-mut_HPV-/modu-I-ps	hsa-mir-411	RAB23	1	0	0
tp53&cdkn2a-mut_HPV-/modu-I-ps	hsa-mir-411	RCN3	1	0	0
tp53&cdkn2a-mut_HPV-/modu-I-ps	hsa-mir-411	SAMD13	1	0	0
tp53&cdkn2a-mut_HPV-/modu-I-ps	hsa-mir-411	SCG2	1	0	0
tp53&cdkn2a-mut_HPV-/modu-I-ps	hsa-mir-411	SDC2	1	0	1
tp53&cdkn2a-mut_HPV-/modu-I-ps	hsa-mir-411	SFRP2	1	0	0
tp53&cdkn2a-mut_HPV-/modu-I-ps	hsa-mir-411	SHISA2	1	0	0
tp53&cdkn2a-mut_HPV-/modu-I-ps	hsa-mir-411	SIX4	1	1	1
tp53&cdkn2a-mut_HPV-/modu-I-ps	hsa-mir-411	SLC13A3	1	0	0
tp53&cdkn2a-mut_HPV-/modu-I-ps	hsa-mir-411	SPOCK1	1	0	0
tp53&cdkn2a-mut_HPV-/modu-I-ps	hsa-mir-411	ST3GAL4	1	0	0
tp53&cdkn2a-mut_HPV-/modu-I-ps	hsa-mir-411	TBXA2R	1	0	0
tp53&cdkn2a-mut_HPV-/modu-I-ps	hsa-mir-411	TGFB1I1	1	0	0
tp53&cdkn2a-mut_HPV-/modu-I-ps	hsa-mir-411	TMEFF1	1	0	0
tp53&cdkn2a-mut_HPV-/modu-I-ps	hsa-mir-411	TNFRSF19	1	0	0
tp53&cdkn2a-mut_HPV-/modu-I-ps	hsa-mir-411	VCAN	1	0	1
tp53&cdkn2a-mut_HPV-/modu-I-ps	hsa-mir-431	ADAMTS12	1	0	0
tp53&cdkn2a-mut_HPV-/modu-I-ps	hsa-mir-431	BEND6	1	0	0
tp53&cdkn2a-mut_HPV-/modu-I-ps	hsa-mir-431	CALU	1	0	0
tp53&cdkn2a-mut_HPV-/modu-I-ps	hsa-mir-431	CDH11	1	0	0
tp53&cdkn2a-mut_HPV-/modu-I-ps	hsa-mir-431	CEP170	1	0	1
tp53&cdkn2a-mut_HPV-/modu-I-ps	hsa-mir-431	CHSY3	1	0	0
tp53&cdkn2a-mut_HPV-/modu-I-ps	hsa-mir-431	CMTM1	1	0	0
tp53&cdkn2a-mut_HPV-/modu-I-ps	hsa-mir-431	CSMD2	1	0	1
tp53&cdkn2a-mut_HPV-/modu-I-ps	hsa-mir-431	DACT1	1	0	0
tp53&cdkn2a-mut_HPV-/modu-I-ps	hsa-mir-431	DDAH1	1	0	1
tp53&cdkn2a-mut_HPV-/modu-I-ps	hsa-mir-431	DPY19L1	1	0	0
tp53&cdkn2a-mut_HPV-/modu-I-ps	hsa-mir-431	DZIP1	1	0	1
tp53&cdkn2a-mut_HPV-/modu-I-ps	hsa-mir-431	EDA2R	1	0	0
tp53&cdkn2a-mut_HPV-/modu-I-ps	hsa-mir-431	FGF7	1	0	0
tp53&cdkn2a-mut_HPV-/modu-I-ps	hsa-mir-431	FKBP14	1	0	1
tp53&cdkn2a-mut_HPV-/modu-I-ps	hsa-mir-431	GOLIM4	1	0	0
tp53&cdkn2a-mut_HPV-/modu-I-ps	hsa-mir-431	GPR137C	1	0	0
tp53&cdkn2a-mut_HPV-/modu-I-ps	hsa-mir-431	IPO9	1	0	1
tp53&cdkn2a-mut_HPV-/modu-I-ps	hsa-mir-431	KDELR3	1	0	1
tp53&cdkn2a-mut_HPV-/modu-I-ps	hsa-mir-431	LAMC1	1	0	0
tp53&cdkn2a-mut_HPV-/modu-I-ps	hsa-mir-431	MEX3B	1	0	0
tp53&cdkn2a-mut_HPV-/modu-I-ps	hsa-mir-431	MMP16	1	0	1
tp53&cdkn2a-mut_HPV-/modu-I-ps	hsa-mir-431	PDE3A	1	0	0
tp53&cdkn2a-mut_HPV-/modu-I-ps	hsa-mir-431	PLBD2	1	0	0
tp53&cdkn2a-mut_HPV-/modu-I-ps	hsa-mir-431	POSTN	1	0	0
tp53&cdkn2a-mut_HPV-/modu-I-ps	hsa-mir-431	PTPRN	1	0	0
tp53&cdkn2a-mut_HPV-/modu-I-ps	hsa-mir-431	PXDN	1	0	1
tp53&cdkn2a-mut_HPV-/modu-I-ps	hsa-mir-431	RAB23	1	0	0
tp53&cdkn2a-mut_HPV-/modu-I-ps	hsa-mir-431	SDC2	1	0	0
tp53&cdkn2a-mut_HPV-/modu-I-ps	hsa-mir-431	SP4	1	1	0
tp53&cdkn2a-mut_HPV-/modu-I-ps	hsa-mir-431	TMEFF1	1	0	0
tp53&cdkn2a-mut_HPV-/modu-I-ps	hsa-mir-431	TRAM2	1	0	1
tp53&cdkn2a-mut_HPV-/modu-I-ps	hsa-mir-431	VCAN	1	0	1
tp53&cdkn2a-mut_HPV-/modu-I-ps	hsa-mir-432	2014-09-11	1	0	0
tp53&cdkn2a-mut_HPV-/modu-I-ps	hsa-mir-432	ALMS1	1	0	0
tp53&cdkn2a-mut_HPV-/modu-I-ps	hsa-mir-432	BAG2	1	0	0
tp53&cdkn2a-mut_HPV-/modu-I-ps	hsa-mir-432	BEND6	1	0	0
tp53&cdkn2a-mut_HPV-/modu-I-ps	hsa-mir-432	C12orf23	1	0	0
tp53&cdkn2a-mut_HPV-/modu-I-ps	hsa-mir-432	C18orf54	1	0	0
tp53&cdkn2a-mut_HPV-/modu-I-ps	hsa-mir-432	CALU	1	0	1
tp53&cdkn2a-mut_HPV-/modu-I-ps	hsa-mir-432	CCDC88A	1	0	1
tp53&cdkn2a-mut_HPV-/modu-I-ps	hsa-mir-432	CDH11	1	0	0
tp53&cdkn2a-mut_HPV-/modu-I-ps	hsa-mir-432	CDK14	1	0	1
tp53&cdkn2a-mut_HPV-/modu-I-ps	hsa-mir-432	CEP170	1	0	0
tp53&cdkn2a-mut_HPV-/modu-I-ps	hsa-mir-432	CHSY3	1	0	0
tp53&cdkn2a-mut_HPV-/modu-I-ps	hsa-mir-432	DDAH1	1	0	0
tp53&cdkn2a-mut_HPV-/modu-I-ps	hsa-mir-432	DPY19L1	1	0	0
tp53&cdkn2a-mut_HPV-/modu-I-ps	hsa-mir-432	DZIP1	1	0	0
tp53&cdkn2a-mut_HPV-/modu-I-ps	hsa-mir-432	EDA2R	1	0	1
tp53&cdkn2a-mut_HPV-/modu-I-ps	hsa-mir-432	FGF7	1	0	0
tp53&cdkn2a-mut_HPV-/modu-I-ps	hsa-mir-432	FKBP14	1	0	1
tp53&cdkn2a-mut_HPV-/modu-I-ps	hsa-mir-432	FLJ42709	1	0	0
tp53&cdkn2a-mut_HPV-/modu-I-ps	hsa-mir-432	FN1	1	0	1
tp53&cdkn2a-mut_HPV-/modu-I-ps	hsa-mir-432	GPC6	1	0	0
tp53&cdkn2a-mut_HPV-/modu-I-ps	hsa-mir-432	GPR137C	1	0	0
tp53&cdkn2a-mut_HPV-/modu-I-ps	hsa-mir-432	GPX8	1	0	1
tp53&cdkn2a-mut_HPV-/modu-I-ps	hsa-mir-432	HEYL	1	1	1
tp53&cdkn2a-mut_HPV-/modu-I-ps	hsa-mir-432	KDELR3	1	0	1
tp53&cdkn2a-mut_HPV-/modu-I-ps	hsa-mir-432	LAMC1	1	0	0
tp53&cdkn2a-mut_HPV-/modu-I-ps	hsa-mir-432	LRP12	1	0	0
tp53&cdkn2a-mut_HPV-/modu-I-ps	hsa-mir-432	MEX3B	1	0	0
tp53&cdkn2a-mut_HPV-/modu-I-ps	hsa-mir-432	MMD	1	0	0
tp53&cdkn2a-mut_HPV-/modu-I-ps	hsa-mir-432	MMP16	1	0	0
tp53&cdkn2a-mut_HPV-/modu-I-ps	hsa-mir-432	POSTN	1	0	0
tp53&cdkn2a-mut_HPV-/modu-I-ps	hsa-mir-432	PTPRN	1	0	0
tp53&cdkn2a-mut_HPV-/modu-I-ps	hsa-mir-432	PXDN	1	0	0
tp53&cdkn2a-mut_HPV-/modu-I-ps	hsa-mir-432	RAB23	1	0	0
tp53&cdkn2a-mut_HPV-/modu-I-ps	hsa-mir-432	SDC2	1	0	0
tp53&cdkn2a-mut_HPV-/modu-I-ps	hsa-mir-432	SP4	1	1	0
tp53&cdkn2a-mut_HPV-/modu-I-ps	hsa-mir-432	TNFRSF19	1	0	0
tp53&cdkn2a-mut_HPV-/modu-I-ps	hsa-mir-432	TRAM2	1	0	1
tp53&cdkn2a-mut_HPV-/modu-I-ps	hsa-mir-432	VCAN	1	0	0
tp53&cdkn2a-mut_HPV-/modu-I-ps	hsa-mir-493	2014-09-11	1	0	0
tp53&cdkn2a-mut_HPV-/modu-I-ps	hsa-mir-493	ACAN	1	0	0
tp53&cdkn2a-mut_HPV-/modu-I-ps	hsa-mir-493	ADAM12	1	0	0
tp53&cdkn2a-mut_HPV-/modu-I-ps	hsa-mir-493	ADAMTS4	1	0	0
tp53&cdkn2a-mut_HPV-/modu-I-ps	hsa-mir-493	ALMS1	1	0	0
tp53&cdkn2a-mut_HPV-/modu-I-ps	hsa-mir-493	ARSB	1	0	0
tp53&cdkn2a-mut_HPV-/modu-I-ps	hsa-mir-493	BAG2	1	0	0
tp53&cdkn2a-mut_HPV-/modu-I-ps	hsa-mir-493	BEND6	1	0	1
tp53&cdkn2a-mut_HPV-/modu-I-ps	hsa-mir-493	BGN	1	0	0
tp53&cdkn2a-mut_HPV-/modu-I-ps	hsa-mir-493	C12orf23	1	0	0
tp53&cdkn2a-mut_HPV-/modu-I-ps	hsa-mir-493	CALU	1	0	1
tp53&cdkn2a-mut_HPV-/modu-I-ps	hsa-mir-493	CCDC88A	1	0	1
tp53&cdkn2a-mut_HPV-/modu-I-ps	hsa-mir-493	CDH11	1	0	0
tp53&cdkn2a-mut_HPV-/modu-I-ps	hsa-mir-493	CDK14	1	0	0
tp53&cdkn2a-mut_HPV-/modu-I-ps	hsa-mir-493	CEP170	1	0	0
tp53&cdkn2a-mut_HPV-/modu-I-ps	hsa-mir-493	CHST14	1	0	0
tp53&cdkn2a-mut_HPV-/modu-I-ps	hsa-mir-493	CHSY3	1	0	0
tp53&cdkn2a-mut_HPV-/modu-I-ps	hsa-mir-493	CNPY4	1	0	0
tp53&cdkn2a-mut_HPV-/modu-I-ps	hsa-mir-493	CNTNAP1	1	0	0
tp53&cdkn2a-mut_HPV-/modu-I-ps	hsa-mir-493	COL10A1	1	0	0
tp53&cdkn2a-mut_HPV-/modu-I-ps	hsa-mir-493	COL11A1	1	0	0
tp53&cdkn2a-mut_HPV-/modu-I-ps	hsa-mir-493	COL1A1	1	0	0
tp53&cdkn2a-mut_HPV-/modu-I-ps	hsa-mir-493	COL1A2	1	0	0
tp53&cdkn2a-mut_HPV-/modu-I-ps	hsa-mir-493	COL3A1	1	0	0
tp53&cdkn2a-mut_HPV-/modu-I-ps	hsa-mir-493	COL5A1	1	0	1
tp53&cdkn2a-mut_HPV-/modu-I-ps	hsa-mir-493	COL6A2	1	0	0
tp53&cdkn2a-mut_HPV-/modu-I-ps	hsa-mir-493	CSMD2	1	0	0
tp53&cdkn2a-mut_HPV-/modu-I-ps	hsa-mir-493	CTHRC1	1	0	0
tp53&cdkn2a-mut_HPV-/modu-I-ps	hsa-mir-493	CXCL12	1	0	1
tp53&cdkn2a-mut_HPV-/modu-I-ps	hsa-mir-493	DACT1	1	0	0
tp53&cdkn2a-mut_HPV-/modu-I-ps	hsa-mir-493	DACT3	1	0	0
tp53&cdkn2a-mut_HPV-/modu-I-ps	hsa-mir-493	DDAH1	1	0	0
tp53&cdkn2a-mut_HPV-/modu-I-ps	hsa-mir-493	DNM1	1	0	0
tp53&cdkn2a-mut_HPV-/modu-I-ps	hsa-mir-493	DPY19L1	1	0	0
tp53&cdkn2a-mut_HPV-/modu-I-ps	hsa-mir-493	DZIP1	1	0	1
tp53&cdkn2a-mut_HPV-/modu-I-ps	hsa-mir-493	EDA2R	1	0	1
tp53&cdkn2a-mut_HPV-/modu-I-ps	hsa-mir-493	EMILIN1	1	0	0
tp53&cdkn2a-mut_HPV-/modu-I-ps	hsa-mir-493	FAM161A	1	0	0
tp53&cdkn2a-mut_HPV-/modu-I-ps	hsa-mir-493	FAM198B	1	0	0
tp53&cdkn2a-mut_HPV-/modu-I-ps	hsa-mir-493	FGF14	1	0	0
tp53&cdkn2a-mut_HPV-/modu-I-ps	hsa-mir-493	FGF7	1	0	0
tp53&cdkn2a-mut_HPV-/modu-I-ps	hsa-mir-493	FKBP14	1	0	0
tp53&cdkn2a-mut_HPV-/modu-I-ps	hsa-mir-493	FLJ42709	1	0	0
tp53&cdkn2a-mut_HPV-/modu-I-ps	hsa-mir-493	FN1	1	0	0
tp53&cdkn2a-mut_HPV-/modu-I-ps	hsa-mir-493	FUT8	1	0	0
tp53&cdkn2a-mut_HPV-/modu-I-ps	hsa-mir-493	GPC6	1	0	1
tp53&cdkn2a-mut_HPV-/modu-I-ps	hsa-mir-493	GPR137C	1	0	1
tp53&cdkn2a-mut_HPV-/modu-I-ps	hsa-mir-493	GPX8	1	0	0
tp53&cdkn2a-mut_HPV-/modu-I-ps	hsa-mir-493	HEPH	1	0	0
tp53&cdkn2a-mut_HPV-/modu-I-ps	hsa-mir-493	HEYL	1	1	0
tp53&cdkn2a-mut_HPV-/modu-I-ps	hsa-mir-493	KCNE4	1	0	0
tp53&cdkn2a-mut_HPV-/modu-I-ps	hsa-mir-493	KDELC1	1	0	0
tp53&cdkn2a-mut_HPV-/modu-I-ps	hsa-mir-493	KDELR3	1	0	1
tp53&cdkn2a-mut_HPV-/modu-I-ps	hsa-mir-493	LAMC1	1	0	0
tp53&cdkn2a-mut_HPV-/modu-I-ps	hsa-mir-493	LEPREL2	1	0	0
tp53&cdkn2a-mut_HPV-/modu-I-ps	hsa-mir-493	LIF	1	0	1
tp53&cdkn2a-mut_HPV-/modu-I-ps	hsa-mir-493	LOXL1	1	0	0
tp53&cdkn2a-mut_HPV-/modu-I-ps	hsa-mir-493	LRP12	1	0	0
tp53&cdkn2a-mut_HPV-/modu-I-ps	hsa-mir-493	LRRCC1	1	0	0
tp53&cdkn2a-mut_HPV-/modu-I-ps	hsa-mir-493	MAGED4B	1	0	0
tp53&cdkn2a-mut_HPV-/modu-I-ps	hsa-mir-493	MATN3	1	0	0
tp53&cdkn2a-mut_HPV-/modu-I-ps	hsa-mir-493	MEG3	1	0	0
tp53&cdkn2a-mut_HPV-/modu-I-ps	hsa-mir-493	MEX3B	1	0	0
tp53&cdkn2a-mut_HPV-/modu-I-ps	hsa-mir-493	MITF	1	0	1
tp53&cdkn2a-mut_HPV-/modu-I-ps	hsa-mir-493	MMD	1	0	0
tp53&cdkn2a-mut_HPV-/modu-I-ps	hsa-mir-493	MMP16	1	0	0
tp53&cdkn2a-mut_HPV-/modu-I-ps	hsa-mir-493	NID2	1	0	0
tp53&cdkn2a-mut_HPV-/modu-I-ps	hsa-mir-493	P4HA3	1	0	0
tp53&cdkn2a-mut_HPV-/modu-I-ps	hsa-mir-493	PLOD3	1	0	0
tp53&cdkn2a-mut_HPV-/modu-I-ps	hsa-mir-493	POSTN	1	0	0
tp53&cdkn2a-mut_HPV-/modu-I-ps	hsa-mir-493	PRKD1	1	0	0
tp53&cdkn2a-mut_HPV-/modu-I-ps	hsa-mir-493	PTGIS	1	0	1
tp53&cdkn2a-mut_HPV-/modu-I-ps	hsa-mir-493	PTPRN	1	0	0
tp53&cdkn2a-mut_HPV-/modu-I-ps	hsa-mir-493	PXDN	1	0	0
tp53&cdkn2a-mut_HPV-/modu-I-ps	hsa-mir-493	PYCR1	1	0	0
tp53&cdkn2a-mut_HPV-/modu-I-ps	hsa-mir-493	RAB23	1	0	0
tp53&cdkn2a-mut_HPV-/modu-I-ps	hsa-mir-493	RCN3	1	0	0
tp53&cdkn2a-mut_HPV-/modu-I-ps	hsa-mir-493	SDC2	1	0	0
tp53&cdkn2a-mut_HPV-/modu-I-ps	hsa-mir-493	SFRP2	1	0	1
tp53&cdkn2a-mut_HPV-/modu-I-ps	hsa-mir-493	SHISA2	1	0	0
tp53&cdkn2a-mut_HPV-/modu-I-ps	hsa-mir-493	SIX4	1	1	0
tp53&cdkn2a-mut_HPV-/modu-I-ps	hsa-mir-493	SLC2A10	1	0	0
tp53&cdkn2a-mut_HPV-/modu-I-ps	hsa-mir-493	SNTB1	1	0	0
tp53&cdkn2a-mut_HPV-/modu-I-ps	hsa-mir-493	SP4	1	1	0
tp53&cdkn2a-mut_HPV-/modu-I-ps	hsa-mir-493	ST3GAL4	1	0	0
tp53&cdkn2a-mut_HPV-/modu-I-ps	hsa-mir-493	SULF1	1	0	1
tp53&cdkn2a-mut_HPV-/modu-I-ps	hsa-mir-493	TBXA2R	1	0	0
tp53&cdkn2a-mut_HPV-/modu-I-ps	hsa-mir-493	THBS2	1	0	0
tp53&cdkn2a-mut_HPV-/modu-I-ps	hsa-mir-493	TMEFF1	1	0	0
tp53&cdkn2a-mut_HPV-/modu-I-ps	hsa-mir-493	TMEM98	1	0	0
tp53&cdkn2a-mut_HPV-/modu-I-ps	hsa-mir-493	TNFRSF19	1	0	0
tp53&cdkn2a-mut_HPV-/modu-I-ps	hsa-mir-493	TRAM2	1	0	0
tp53&cdkn2a-mut_HPV-/modu-I-ps	hsa-mir-493	TTYH2	1	0	0
tp53&cdkn2a-mut_HPV-/modu-I-ps	hsa-mir-493	VCAN	1	0	0
tp53&cdkn2a-mut_HPV-/modu-I-ps	hsa-mir-496	2014-09-11	1	0	0
tp53&cdkn2a-mut_HPV-/modu-I-ps	hsa-mir-496	ACAN	1	0	0
tp53&cdkn2a-mut_HPV-/modu-I-ps	hsa-mir-496	ADAM12	1	0	1
tp53&cdkn2a-mut_HPV-/modu-I-ps	hsa-mir-496	BAG2	1	0	0
tp53&cdkn2a-mut_HPV-/modu-I-ps	hsa-mir-496	BEND6	1	0	0
tp53&cdkn2a-mut_HPV-/modu-I-ps	hsa-mir-496	BGN	1	0	0
tp53&cdkn2a-mut_HPV-/modu-I-ps	hsa-mir-496	C12orf23	1	0	0
tp53&cdkn2a-mut_HPV-/modu-I-ps	hsa-mir-496	C18orf54	1	0	1
tp53&cdkn2a-mut_HPV-/modu-I-ps	hsa-mir-496	CALD1	1	0	0
tp53&cdkn2a-mut_HPV-/modu-I-ps	hsa-mir-496	CALU	1	0	0
tp53&cdkn2a-mut_HPV-/modu-I-ps	hsa-mir-496	CCDC88A	1	0	1
tp53&cdkn2a-mut_HPV-/modu-I-ps	hsa-mir-496	CDH11	1	0	0
tp53&cdkn2a-mut_HPV-/modu-I-ps	hsa-mir-496	CDK14	1	0	1
tp53&cdkn2a-mut_HPV-/modu-I-ps	hsa-mir-496	CERCAM	1	0	0
tp53&cdkn2a-mut_HPV-/modu-I-ps	hsa-mir-496	CHSY3	1	0	0
tp53&cdkn2a-mut_HPV-/modu-I-ps	hsa-mir-496	CNPY4	1	0	0
tp53&cdkn2a-mut_HPV-/modu-I-ps	hsa-mir-496	CNTNAP1	1	0	0
tp53&cdkn2a-mut_HPV-/modu-I-ps	hsa-mir-496	COL10A1	1	0	0
tp53&cdkn2a-mut_HPV-/modu-I-ps	hsa-mir-496	COL11A1	1	0	0
tp53&cdkn2a-mut_HPV-/modu-I-ps	hsa-mir-496	COL1A1	1	0	0
tp53&cdkn2a-mut_HPV-/modu-I-ps	hsa-mir-496	COL1A2	1	0	1
tp53&cdkn2a-mut_HPV-/modu-I-ps	hsa-mir-496	COL24A1	1	0	0
tp53&cdkn2a-mut_HPV-/modu-I-ps	hsa-mir-496	COL3A1	1	0	0
tp53&cdkn2a-mut_HPV-/modu-I-ps	hsa-mir-496	COL5A1	1	0	0
tp53&cdkn2a-mut_HPV-/modu-I-ps	hsa-mir-496	COL6A3	1	0	0
tp53&cdkn2a-mut_HPV-/modu-I-ps	hsa-mir-496	COL8A1	1	0	1
tp53&cdkn2a-mut_HPV-/modu-I-ps	hsa-mir-496	CSMD2	1	0	0
tp53&cdkn2a-mut_HPV-/modu-I-ps	hsa-mir-496	CTHRC1	1	0	0
tp53&cdkn2a-mut_HPV-/modu-I-ps	hsa-mir-496	CXCL12	1	0	0
tp53&cdkn2a-mut_HPV-/modu-I-ps	hsa-mir-496	DACT1	1	0	0
tp53&cdkn2a-mut_HPV-/modu-I-ps	hsa-mir-496	DACT3	1	0	0
tp53&cdkn2a-mut_HPV-/modu-I-ps	hsa-mir-496	DDAH1	1	0	0
tp53&cdkn2a-mut_HPV-/modu-I-ps	hsa-mir-496	DNM1	1	0	1
tp53&cdkn2a-mut_HPV-/modu-I-ps	hsa-mir-496	DPY19L1	1	0	0
tp53&cdkn2a-mut_HPV-/modu-I-ps	hsa-mir-496	DZIP1	1	0	1
tp53&cdkn2a-mut_HPV-/modu-I-ps	hsa-mir-496	EDA2R	1	0	0
tp53&cdkn2a-mut_HPV-/modu-I-ps	hsa-mir-496	EMILIN1	1	0	0
tp53&cdkn2a-mut_HPV-/modu-I-ps	hsa-mir-496	FAM161A	1	0	0
tp53&cdkn2a-mut_HPV-/modu-I-ps	hsa-mir-496	FAM198B	1	0	1
tp53&cdkn2a-mut_HPV-/modu-I-ps	hsa-mir-496	FAM38B	1	0	0
tp53&cdkn2a-mut_HPV-/modu-I-ps	hsa-mir-496	FBN1	1	0	0
tp53&cdkn2a-mut_HPV-/modu-I-ps	hsa-mir-496	FGF14	1	0	1
tp53&cdkn2a-mut_HPV-/modu-I-ps	hsa-mir-496	FGF7	1	0	0
tp53&cdkn2a-mut_HPV-/modu-I-ps	hsa-mir-496	FKBP10	1	0	0
tp53&cdkn2a-mut_HPV-/modu-I-ps	hsa-mir-496	FKBP14	1	0	0
tp53&cdkn2a-mut_HPV-/modu-I-ps	hsa-mir-496	FLJ42709	1	0	0
tp53&cdkn2a-mut_HPV-/modu-I-ps	hsa-mir-496	FN1	1	0	0
tp53&cdkn2a-mut_HPV-/modu-I-ps	hsa-mir-496	FNDC1	1	0	0
tp53&cdkn2a-mut_HPV-/modu-I-ps	hsa-mir-496	FUT8	1	0	0
tp53&cdkn2a-mut_HPV-/modu-I-ps	hsa-mir-496	GPC6	1	0	0
tp53&cdkn2a-mut_HPV-/modu-I-ps	hsa-mir-496	GPR137C	1	0	0
tp53&cdkn2a-mut_HPV-/modu-I-ps	hsa-mir-496	GPX8	1	0	0
tp53&cdkn2a-mut_HPV-/modu-I-ps	hsa-mir-496	GUCY1B3	1	0	0
tp53&cdkn2a-mut_HPV-/modu-I-ps	hsa-mir-496	HEPH	1	0	0
tp53&cdkn2a-mut_HPV-/modu-I-ps	hsa-mir-496	HEYL	1	1	0
tp53&cdkn2a-mut_HPV-/modu-I-ps	hsa-mir-496	ITGA11	1	0	0
tp53&cdkn2a-mut_HPV-/modu-I-ps	hsa-mir-496	KDELC1	1	0	0
tp53&cdkn2a-mut_HPV-/modu-I-ps	hsa-mir-496	KDELR3	1	0	0
tp53&cdkn2a-mut_HPV-/modu-I-ps	hsa-mir-496	LAMC1	1	0	0
tp53&cdkn2a-mut_HPV-/modu-I-ps	hsa-mir-496	LOXL1	1	0	0
tp53&cdkn2a-mut_HPV-/modu-I-ps	hsa-mir-496	MATN3	1	0	1
tp53&cdkn2a-mut_HPV-/modu-I-ps	hsa-mir-496	MEX3B	1	0	0
tp53&cdkn2a-mut_HPV-/modu-I-ps	hsa-mir-496	MMD	1	0	0
tp53&cdkn2a-mut_HPV-/modu-I-ps	hsa-mir-496	MMP16	1	0	1
tp53&cdkn2a-mut_HPV-/modu-I-ps	hsa-mir-496	NID2	1	0	0
tp53&cdkn2a-mut_HPV-/modu-I-ps	hsa-mir-496	P4HA3	1	0	0
tp53&cdkn2a-mut_HPV-/modu-I-ps	hsa-mir-496	PCOLCE	1	0	0
tp53&cdkn2a-mut_HPV-/modu-I-ps	hsa-mir-496	PDGFD	1	0	1
tp53&cdkn2a-mut_HPV-/modu-I-ps	hsa-mir-496	PDZRN3	1	0	0
tp53&cdkn2a-mut_HPV-/modu-I-ps	hsa-mir-496	POSTN	1	0	0
tp53&cdkn2a-mut_HPV-/modu-I-ps	hsa-mir-496	PTPRN	1	0	0
tp53&cdkn2a-mut_HPV-/modu-I-ps	hsa-mir-496	PXDN	1	0	0
tp53&cdkn2a-mut_HPV-/modu-I-ps	hsa-mir-496	PYCR1	1	0	0
tp53&cdkn2a-mut_HPV-/modu-I-ps	hsa-mir-496	RAB23	1	0	0
tp53&cdkn2a-mut_HPV-/modu-I-ps	hsa-mir-496	RASGRF2	1	0	0
tp53&cdkn2a-mut_HPV-/modu-I-ps	hsa-mir-496	RCN3	1	0	0
tp53&cdkn2a-mut_HPV-/modu-I-ps	hsa-mir-496	SCG2	1	0	0
tp53&cdkn2a-mut_HPV-/modu-I-ps	hsa-mir-496	SDC2	1	0	0
tp53&cdkn2a-mut_HPV-/modu-I-ps	hsa-mir-496	SLC2A10	1	0	1
tp53&cdkn2a-mut_HPV-/modu-I-ps	hsa-mir-496	SNTB1	1	0	1
tp53&cdkn2a-mut_HPV-/modu-I-ps	hsa-mir-496	SP4	1	1	0
tp53&cdkn2a-mut_HPV-/modu-I-ps	hsa-mir-496	SPARC	1	0	0
tp53&cdkn2a-mut_HPV-/modu-I-ps	hsa-mir-496	SPRY2	1	0	0
tp53&cdkn2a-mut_HPV-/modu-I-ps	hsa-mir-496	ST3GAL4	1	0	0
tp53&cdkn2a-mut_HPV-/modu-I-ps	hsa-mir-496	ST6GALNAC5	1	0	0
tp53&cdkn2a-mut_HPV-/modu-I-ps	hsa-mir-496	TBXA2R	1	0	0
tp53&cdkn2a-mut_HPV-/modu-I-ps	hsa-mir-496	TGFB1I1	1	0	0
tp53&cdkn2a-mut_HPV-/modu-I-ps	hsa-mir-496	TMEFF1	1	0	0
tp53&cdkn2a-mut_HPV-/modu-I-ps	hsa-mir-496	TMEM150C	1	0	0
tp53&cdkn2a-mut_HPV-/modu-I-ps	hsa-mir-496	TMEM98	1	0	0
tp53&cdkn2a-mut_HPV-/modu-I-ps	hsa-mir-496	TNFRSF19	1	0	0
tp53&cdkn2a-mut_HPV-/modu-I-ps	hsa-mir-496	TRAM2	1	0	0
tp53&cdkn2a-mut_HPV-/modu-I-ps	hsa-mir-496	TWIST1	1	0	0
tp53&cdkn2a-mut_HPV-/modu-I-ps	hsa-mir-496	VCAN	1	0	0
tp53&cdkn2a-mut_HPV-/modu-I-ps	hsa-mir-496	VGLL3	1	0	0
tp53&cdkn2a-mut_HPV-/modu-I-ps	hsa-mir-496	ZNF697	1	0	1
tp53&cdkn2a-mut_HPV-/modu-I-ps	hsa-mir-758	2014-09-11	1	0	0
tp53&cdkn2a-mut_HPV-/modu-I-ps	hsa-mir-758	ACADM	1	0	0
tp53&cdkn2a-mut_HPV-/modu-I-ps	hsa-mir-758	ADAM12	1	0	0
tp53&cdkn2a-mut_HPV-/modu-I-ps	hsa-mir-758	BAG2	1	0	1
tp53&cdkn2a-mut_HPV-/modu-I-ps	hsa-mir-758	BEND6	1	0	0
tp53&cdkn2a-mut_HPV-/modu-I-ps	hsa-mir-758	C12orf23	1	0	0
tp53&cdkn2a-mut_HPV-/modu-I-ps	hsa-mir-758	C18orf54	1	0	0
tp53&cdkn2a-mut_HPV-/modu-I-ps	hsa-mir-758	C1orf216	1	0	0
tp53&cdkn2a-mut_HPV-/modu-I-ps	hsa-mir-758	CALU	1	0	1
tp53&cdkn2a-mut_HPV-/modu-I-ps	hsa-mir-758	CCDC88A	1	0	1
tp53&cdkn2a-mut_HPV-/modu-I-ps	hsa-mir-758	CDH11	1	0	1
tp53&cdkn2a-mut_HPV-/modu-I-ps	hsa-mir-758	CDK14	1	0	0
tp53&cdkn2a-mut_HPV-/modu-I-ps	hsa-mir-758	CEP170	1	0	0
tp53&cdkn2a-mut_HPV-/modu-I-ps	hsa-mir-758	CHST14	1	0	0
tp53&cdkn2a-mut_HPV-/modu-I-ps	hsa-mir-758	CHSY3	1	0	0
tp53&cdkn2a-mut_HPV-/modu-I-ps	hsa-mir-758	CNPY4	1	0	0
tp53&cdkn2a-mut_HPV-/modu-I-ps	hsa-mir-758	COL10A1	1	0	0
tp53&cdkn2a-mut_HPV-/modu-I-ps	hsa-mir-758	COL11A1	1	0	0
tp53&cdkn2a-mut_HPV-/modu-I-ps	hsa-mir-758	COL1A1	1	0	0
tp53&cdkn2a-mut_HPV-/modu-I-ps	hsa-mir-758	COL1A2	1	0	0
tp53&cdkn2a-mut_HPV-/modu-I-ps	hsa-mir-758	COL3A1	1	0	0
tp53&cdkn2a-mut_HPV-/modu-I-ps	hsa-mir-758	COL6A2	1	0	0
tp53&cdkn2a-mut_HPV-/modu-I-ps	hsa-mir-758	CSMD2	1	0	0
tp53&cdkn2a-mut_HPV-/modu-I-ps	hsa-mir-758	CTHRC1	1	0	0
tp53&cdkn2a-mut_HPV-/modu-I-ps	hsa-mir-758	CXCL12	1	0	1
tp53&cdkn2a-mut_HPV-/modu-I-ps	hsa-mir-758	DACT1	1	0	1
tp53&cdkn2a-mut_HPV-/modu-I-ps	hsa-mir-758	DACT3	1	0	1
tp53&cdkn2a-mut_HPV-/modu-I-ps	hsa-mir-758	DDAH1	1	0	0
tp53&cdkn2a-mut_HPV-/modu-I-ps	hsa-mir-758	DNM1	1	0	0
tp53&cdkn2a-mut_HPV-/modu-I-ps	hsa-mir-758	DPY19L1	1	0	0
tp53&cdkn2a-mut_HPV-/modu-I-ps	hsa-mir-758	DZIP1	1	0	0
tp53&cdkn2a-mut_HPV-/modu-I-ps	hsa-mir-758	EDA2R	1	0	0
tp53&cdkn2a-mut_HPV-/modu-I-ps	hsa-mir-758	EMILIN1	1	0	0
tp53&cdkn2a-mut_HPV-/modu-I-ps	hsa-mir-758	FAM198B	1	0	0
tp53&cdkn2a-mut_HPV-/modu-I-ps	hsa-mir-758	FGF14	1	0	0
tp53&cdkn2a-mut_HPV-/modu-I-ps	hsa-mir-758	FGF7	1	0	1
tp53&cdkn2a-mut_HPV-/modu-I-ps	hsa-mir-758	FKBP10	1	0	0
tp53&cdkn2a-mut_HPV-/modu-I-ps	hsa-mir-758	FKBP14	1	0	0
tp53&cdkn2a-mut_HPV-/modu-I-ps	hsa-mir-758	FLJ42709	1	0	0
tp53&cdkn2a-mut_HPV-/modu-I-ps	hsa-mir-758	FN1	1	0	0
tp53&cdkn2a-mut_HPV-/modu-I-ps	hsa-mir-758	FUT8	1	0	0
tp53&cdkn2a-mut_HPV-/modu-I-ps	hsa-mir-758	GPC6	1	0	1
tp53&cdkn2a-mut_HPV-/modu-I-ps	hsa-mir-758	GPR137C	1	0	1
tp53&cdkn2a-mut_HPV-/modu-I-ps	hsa-mir-758	GPX8	1	0	1
tp53&cdkn2a-mut_HPV-/modu-I-ps	hsa-mir-758	GUCY1B3	1	0	0
tp53&cdkn2a-mut_HPV-/modu-I-ps	hsa-mir-758	HEPH	1	0	1
tp53&cdkn2a-mut_HPV-/modu-I-ps	hsa-mir-758	HEYL	1	1	0
tp53&cdkn2a-mut_HPV-/modu-I-ps	hsa-mir-758	ITGA11	1	0	0
tp53&cdkn2a-mut_HPV-/modu-I-ps	hsa-mir-758	KDELR3	1	0	0
tp53&cdkn2a-mut_HPV-/modu-I-ps	hsa-mir-758	KLHL35	1	0	0
tp53&cdkn2a-mut_HPV-/modu-I-ps	hsa-mir-758	LEPREL2	1	0	0
tp53&cdkn2a-mut_HPV-/modu-I-ps	hsa-mir-758	LOXL1	1	0	0
tp53&cdkn2a-mut_HPV-/modu-I-ps	hsa-mir-758	LRP12	1	0	0
tp53&cdkn2a-mut_HPV-/modu-I-ps	hsa-mir-758	LRRC17	1	0	0
tp53&cdkn2a-mut_HPV-/modu-I-ps	hsa-mir-758	LRRCC1	1	0	0
tp53&cdkn2a-mut_HPV-/modu-I-ps	hsa-mir-758	MAGED4B	1	0	0
tp53&cdkn2a-mut_HPV-/modu-I-ps	hsa-mir-758	MEG3	1	0	0
tp53&cdkn2a-mut_HPV-/modu-I-ps	hsa-mir-758	MEX3B	1	0	0
tp53&cdkn2a-mut_HPV-/modu-I-ps	hsa-mir-758	MMD	1	0	0
tp53&cdkn2a-mut_HPV-/modu-I-ps	hsa-mir-758	MMP16	1	0	1
tp53&cdkn2a-mut_HPV-/modu-I-ps	hsa-mir-758	NEK6	1	0	1
tp53&cdkn2a-mut_HPV-/modu-I-ps	hsa-mir-758	P4HA3	1	0	0
tp53&cdkn2a-mut_HPV-/modu-I-ps	hsa-mir-758	PCOLCE	1	0	0
tp53&cdkn2a-mut_HPV-/modu-I-ps	hsa-mir-758	PGM2L1	1	0	1
tp53&cdkn2a-mut_HPV-/modu-I-ps	hsa-mir-758	PLOD3	1	0	0
tp53&cdkn2a-mut_HPV-/modu-I-ps	hsa-mir-758	POSTN	1	0	0
tp53&cdkn2a-mut_HPV-/modu-I-ps	hsa-mir-758	PRKD1	1	0	0
tp53&cdkn2a-mut_HPV-/modu-I-ps	hsa-mir-758	PRR5L	1	0	0
tp53&cdkn2a-mut_HPV-/modu-I-ps	hsa-mir-758	PTPRN	1	0	0
tp53&cdkn2a-mut_HPV-/modu-I-ps	hsa-mir-758	PYCR1	1	0	0
tp53&cdkn2a-mut_HPV-/modu-I-ps	hsa-mir-758	RAB23	1	0	1
tp53&cdkn2a-mut_HPV-/modu-I-ps	hsa-mir-758	RAG1	1	0	0
tp53&cdkn2a-mut_HPV-/modu-I-ps	hsa-mir-758	RARB	1	0	0
tp53&cdkn2a-mut_HPV-/modu-I-ps	hsa-mir-758	RCN3	1	0	0
tp53&cdkn2a-mut_HPV-/modu-I-ps	hsa-mir-758	SDC2	1	0	0
tp53&cdkn2a-mut_HPV-/modu-I-ps	hsa-mir-758	SFRP2	1	0	1
tp53&cdkn2a-mut_HPV-/modu-I-ps	hsa-mir-758	SFRP4	1	0	0
tp53&cdkn2a-mut_HPV-/modu-I-ps	hsa-mir-758	SHISA2	1	0	0
tp53&cdkn2a-mut_HPV-/modu-I-ps	hsa-mir-758	SIX4	1	1	1
tp53&cdkn2a-mut_HPV-/modu-I-ps	hsa-mir-758	SLC13A3	1	0	0
tp53&cdkn2a-mut_HPV-/modu-I-ps	hsa-mir-758	SLC2A10	1	0	1
tp53&cdkn2a-mut_HPV-/modu-I-ps	hsa-mir-758	SNTB1	1	0	0
tp53&cdkn2a-mut_HPV-/modu-I-ps	hsa-mir-758	SP4	1	1	0
tp53&cdkn2a-mut_HPV-/modu-I-ps	hsa-mir-758	SPOCK1	1	0	0
tp53&cdkn2a-mut_HPV-/modu-I-ps	hsa-mir-758	ST3GAL4	1	0	0
tp53&cdkn2a-mut_HPV-/modu-I-ps	hsa-mir-758	ST6GALNAC5	1	0	0
tp53&cdkn2a-mut_HPV-/modu-I-ps	hsa-mir-758	SULF1	1	0	0
tp53&cdkn2a-mut_HPV-/modu-I-ps	hsa-mir-758	TBXA2R	1	0	0
tp53&cdkn2a-mut_HPV-/modu-I-ps	hsa-mir-758	TGFB1I1	1	0	0
tp53&cdkn2a-mut_HPV-/modu-I-ps	hsa-mir-758	TMEFF1	1	0	1
tp53&cdkn2a-mut_HPV-/modu-I-ps	hsa-mir-758	TMEM98	1	0	0
tp53&cdkn2a-mut_HPV-/modu-I-ps	hsa-mir-758	TNFRSF19	1	0	1
tp53&cdkn2a-mut_HPV-/modu-I-ps	hsa-mir-758	TRAM2	1	0	0
tp53&cdkn2a-mut_HPV-/modu-I-ps	hsa-mir-758	VCAN	1	0	1
tp53&cdkn2a-mut_HPV-/modu-I-ps	hsa-mir-758	ZNF697	1	0	1
tp53&cdkn2a-mut_HPV-/modu-I-ps	hsa-mir-889	2014-09-11	1	0	0
tp53&cdkn2a-mut_HPV-/modu-I-ps	hsa-mir-889	ACADM	1	0	1
tp53&cdkn2a-mut_HPV-/modu-I-ps	hsa-mir-889	ADAMTS6	1	0	1
tp53&cdkn2a-mut_HPV-/modu-I-ps	hsa-mir-889	BAG2	1	0	1
tp53&cdkn2a-mut_HPV-/modu-I-ps	hsa-mir-889	BEND6	1	0	1
tp53&cdkn2a-mut_HPV-/modu-I-ps	hsa-mir-889	C18orf54	1	0	1
tp53&cdkn2a-mut_HPV-/modu-I-ps	hsa-mir-889	C6orf167	1	0	0
tp53&cdkn2a-mut_HPV-/modu-I-ps	hsa-mir-889	CALU	1	0	0
tp53&cdkn2a-mut_HPV-/modu-I-ps	hsa-mir-889	CCDC88A	1	0	1
tp53&cdkn2a-mut_HPV-/modu-I-ps	hsa-mir-889	CDH11	1	0	0
tp53&cdkn2a-mut_HPV-/modu-I-ps	hsa-mir-889	CEP170	1	0	0
tp53&cdkn2a-mut_HPV-/modu-I-ps	hsa-mir-889	CHSY3	1	0	0
tp53&cdkn2a-mut_HPV-/modu-I-ps	hsa-mir-889	CMTM1	1	0	0
tp53&cdkn2a-mut_HPV-/modu-I-ps	hsa-mir-889	CNTNAP1	1	0	0
tp53&cdkn2a-mut_HPV-/modu-I-ps	hsa-mir-889	COL10A1	1	0	1
tp53&cdkn2a-mut_HPV-/modu-I-ps	hsa-mir-889	COL11A1	1	0	1
tp53&cdkn2a-mut_HPV-/modu-I-ps	hsa-mir-889	CSMD2	1	0	0
tp53&cdkn2a-mut_HPV-/modu-I-ps	hsa-mir-889	CXCL12	1	0	0
tp53&cdkn2a-mut_HPV-/modu-I-ps	hsa-mir-889	DACT1	1	0	0
tp53&cdkn2a-mut_HPV-/modu-I-ps	hsa-mir-889	DDAH1	1	0	0
tp53&cdkn2a-mut_HPV-/modu-I-ps	hsa-mir-889	DPY19L1	1	0	1
tp53&cdkn2a-mut_HPV-/modu-I-ps	hsa-mir-889	DZIP1	1	0	0
tp53&cdkn2a-mut_HPV-/modu-I-ps	hsa-mir-889	EDA2R	1	0	0
tp53&cdkn2a-mut_HPV-/modu-I-ps	hsa-mir-889	FAM161A	1	0	0
tp53&cdkn2a-mut_HPV-/modu-I-ps	hsa-mir-889	FGF14	1	0	0
tp53&cdkn2a-mut_HPV-/modu-I-ps	hsa-mir-889	FGF7	1	0	1
tp53&cdkn2a-mut_HPV-/modu-I-ps	hsa-mir-889	FKBP14	1	0	0
tp53&cdkn2a-mut_HPV-/modu-I-ps	hsa-mir-889	FN1	1	0	1
tp53&cdkn2a-mut_HPV-/modu-I-ps	hsa-mir-889	GOLIM4	1	0	0
tp53&cdkn2a-mut_HPV-/modu-I-ps	hsa-mir-889	GPC6	1	0	1
tp53&cdkn2a-mut_HPV-/modu-I-ps	hsa-mir-889	GPR137C	1	0	0
tp53&cdkn2a-mut_HPV-/modu-I-ps	hsa-mir-889	HEYL	1	1	0
tp53&cdkn2a-mut_HPV-/modu-I-ps	hsa-mir-889	IPO9	1	0	1
tp53&cdkn2a-mut_HPV-/modu-I-ps	hsa-mir-889	KDELC1	1	0	0
tp53&cdkn2a-mut_HPV-/modu-I-ps	hsa-mir-889	KDELR3	1	0	0
tp53&cdkn2a-mut_HPV-/modu-I-ps	hsa-mir-889	LAMC1	1	0	1
tp53&cdkn2a-mut_HPV-/modu-I-ps	hsa-mir-889	LRRCC1	1	0	0
tp53&cdkn2a-mut_HPV-/modu-I-ps	hsa-mir-889	MARVELD1	1	0	0
tp53&cdkn2a-mut_HPV-/modu-I-ps	hsa-mir-889	MEG3	1	0	0
tp53&cdkn2a-mut_HPV-/modu-I-ps	hsa-mir-889	MEX3B	1	0	1
tp53&cdkn2a-mut_HPV-/modu-I-ps	hsa-mir-889	MMD	1	0	1
tp53&cdkn2a-mut_HPV-/modu-I-ps	hsa-mir-889	MMP16	1	0	1
tp53&cdkn2a-mut_HPV-/modu-I-ps	hsa-mir-889	MPHOSPH9	1	0	0
tp53&cdkn2a-mut_HPV-/modu-I-ps	hsa-mir-889	P4HA3	1	0	0
tp53&cdkn2a-mut_HPV-/modu-I-ps	hsa-mir-889	PGM2L1	1	0	1
tp53&cdkn2a-mut_HPV-/modu-I-ps	hsa-mir-889	POSTN	1	0	0
tp53&cdkn2a-mut_HPV-/modu-I-ps	hsa-mir-889	PTPDC1	1	0	1
tp53&cdkn2a-mut_HPV-/modu-I-ps	hsa-mir-889	PTPRN	1	0	0
tp53&cdkn2a-mut_HPV-/modu-I-ps	hsa-mir-889	PXDN	1	0	0
tp53&cdkn2a-mut_HPV-/modu-I-ps	hsa-mir-889	PYCR1	1	0	0
tp53&cdkn2a-mut_HPV-/modu-I-ps	hsa-mir-889	RAB23	1	0	0
tp53&cdkn2a-mut_HPV-/modu-I-ps	hsa-mir-889	RAD54B	1	0	1
tp53&cdkn2a-mut_HPV-/modu-I-ps	hsa-mir-889	RASSF8	1	0	1
tp53&cdkn2a-mut_HPV-/modu-I-ps	hsa-mir-889	SCARA5	1	0	0
tp53&cdkn2a-mut_HPV-/modu-I-ps	hsa-mir-889	SDC2	1	0	1
tp53&cdkn2a-mut_HPV-/modu-I-ps	hsa-mir-889	SP4	1	1	1
tp53&cdkn2a-mut_HPV-/modu-I-ps	hsa-mir-889	ST3GAL4	1	0	0
tp53&cdkn2a-mut_HPV-/modu-I-ps	hsa-mir-889	TBXA2R	1	0	0
tp53&cdkn2a-mut_HPV-/modu-I-ps	hsa-mir-889	TMEFF1	1	0	0
tp53&cdkn2a-mut_HPV-/modu-I-ps	hsa-mir-889	TRAM2	1	0	0
tp53&cdkn2a-mut_HPV-/modu-I-ps	hsa-mir-889	VCAN	1	0	0
tp53&cdkn2a-mut_HPV-/modu-II-ne	hsa-mir-193b	ABCA13	-1	0	0
tp53&cdkn2a-mut_HPV-/modu-II-ne	hsa-mir-193b	ABCA3	-1	0	0
tp53&cdkn2a-mut_HPV-/modu-II-ne	hsa-mir-193b	ABCC5	-1	0	0
tp53&cdkn2a-mut_HPV-/modu-II-ne	hsa-mir-193b	ABHD11	-1	0	0
tp53&cdkn2a-mut_HPV-/modu-II-ne	hsa-mir-193b	ACADSB	-1	0	0
tp53&cdkn2a-mut_HPV-/modu-II-ne	hsa-mir-193b	ACPL2	-1	0	1
tp53&cdkn2a-mut_HPV-/modu-II-ne	hsa-mir-193b	ADAM23	-1	0	0
tp53&cdkn2a-mut_HPV-/modu-II-ne	hsa-mir-193b	ADAM6	-1	0	0
tp53&cdkn2a-mut_HPV-/modu-II-ne	hsa-mir-193b	ADCY5	-1	0	0
tp53&cdkn2a-mut_HPV-/modu-II-ne	hsa-mir-193b	ADRA2B	-1	0	1
tp53&cdkn2a-mut_HPV-/modu-II-ne	hsa-mir-193b	AFF3	-1	0	0
tp53&cdkn2a-mut_HPV-/modu-II-ne	hsa-mir-193b	AKR1C1	-1	0	0
tp53&cdkn2a-mut_HPV-/modu-II-ne	hsa-mir-193b	AKT3	-1	0	0
tp53&cdkn2a-mut_HPV-/modu-II-ne	hsa-mir-193b	ALDH1A1	-1	0	0
tp53&cdkn2a-mut_HPV-/modu-II-ne	hsa-mir-193b	ALDH3A1	-1	0	0
tp53&cdkn2a-mut_HPV-/modu-II-ne	hsa-mir-193b	ANK2	-1	0	0
tp53&cdkn2a-mut_HPV-/modu-II-ne	hsa-mir-193b	ANKRD6	-1	0	0
tp53&cdkn2a-mut_HPV-/modu-II-ne	hsa-mir-193b	APBB1	-1	0	0
tp53&cdkn2a-mut_HPV-/modu-II-ne	hsa-mir-193b	APOD	-1	0	0
tp53&cdkn2a-mut_HPV-/modu-II-ne	hsa-mir-193b	ARNT2	-1	1	1
tp53&cdkn2a-mut_HPV-/modu-II-ne	hsa-mir-193b	ARSG	-1	0	0
tp53&cdkn2a-mut_HPV-/modu-II-ne	hsa-mir-193b	ASPN	-1	0	0
tp53&cdkn2a-mut_HPV-/modu-II-ne	hsa-mir-193b	ATP6V0E2	-1	0	0
tp53&cdkn2a-mut_HPV-/modu-II-ne	hsa-mir-193b	BANK1	-1	0	0
tp53&cdkn2a-mut_HPV-/modu-II-ne	hsa-mir-193b	BCL2	-1	0	0
tp53&cdkn2a-mut_HPV-/modu-II-ne	hsa-mir-193b	BEND7	-1	0	0
tp53&cdkn2a-mut_HPV-/modu-II-ne	hsa-mir-193b	BEX2	-1	0	0
tp53&cdkn2a-mut_HPV-/modu-II-ne	hsa-mir-193b	BEX4	-1	0	0
tp53&cdkn2a-mut_HPV-/modu-II-ne	hsa-mir-193b	BZRAP1	-1	0	0
tp53&cdkn2a-mut_HPV-/modu-II-ne	hsa-mir-193b	C11orf92	-1	0	0
tp53&cdkn2a-mut_HPV-/modu-II-ne	hsa-mir-193b	C11orf93	-1	0	0
tp53&cdkn2a-mut_HPV-/modu-II-ne	hsa-mir-193b	C15orf59	-1	0	0
tp53&cdkn2a-mut_HPV-/modu-II-ne	hsa-mir-193b	C1orf115	-1	0	0
tp53&cdkn2a-mut_HPV-/modu-II-ne	hsa-mir-193b	C8orf84	-1	0	1
tp53&cdkn2a-mut_HPV-/modu-II-ne	hsa-mir-193b	CACNA2D2	-1	0	1
tp53&cdkn2a-mut_HPV-/modu-II-ne	hsa-mir-193b	CAPS	-1	0	0
tp53&cdkn2a-mut_HPV-/modu-II-ne	hsa-mir-193b	CBS	-1	0	0
tp53&cdkn2a-mut_HPV-/modu-II-ne	hsa-mir-193b	CDON	-1	0	0
tp53&cdkn2a-mut_HPV-/modu-II-ne	hsa-mir-193b	CGREF1	-1	0	0
tp53&cdkn2a-mut_HPV-/modu-II-ne	hsa-mir-193b	CHL1	-1	0	0
tp53&cdkn2a-mut_HPV-/modu-II-ne	hsa-mir-193b	CHST1	-1	0	0
tp53&cdkn2a-mut_HPV-/modu-II-ne	hsa-mir-193b	CHST7	-1	0	0
tp53&cdkn2a-mut_HPV-/modu-II-ne	hsa-mir-193b	CLDN11	-1	0	0
tp53&cdkn2a-mut_HPV-/modu-II-ne	hsa-mir-193b	CLEC3B	-1	0	0
tp53&cdkn2a-mut_HPV-/modu-II-ne	hsa-mir-193b	CLIC6	-1	0	0
tp53&cdkn2a-mut_HPV-/modu-II-ne	hsa-mir-193b	CLSTN3	-1	0	0
tp53&cdkn2a-mut_HPV-/modu-II-ne	hsa-mir-193b	CLU	-1	0	0
tp53&cdkn2a-mut_HPV-/modu-II-ne	hsa-mir-193b	COCH	-1	0	0
tp53&cdkn2a-mut_HPV-/modu-II-ne	hsa-mir-193b	CPXM2	-1	0	0
tp53&cdkn2a-mut_HPV-/modu-II-ne	hsa-mir-193b	CREB3L4	-1	1	0
tp53&cdkn2a-mut_HPV-/modu-II-ne	hsa-mir-193b	CYP4X1	-1	0	0
tp53&cdkn2a-mut_HPV-/modu-II-ne	hsa-mir-193b	DEPDC6	-1	0	0
tp53&cdkn2a-mut_HPV-/modu-II-ne	hsa-mir-193b	DERL3	-1	0	0
tp53&cdkn2a-mut_HPV-/modu-II-ne	hsa-mir-193b	DPT	-1	0	0
tp53&cdkn2a-mut_HPV-/modu-II-ne	hsa-mir-193b	EEPD1	-1	0	0
tp53&cdkn2a-mut_HPV-/modu-II-ne	hsa-mir-193b	ELN	-1	0	0
tp53&cdkn2a-mut_HPV-/modu-II-ne	hsa-mir-193b	ELOVL2	-1	0	0
tp53&cdkn2a-mut_HPV-/modu-II-ne	hsa-mir-193b	EPHX1	-1	0	0
tp53&cdkn2a-mut_HPV-/modu-II-ne	hsa-mir-193b	EYA2	-1	0	0
tp53&cdkn2a-mut_HPV-/modu-II-ne	hsa-mir-193b	F10	-1	0	0
tp53&cdkn2a-mut_HPV-/modu-II-ne	hsa-mir-193b	FADS2	-1	0	0
tp53&cdkn2a-mut_HPV-/modu-II-ne	hsa-mir-193b	FAM171A1	-1	0	0
tp53&cdkn2a-mut_HPV-/modu-II-ne	hsa-mir-193b	FAM172A	-1	0	1
tp53&cdkn2a-mut_HPV-/modu-II-ne	hsa-mir-193b	FARP1	-1	0	1
tp53&cdkn2a-mut_HPV-/modu-II-ne	hsa-mir-193b	FGF14	-1	0	0
tp53&cdkn2a-mut_HPV-/modu-II-ne	hsa-mir-193b	FMO5	-1	0	0
tp53&cdkn2a-mut_HPV-/modu-II-ne	hsa-mir-193b	FN3K	-1	0	0
tp53&cdkn2a-mut_HPV-/modu-II-ne	hsa-mir-193b	FOXA1	-1	1	0
tp53&cdkn2a-mut_HPV-/modu-II-ne	hsa-mir-193b	FREM1	-1	0	0
tp53&cdkn2a-mut_HPV-/modu-II-ne	hsa-mir-193b	FRY	-1	0	0
tp53&cdkn2a-mut_HPV-/modu-II-ne	hsa-mir-193b	FRZB	-1	0	0
tp53&cdkn2a-mut_HPV-/modu-II-ne	hsa-mir-193b	GAMT	-1	0	1
tp53&cdkn2a-mut_HPV-/modu-II-ne	hsa-mir-193b	GATS	-1	0	0
tp53&cdkn2a-mut_HPV-/modu-II-ne	hsa-mir-193b	GCNT2	-1	0	1
tp53&cdkn2a-mut_HPV-/modu-II-ne	hsa-mir-193b	GEFT	-1	0	0
tp53&cdkn2a-mut_HPV-/modu-II-ne	hsa-mir-193b	GLB1L2	-1	0	0
tp53&cdkn2a-mut_HPV-/modu-II-ne	hsa-mir-193b	GLS2	-1	0	0
tp53&cdkn2a-mut_HPV-/modu-II-ne	hsa-mir-193b	GLT25D2	-1	0	0
tp53&cdkn2a-mut_HPV-/modu-II-ne	hsa-mir-193b	GNAZ	-1	0	0
tp53&cdkn2a-mut_HPV-/modu-II-ne	hsa-mir-193b	GNG7	-1	0	0
tp53&cdkn2a-mut_HPV-/modu-II-ne	hsa-mir-193b	GPD1L	-1	0	0
tp53&cdkn2a-mut_HPV-/modu-II-ne	hsa-mir-193b	GPNMB	-1	0	0
tp53&cdkn2a-mut_HPV-/modu-II-ne	hsa-mir-193b	GPRASP1	-1	0	0
tp53&cdkn2a-mut_HPV-/modu-II-ne	hsa-mir-193b	GTF2IRD2	-1	0	0
tp53&cdkn2a-mut_HPV-/modu-II-ne	hsa-mir-193b	GULP1	-1	0	0
tp53&cdkn2a-mut_HPV-/modu-II-ne	hsa-mir-193b	HEY1	-1	1	0
tp53&cdkn2a-mut_HPV-/modu-II-ne	hsa-mir-193b	HHEX	-1	1	0
tp53&cdkn2a-mut_HPV-/modu-II-ne	hsa-mir-193b	HLF	-1	1	0
tp53&cdkn2a-mut_HPV-/modu-II-ne	hsa-mir-193b	HRASLS	-1	0	0
tp53&cdkn2a-mut_HPV-/modu-II-ne	hsa-mir-193b	HUNK	-1	0	1
tp53&cdkn2a-mut_HPV-/modu-II-ne	hsa-mir-193b	ICA1	-1	0	0
tp53&cdkn2a-mut_HPV-/modu-II-ne	hsa-mir-193b	ICA1L	-1	0	0
tp53&cdkn2a-mut_HPV-/modu-II-ne	hsa-mir-193b	ID4	-1	0	0
tp53&cdkn2a-mut_HPV-/modu-II-ne	hsa-mir-193b	IGFBP5	-1	0	1
tp53&cdkn2a-mut_HPV-/modu-II-ne	hsa-mir-193b	IL34	-1	0	0
tp53&cdkn2a-mut_HPV-/modu-II-ne	hsa-mir-193b	INMT	-1	0	0
tp53&cdkn2a-mut_HPV-/modu-II-ne	hsa-mir-193b	KCNC3	-1	0	0
tp53&cdkn2a-mut_HPV-/modu-II-ne	hsa-mir-193b	KCNMB3	-1	0	0
tp53&cdkn2a-mut_HPV-/modu-II-ne	hsa-mir-193b	KIAA1683	-1	0	0
tp53&cdkn2a-mut_HPV-/modu-II-ne	hsa-mir-193b	KLF15	-1	0	0
tp53&cdkn2a-mut_HPV-/modu-II-ne	hsa-mir-193b	KLHDC8A	-1	0	0
tp53&cdkn2a-mut_HPV-/modu-II-ne	hsa-mir-193b	LIMD2	-1	0	0
tp53&cdkn2a-mut_HPV-/modu-II-ne	hsa-mir-193b	LIME1	-1	0	0
tp53&cdkn2a-mut_HPV-/modu-II-ne	hsa-mir-193b	LMOD1	-1	0	1
tp53&cdkn2a-mut_HPV-/modu-II-ne	hsa-mir-193b	LOC202181	-1	0	0
tp53&cdkn2a-mut_HPV-/modu-II-ne	hsa-mir-193b	LOC401093	-1	0	0
tp53&cdkn2a-mut_HPV-/modu-II-ne	hsa-mir-193b	LOC730101	-1	0	0
tp53&cdkn2a-mut_HPV-/modu-II-ne	hsa-mir-193b	LOC96610	-1	0	0
tp53&cdkn2a-mut_HPV-/modu-II-ne	hsa-mir-193b	LRIG1	-1	0	0
tp53&cdkn2a-mut_HPV-/modu-II-ne	hsa-mir-193b	LRRC4B	-1	0	0
tp53&cdkn2a-mut_HPV-/modu-II-ne	hsa-mir-193b	MAN1C1	-1	0	0
tp53&cdkn2a-mut_HPV-/modu-II-ne	hsa-mir-193b	MANSC1	-1	0	0
tp53&cdkn2a-mut_HPV-/modu-II-ne	hsa-mir-193b	MAP2K6	-1	0	0
tp53&cdkn2a-mut_HPV-/modu-II-ne	hsa-mir-193b	MCF2L	-1	0	0
tp53&cdkn2a-mut_HPV-/modu-II-ne	hsa-mir-193b	MDK	-1	0	0
tp53&cdkn2a-mut_HPV-/modu-II-ne	hsa-mir-193b	MECOM	-1	1	0
tp53&cdkn2a-mut_HPV-/modu-II-ne	hsa-mir-193b	MEST	-1	0	0
tp53&cdkn2a-mut_HPV-/modu-II-ne	hsa-mir-193b	METTL7A	-1	0	0
tp53&cdkn2a-mut_HPV-/modu-II-ne	hsa-mir-193b	MFAP4	-1	0	0
tp53&cdkn2a-mut_HPV-/modu-II-ne	hsa-mir-193b	MFRP	-1	0	0
tp53&cdkn2a-mut_HPV-/modu-II-ne	hsa-mir-193b	MGAT3	-1	0	1
tp53&cdkn2a-mut_HPV-/modu-II-ne	hsa-mir-193b	MGC29506	-1	0	0
tp53&cdkn2a-mut_HPV-/modu-II-ne	hsa-mir-193b	MGP	-1	0	0
tp53&cdkn2a-mut_HPV-/modu-II-ne	hsa-mir-193b	MLPH	-1	0	0
tp53&cdkn2a-mut_HPV-/modu-II-ne	hsa-mir-193b	MYB	-1	1	0
tp53&cdkn2a-mut_HPV-/modu-II-ne	hsa-mir-193b	MYEF2	-1	0	0
tp53&cdkn2a-mut_HPV-/modu-II-ne	hsa-mir-193b	MYH11	-1	0	0
tp53&cdkn2a-mut_HPV-/modu-II-ne	hsa-mir-193b	NBEA	-1	0	0
tp53&cdkn2a-mut_HPV-/modu-II-ne	hsa-mir-193b	NCRNA00086	-1	0	0
tp53&cdkn2a-mut_HPV-/modu-II-ne	hsa-mir-193b	NEIL1	-1	0	0
tp53&cdkn2a-mut_HPV-/modu-II-ne	hsa-mir-193b	NPDC1	-1	0	0
tp53&cdkn2a-mut_HPV-/modu-II-ne	hsa-mir-193b	NPL	-1	0	0
tp53&cdkn2a-mut_HPV-/modu-II-ne	hsa-mir-193b	NR3C2	-1	1	0
tp53&cdkn2a-mut_HPV-/modu-II-ne	hsa-mir-193b	NRCAM	-1	0	0
tp53&cdkn2a-mut_HPV-/modu-II-ne	hsa-mir-193b	NRXN3	-1	0	0
tp53&cdkn2a-mut_HPV-/modu-II-ne	hsa-mir-193b	NTRK2	-1	0	1
tp53&cdkn2a-mut_HPV-/modu-II-ne	hsa-mir-193b	OLFM1	-1	0	1
tp53&cdkn2a-mut_HPV-/modu-II-ne	hsa-mir-193b	ORAI2	-1	0	1
tp53&cdkn2a-mut_HPV-/modu-II-ne	hsa-mir-193b	P4HTM	-1	0	0
tp53&cdkn2a-mut_HPV-/modu-II-ne	hsa-mir-193b	PALM	-1	0	0
tp53&cdkn2a-mut_HPV-/modu-II-ne	hsa-mir-193b	PARM1	-1	0	0
tp53&cdkn2a-mut_HPV-/modu-II-ne	hsa-mir-193b	PBX1	-1	1	1
tp53&cdkn2a-mut_HPV-/modu-II-ne	hsa-mir-193b	PDE1A	-1	0	1
tp53&cdkn2a-mut_HPV-/modu-II-ne	hsa-mir-193b	PDE9A	-1	0	0
tp53&cdkn2a-mut_HPV-/modu-II-ne	hsa-mir-193b	PIGR	-1	0	0
tp53&cdkn2a-mut_HPV-/modu-II-ne	hsa-mir-193b	PKDCC	-1	0	0
tp53&cdkn2a-mut_HPV-/modu-II-ne	hsa-mir-193b	PLAC8	-1	0	0
tp53&cdkn2a-mut_HPV-/modu-II-ne	hsa-mir-193b	PLAC9	-1	0	0
tp53&cdkn2a-mut_HPV-/modu-II-ne	hsa-mir-193b	POU2AF1	-1	0	1
tp53&cdkn2a-mut_HPV-/modu-II-ne	hsa-mir-193b	PPARG	-1	1	0
tp53&cdkn2a-mut_HPV-/modu-II-ne	hsa-mir-193b	PPM1L	-1	0	0
tp53&cdkn2a-mut_HPV-/modu-II-ne	hsa-mir-193b	PRELP	-1	0	0
tp53&cdkn2a-mut_HPV-/modu-II-ne	hsa-mir-193b	PRKAR2B	-1	0	0
tp53&cdkn2a-mut_HPV-/modu-II-ne	hsa-mir-193b	PRKD1	-1	0	0
tp53&cdkn2a-mut_HPV-/modu-II-ne	hsa-mir-193b	PTGIS	-1	0	0
tp53&cdkn2a-mut_HPV-/modu-II-ne	hsa-mir-193b	PTN	-1	0	0
tp53&cdkn2a-mut_HPV-/modu-II-ne	hsa-mir-193b	RAI2	-1	0	0
tp53&cdkn2a-mut_HPV-/modu-II-ne	hsa-mir-193b	RARB	-1	0	0
tp53&cdkn2a-mut_HPV-/modu-II-ne	hsa-mir-193b	RASL11A	-1	0	0
tp53&cdkn2a-mut_HPV-/modu-II-ne	hsa-mir-193b	RBPMS	-1	0	0
tp53&cdkn2a-mut_HPV-/modu-II-ne	hsa-mir-193b	REEP2	-1	0	1
tp53&cdkn2a-mut_HPV-/modu-II-ne	hsa-mir-193b	REPIN1	-1	0	0
tp53&cdkn2a-mut_HPV-/modu-II-ne	hsa-mir-193b	RPP25	-1	0	0
tp53&cdkn2a-mut_HPV-/modu-II-ne	hsa-mir-193b	RRAGD	-1	0	0
tp53&cdkn2a-mut_HPV-/modu-II-ne	hsa-mir-193b	SAMD5	-1	0	0
tp53&cdkn2a-mut_HPV-/modu-II-ne	hsa-mir-193b	SARM1	-1	0	1
tp53&cdkn2a-mut_HPV-/modu-II-ne	hsa-mir-193b	SBK1	-1	0	1
tp53&cdkn2a-mut_HPV-/modu-II-ne	hsa-mir-193b	SCAMP5	-1	0	0
tp53&cdkn2a-mut_HPV-/modu-II-ne	hsa-mir-193b	SCIN	-1	0	0
tp53&cdkn2a-mut_HPV-/modu-II-ne	hsa-mir-193b	SDPR	-1	0	0
tp53&cdkn2a-mut_HPV-/modu-II-ne	hsa-mir-193b	SELENBP1	-1	0	0
tp53&cdkn2a-mut_HPV-/modu-II-ne	hsa-mir-193b	SERP2	-1	0	0
tp53&cdkn2a-mut_HPV-/modu-II-ne	hsa-mir-193b	SETMAR	-1	0	0
tp53&cdkn2a-mut_HPV-/modu-II-ne	hsa-mir-193b	SFRP4	-1	0	0
tp53&cdkn2a-mut_HPV-/modu-II-ne	hsa-mir-193b	SGEF	-1	0	0
tp53&cdkn2a-mut_HPV-/modu-II-ne	hsa-mir-193b	SKAP1	-1	0	0
tp53&cdkn2a-mut_HPV-/modu-II-ne	hsa-mir-193b	SLC16A14	-1	0	0
tp53&cdkn2a-mut_HPV-/modu-II-ne	hsa-mir-193b	SLC16A4	-1	0	0
tp53&cdkn2a-mut_HPV-/modu-II-ne	hsa-mir-193b	SLC27A2	-1	0	0
tp53&cdkn2a-mut_HPV-/modu-II-ne	hsa-mir-193b	SLC29A4	-1	0	0
tp53&cdkn2a-mut_HPV-/modu-II-ne	hsa-mir-193b	SLC47A1	-1	0	0
tp53&cdkn2a-mut_HPV-/modu-II-ne	hsa-mir-193b	SMARCD3	-1	0	0
tp53&cdkn2a-mut_HPV-/modu-II-ne	hsa-mir-193b	SMPDL3B	-1	0	0
tp53&cdkn2a-mut_HPV-/modu-II-ne	hsa-mir-193b	SNED1	-1	0	0
tp53&cdkn2a-mut_HPV-/modu-II-ne	hsa-mir-193b	SOX2	-1	1	0
tp53&cdkn2a-mut_HPV-/modu-II-ne	hsa-mir-193b	SOX21	-1	1	0
tp53&cdkn2a-mut_HPV-/modu-II-ne	hsa-mir-193b	SOX2OT	-1	0	0
tp53&cdkn2a-mut_HPV-/modu-II-ne	hsa-mir-193b	SPARCL1	-1	0	0
tp53&cdkn2a-mut_HPV-/modu-II-ne	hsa-mir-193b	SPEF2	-1	0	0
tp53&cdkn2a-mut_HPV-/modu-II-ne	hsa-mir-193b	SUSD4	-1	0	0
tp53&cdkn2a-mut_HPV-/modu-II-ne	hsa-mir-193b	SV2A	-1	0	0
tp53&cdkn2a-mut_HPV-/modu-II-ne	hsa-mir-193b	SVIP	-1	0	0
tp53&cdkn2a-mut_HPV-/modu-II-ne	hsa-mir-193b	SYT17	-1	0	0
tp53&cdkn2a-mut_HPV-/modu-II-ne	hsa-mir-193b	TENC1	-1	0	0
tp53&cdkn2a-mut_HPV-/modu-II-ne	hsa-mir-193b	TFR2	-1	0	0
tp53&cdkn2a-mut_HPV-/modu-II-ne	hsa-mir-193b	TLE2	-1	0	0
tp53&cdkn2a-mut_HPV-/modu-II-ne	hsa-mir-193b	TMEM119	-1	0	0
tp53&cdkn2a-mut_HPV-/modu-II-ne	hsa-mir-193b	TMEM163	-1	0	0
tp53&cdkn2a-mut_HPV-/modu-II-ne	hsa-mir-193b	TNIK	-1	0	0
tp53&cdkn2a-mut_HPV-/modu-II-ne	hsa-mir-193b	TRAPPC6A	-1	0	0
tp53&cdkn2a-mut_HPV-/modu-II-ne	hsa-mir-193b	TRIM45	-1	0	0
tp53&cdkn2a-mut_HPV-/modu-II-ne	hsa-mir-193b	TRIM59	-1	0	0
tp53&cdkn2a-mut_HPV-/modu-II-ne	hsa-mir-193b	TSPAN12	-1	0	0
tp53&cdkn2a-mut_HPV-/modu-II-ne	hsa-mir-193b	TSPAN18	-1	0	0
tp53&cdkn2a-mut_HPV-/modu-II-ne	hsa-mir-193b	TSPYL5	-1	0	1
tp53&cdkn2a-mut_HPV-/modu-II-ne	hsa-mir-193b	TUBB2B	-1	0	0
tp53&cdkn2a-mut_HPV-/modu-II-ne	hsa-mir-193b	WFDC2	-1	0	0
tp53&cdkn2a-mut_HPV-/modu-II-ne	hsa-mir-193b	WNT2	-1	0	0
tp53&cdkn2a-mut_HPV-/modu-II-ne	hsa-mir-193b	ZDHHC2	-1	0	0
tp53&cdkn2a-mut_HPV-/modu-II-ne	hsa-mir-193b	ZMAT1	-1	0	0
tp53&cdkn2a-mut_HPV-/modu-II-ne	hsa-mir-193b	ZNF253	-1	0	0
tp53&cdkn2a-mut_HPV-/modu-II-ne	hsa-mir-193b	ZNF429	-1	0	0
tp53&cdkn2a-mut_HPV-/modu-II-ne	hsa-mir-193b	ZNF43	-1	0	0
tp53&cdkn2a-mut_HPV-/modu-II-ne	hsa-mir-193b	ZNF711	-1	0	0
tp53&cdkn2a-mut_HPV-/modu-II-ne	hsa-mir-193b	ZNF737	-1	0	0
tp53&cdkn2a-mut_HPV-/modu-II-ne	hsa-mir-193b	ZNF853	-1	0	0
tp53&cdkn2a-mut_HPV-/modu-II-ne	hsa-mir-193b	ZSCAN18	-1	1	0
tp53&cdkn2a-mut_HPV-/modu-II-ne	hsa-mir-31	ABCA13	-1	0	0
tp53&cdkn2a-mut_HPV-/modu-II-ne	hsa-mir-31	ABCA3	-1	0	0
tp53&cdkn2a-mut_HPV-/modu-II-ne	hsa-mir-31	ABCC5	-1	0	0
tp53&cdkn2a-mut_HPV-/modu-II-ne	hsa-mir-31	ABHD11	-1	0	0
tp53&cdkn2a-mut_HPV-/modu-II-ne	hsa-mir-31	ACADSB	-1	0	1
tp53&cdkn2a-mut_HPV-/modu-II-ne	hsa-mir-31	ACPL2	-1	0	0
tp53&cdkn2a-mut_HPV-/modu-II-ne	hsa-mir-31	ADAM23	-1	0	0
tp53&cdkn2a-mut_HPV-/modu-II-ne	hsa-mir-31	ADAM6	-1	0	0
tp53&cdkn2a-mut_HPV-/modu-II-ne	hsa-mir-31	ADCY5	-1	0	0
tp53&cdkn2a-mut_HPV-/modu-II-ne	hsa-mir-31	ADRA2B	-1	0	1
tp53&cdkn2a-mut_HPV-/modu-II-ne	hsa-mir-31	AFF3	-1	0	1
tp53&cdkn2a-mut_HPV-/modu-II-ne	hsa-mir-31	AKR1C1	-1	0	0
tp53&cdkn2a-mut_HPV-/modu-II-ne	hsa-mir-31	AKT3	-1	0	0
tp53&cdkn2a-mut_HPV-/modu-II-ne	hsa-mir-31	ALDH1A1	-1	0	0
tp53&cdkn2a-mut_HPV-/modu-II-ne	hsa-mir-31	ALDH3A1	-1	0	0
tp53&cdkn2a-mut_HPV-/modu-II-ne	hsa-mir-31	AMOT	-1	0	1
tp53&cdkn2a-mut_HPV-/modu-II-ne	hsa-mir-31	ANKRD6	-1	0	0
tp53&cdkn2a-mut_HPV-/modu-II-ne	hsa-mir-31	APBB1	-1	0	0
tp53&cdkn2a-mut_HPV-/modu-II-ne	hsa-mir-31	ARNT2	-1	1	0
tp53&cdkn2a-mut_HPV-/modu-II-ne	hsa-mir-31	ARSG	-1	0	0
tp53&cdkn2a-mut_HPV-/modu-II-ne	hsa-mir-31	ATP6V0E2	-1	0	0
tp53&cdkn2a-mut_HPV-/modu-II-ne	hsa-mir-31	BANK1	-1	0	0
tp53&cdkn2a-mut_HPV-/modu-II-ne	hsa-mir-31	BCL2	-1	0	0
tp53&cdkn2a-mut_HPV-/modu-II-ne	hsa-mir-31	BEND7	-1	0	0
tp53&cdkn2a-mut_HPV-/modu-II-ne	hsa-mir-31	BEX2	-1	0	0
tp53&cdkn2a-mut_HPV-/modu-II-ne	hsa-mir-31	BEX4	-1	0	0
tp53&cdkn2a-mut_HPV-/modu-II-ne	hsa-mir-31	BZRAP1	-1	0	0
tp53&cdkn2a-mut_HPV-/modu-II-ne	hsa-mir-31	C10orf75	-1	0	0
tp53&cdkn2a-mut_HPV-/modu-II-ne	hsa-mir-31	C11orf92	-1	0	0
tp53&cdkn2a-mut_HPV-/modu-II-ne	hsa-mir-31	C11orf93	-1	0	0
tp53&cdkn2a-mut_HPV-/modu-II-ne	hsa-mir-31	C15orf59	-1	0	0
tp53&cdkn2a-mut_HPV-/modu-II-ne	hsa-mir-31	C1orf115	-1	0	0
tp53&cdkn2a-mut_HPV-/modu-II-ne	hsa-mir-31	C8orf84	-1	0	0
tp53&cdkn2a-mut_HPV-/modu-II-ne	hsa-mir-31	CACNA2D2	-1	0	1
tp53&cdkn2a-mut_HPV-/modu-II-ne	hsa-mir-31	CBS	-1	0	0
tp53&cdkn2a-mut_HPV-/modu-II-ne	hsa-mir-31	CDON	-1	0	0
tp53&cdkn2a-mut_HPV-/modu-II-ne	hsa-mir-31	CGREF1	-1	0	0
tp53&cdkn2a-mut_HPV-/modu-II-ne	hsa-mir-31	CHL1	-1	0	0
tp53&cdkn2a-mut_HPV-/modu-II-ne	hsa-mir-31	CHPT1	-1	0	0
tp53&cdkn2a-mut_HPV-/modu-II-ne	hsa-mir-31	CHST14	-1	0	1
tp53&cdkn2a-mut_HPV-/modu-II-ne	hsa-mir-31	CHST7	-1	0	0
tp53&cdkn2a-mut_HPV-/modu-II-ne	hsa-mir-31	CLDN11	-1	0	0
tp53&cdkn2a-mut_HPV-/modu-II-ne	hsa-mir-31	CLIC6	-1	0	0
tp53&cdkn2a-mut_HPV-/modu-II-ne	hsa-mir-31	CLSTN3	-1	0	0
tp53&cdkn2a-mut_HPV-/modu-II-ne	hsa-mir-31	CLU	-1	0	0
tp53&cdkn2a-mut_HPV-/modu-II-ne	hsa-mir-31	COCH	-1	0	0
tp53&cdkn2a-mut_HPV-/modu-II-ne	hsa-mir-31	CPXM2	-1	0	0
tp53&cdkn2a-mut_HPV-/modu-II-ne	hsa-mir-31	CREB3L4	-1	1	0
tp53&cdkn2a-mut_HPV-/modu-II-ne	hsa-mir-31	DERL3	-1	0	1
tp53&cdkn2a-mut_HPV-/modu-II-ne	hsa-mir-31	EEPD1	-1	0	0
tp53&cdkn2a-mut_HPV-/modu-II-ne	hsa-mir-31	ELN	-1	0	0
tp53&cdkn2a-mut_HPV-/modu-II-ne	hsa-mir-31	ELOVL2	-1	0	0
tp53&cdkn2a-mut_HPV-/modu-II-ne	hsa-mir-31	EPHX1	-1	0	0
tp53&cdkn2a-mut_HPV-/modu-II-ne	hsa-mir-31	EYA2	-1	0	0
tp53&cdkn2a-mut_HPV-/modu-II-ne	hsa-mir-31	F10	-1	0	0
tp53&cdkn2a-mut_HPV-/modu-II-ne	hsa-mir-31	FADS2	-1	0	0
tp53&cdkn2a-mut_HPV-/modu-II-ne	hsa-mir-31	FAM171A1	-1	0	0
tp53&cdkn2a-mut_HPV-/modu-II-ne	hsa-mir-31	FAM172A	-1	0	0
tp53&cdkn2a-mut_HPV-/modu-II-ne	hsa-mir-31	FARP1	-1	0	0
tp53&cdkn2a-mut_HPV-/modu-II-ne	hsa-mir-31	FGF14	-1	0	1
tp53&cdkn2a-mut_HPV-/modu-II-ne	hsa-mir-31	FMO5	-1	0	0
tp53&cdkn2a-mut_HPV-/modu-II-ne	hsa-mir-31	FN3K	-1	0	0
tp53&cdkn2a-mut_HPV-/modu-II-ne	hsa-mir-31	FOXA1	-1	1	0
tp53&cdkn2a-mut_HPV-/modu-II-ne	hsa-mir-31	FREM1	-1	0	0
tp53&cdkn2a-mut_HPV-/modu-II-ne	hsa-mir-31	FRY	-1	0	0
tp53&cdkn2a-mut_HPV-/modu-II-ne	hsa-mir-31	GATS	-1	0	0
tp53&cdkn2a-mut_HPV-/modu-II-ne	hsa-mir-31	GCNT2	-1	0	0
tp53&cdkn2a-mut_HPV-/modu-II-ne	hsa-mir-31	GEFT	-1	0	0
tp53&cdkn2a-mut_HPV-/modu-II-ne	hsa-mir-31	GLB1L2	-1	0	0
tp53&cdkn2a-mut_HPV-/modu-II-ne	hsa-mir-31	GLS2	-1	0	0
tp53&cdkn2a-mut_HPV-/modu-II-ne	hsa-mir-31	GLT25D2	-1	0	1
tp53&cdkn2a-mut_HPV-/modu-II-ne	hsa-mir-31	GNAZ	-1	0	1
tp53&cdkn2a-mut_HPV-/modu-II-ne	hsa-mir-31	GNG7	-1	0	0
tp53&cdkn2a-mut_HPV-/modu-II-ne	hsa-mir-31	GPNMB	-1	0	0
tp53&cdkn2a-mut_HPV-/modu-II-ne	hsa-mir-31	GPRASP1	-1	0	0
tp53&cdkn2a-mut_HPV-/modu-II-ne	hsa-mir-31	GTF2IRD2	-1	0	0
tp53&cdkn2a-mut_HPV-/modu-II-ne	hsa-mir-31	GULP1	-1	0	0
tp53&cdkn2a-mut_HPV-/modu-II-ne	hsa-mir-31	HEY1	-1	1	0
tp53&cdkn2a-mut_HPV-/modu-II-ne	hsa-mir-31	HHEX	-1	1	0
tp53&cdkn2a-mut_HPV-/modu-II-ne	hsa-mir-31	HLF	-1	1	1
tp53&cdkn2a-mut_HPV-/modu-II-ne	hsa-mir-31	HRASLS	-1	0	0
tp53&cdkn2a-mut_HPV-/modu-II-ne	hsa-mir-31	HUNK	-1	0	1
tp53&cdkn2a-mut_HPV-/modu-II-ne	hsa-mir-31	ICA1	-1	0	0
tp53&cdkn2a-mut_HPV-/modu-II-ne	hsa-mir-31	ICA1L	-1	0	1
tp53&cdkn2a-mut_HPV-/modu-II-ne	hsa-mir-31	ID4	-1	0	0
tp53&cdkn2a-mut_HPV-/modu-II-ne	hsa-mir-31	IGFBP5	-1	0	0
tp53&cdkn2a-mut_HPV-/modu-II-ne	hsa-mir-31	INMT	-1	0	0
tp53&cdkn2a-mut_HPV-/modu-II-ne	hsa-mir-31	KCNC3	-1	0	0
tp53&cdkn2a-mut_HPV-/modu-II-ne	hsa-mir-31	KCNMB3	-1	0	0
tp53&cdkn2a-mut_HPV-/modu-II-ne	hsa-mir-31	KIAA1683	-1	0	0
tp53&cdkn2a-mut_HPV-/modu-II-ne	hsa-mir-31	KLF15	-1	0	0
tp53&cdkn2a-mut_HPV-/modu-II-ne	hsa-mir-31	KLHDC8A	-1	0	0
tp53&cdkn2a-mut_HPV-/modu-II-ne	hsa-mir-31	KRT15	-1	0	1
tp53&cdkn2a-mut_HPV-/modu-II-ne	hsa-mir-31	LMOD1	-1	0	0
tp53&cdkn2a-mut_HPV-/modu-II-ne	hsa-mir-31	LOC202181	-1	0	0
tp53&cdkn2a-mut_HPV-/modu-II-ne	hsa-mir-31	LOC284440	-1	0	0
tp53&cdkn2a-mut_HPV-/modu-II-ne	hsa-mir-31	LOC401093	-1	0	0
tp53&cdkn2a-mut_HPV-/modu-II-ne	hsa-mir-31	LOC730101	-1	0	0
tp53&cdkn2a-mut_HPV-/modu-II-ne	hsa-mir-31	LOC96610	-1	0	0
tp53&cdkn2a-mut_HPV-/modu-II-ne	hsa-mir-31	LRIG1	-1	0	0
tp53&cdkn2a-mut_HPV-/modu-II-ne	hsa-mir-31	LRRC4B	-1	0	0
tp53&cdkn2a-mut_HPV-/modu-II-ne	hsa-mir-31	LYPD6B	-1	0	0
tp53&cdkn2a-mut_HPV-/modu-II-ne	hsa-mir-31	MANSC1	-1	0	0
tp53&cdkn2a-mut_HPV-/modu-II-ne	hsa-mir-31	MAP2K6	-1	0	0
tp53&cdkn2a-mut_HPV-/modu-II-ne	hsa-mir-31	MCF2L	-1	0	0
tp53&cdkn2a-mut_HPV-/modu-II-ne	hsa-mir-31	MDM1	-1	0	0
tp53&cdkn2a-mut_HPV-/modu-II-ne	hsa-mir-31	MECOM	-1	1	0
tp53&cdkn2a-mut_HPV-/modu-II-ne	hsa-mir-31	MEST	-1	0	0
tp53&cdkn2a-mut_HPV-/modu-II-ne	hsa-mir-31	MFAP4	-1	0	0
tp53&cdkn2a-mut_HPV-/modu-II-ne	hsa-mir-31	MGAT3	-1	0	0
tp53&cdkn2a-mut_HPV-/modu-II-ne	hsa-mir-31	MGC29506	-1	0	0
tp53&cdkn2a-mut_HPV-/modu-II-ne	hsa-mir-31	MGP	-1	0	0
tp53&cdkn2a-mut_HPV-/modu-II-ne	hsa-mir-31	MLPH	-1	0	1
tp53&cdkn2a-mut_HPV-/modu-II-ne	hsa-mir-31	MYB	-1	1	0
tp53&cdkn2a-mut_HPV-/modu-II-ne	hsa-mir-31	MYEF2	-1	0	0
tp53&cdkn2a-mut_HPV-/modu-II-ne	hsa-mir-31	MYH11	-1	0	0
tp53&cdkn2a-mut_HPV-/modu-II-ne	hsa-mir-31	NBEA	-1	0	0
tp53&cdkn2a-mut_HPV-/modu-II-ne	hsa-mir-31	NCRNA00086	-1	0	0
tp53&cdkn2a-mut_HPV-/modu-II-ne	hsa-mir-31	NEIL1	-1	0	1
tp53&cdkn2a-mut_HPV-/modu-II-ne	hsa-mir-31	NPDC1	-1	0	1
tp53&cdkn2a-mut_HPV-/modu-II-ne	hsa-mir-31	NPL	-1	0	0
tp53&cdkn2a-mut_HPV-/modu-II-ne	hsa-mir-31	NRCAM	-1	0	0
tp53&cdkn2a-mut_HPV-/modu-II-ne	hsa-mir-31	NRXN3	-1	0	0
[truncated: 2,635 more rows]

## Sheet: tp53-mut_HPV-
modu-ID	miRNA	Gene	correlation-sign	TF-indicator	sequence-affinity-indicator
tp53-mut_HPV-/modu-I-ne	hsa-mir-370	C19orf36	-1	0	0
tp53-mut_HPV-/modu-I-ne	hsa-mir-382	ZDHHC13	-1	0	0
tp53-mut_HPV-/modu-I-ne	hsa-mir-410	ZDHHC13	-1	0	0
tp53-mut_HPV-/modu-I-ne	hsa-mir-411	ZDHHC13	-1	0	0
tp53-mut_HPV-/modu-I-ne	hsa-mir-432	C19orf36	-1	0	0
tp53-mut_HPV-/modu-I-ne	hsa-mir-758	ZDHHC13	-1	0	0
tp53-mut_HPV-/modu-I-ps	hsa-mir-134	ADAMTS14	1	0	0
tp53-mut_HPV-/modu-I-ps	hsa-mir-134	BGN	1	0	0
tp53-mut_HPV-/modu-I-ps	hsa-mir-134	C1QTNF3	1	0	0
tp53-mut_HPV-/modu-I-ps	hsa-mir-134	C20orf103	1	0	0
tp53-mut_HPV-/modu-I-ps	hsa-mir-134	CALD1	1	0	0
tp53-mut_HPV-/modu-I-ps	hsa-mir-134	CILP	1	0	0
tp53-mut_HPV-/modu-I-ps	hsa-mir-134	COL11A1	1	0	0
tp53-mut_HPV-/modu-I-ps	hsa-mir-134	COL1A1	1	0	0
tp53-mut_HPV-/modu-I-ps	hsa-mir-134	CPXM1	1	0	0
tp53-mut_HPV-/modu-I-ps	hsa-mir-134	CRISPLD2	1	0	1
tp53-mut_HPV-/modu-I-ps	hsa-mir-134	CTHRC1	1	0	1
tp53-mut_HPV-/modu-I-ps	hsa-mir-134	DACT1	1	0	0
tp53-mut_HPV-/modu-I-ps	hsa-mir-134	ISLR	1	0	0
tp53-mut_HPV-/modu-I-ps	hsa-mir-134	MEG3	1	0	0
tp53-mut_HPV-/modu-I-ps	hsa-mir-134	NTM	1	0	1
tp53-mut_HPV-/modu-I-ps	hsa-mir-134	PCOLCE	1	0	0
tp53-mut_HPV-/modu-I-ps	hsa-mir-134	PLAC9	1	0	0
tp53-mut_HPV-/modu-I-ps	hsa-mir-134	POSTN	1	0	0
tp53-mut_HPV-/modu-I-ps	hsa-mir-134	SFRP2	1	0	0
tp53-mut_HPV-/modu-I-ps	hsa-mir-134	SPARC	1	0	0
tp53-mut_HPV-/modu-I-ps	hsa-mir-134	SULF1	1	0	1
tp53-mut_HPV-/modu-I-ps	hsa-mir-134	TCEAL7	1	0	0
tp53-mut_HPV-/modu-I-ps	hsa-mir-134	THBS2	1	0	0
tp53-mut_HPV-/modu-I-ps	hsa-mir-134	THY1	1	0	0
tp53-mut_HPV-/modu-I-ps	hsa-mir-134	VCAN	1	0	1
tp53-mut_HPV-/modu-I-ps	hsa-mir-143	ADAM19	1	0	0
tp53-mut_HPV-/modu-I-ps	hsa-mir-143	ADC	1	0	0
tp53-mut_HPV-/modu-I-ps	hsa-mir-143	AGT	1	0	0
tp53-mut_HPV-/modu-I-ps	hsa-mir-143	ANK2	1	0	0
tp53-mut_HPV-/modu-I-ps	hsa-mir-143	ARSB	1	0	0
tp53-mut_HPV-/modu-I-ps	hsa-mir-143	ATP6V0D2	1	0	0
tp53-mut_HPV-/modu-I-ps	hsa-mir-143	BMP8A	1	0	1
tp53-mut_HPV-/modu-I-ps	hsa-mir-143	CILP	1	0	0
tp53-mut_HPV-/modu-I-ps	hsa-mir-143	DACT1	1	0	0
tp53-mut_HPV-/modu-I-ps	hsa-mir-143	EMILIN1	1	0	0
tp53-mut_HPV-/modu-I-ps	hsa-mir-143	FAM26E	1	0	0
tp53-mut_HPV-/modu-I-ps	hsa-mir-143	GGT5	1	0	0
tp53-mut_HPV-/modu-I-ps	hsa-mir-143	GREM1	1	0	0
tp53-mut_HPV-/modu-I-ps	hsa-mir-143	HEPH	1	0	0
tp53-mut_HPV-/modu-I-ps	hsa-mir-143	HEYL	1	1	0
tp53-mut_HPV-/modu-I-ps	hsa-mir-143	HNMT	1	0	1
tp53-mut_HPV-/modu-I-ps	hsa-mir-143	ISLR	1	0	0
tp53-mut_HPV-/modu-I-ps	hsa-mir-143	LMOD1	1	0	0
tp53-mut_HPV-/modu-I-ps	hsa-mir-143	LOXL3	1	0	0
tp53-mut_HPV-/modu-I-ps	hsa-mir-143	MFRP	1	0	1
tp53-mut_HPV-/modu-I-ps	hsa-mir-143	MGP	1	0	1
tp53-mut_HPV-/modu-I-ps	hsa-mir-143	MITF	1	0	1
tp53-mut_HPV-/modu-I-ps	hsa-mir-143	MMP11	1	0	0
tp53-mut_HPV-/modu-I-ps	hsa-mir-143	NOX4	1	0	1
tp53-mut_HPV-/modu-I-ps	hsa-mir-143	NTM	1	0	0
tp53-mut_HPV-/modu-I-ps	hsa-mir-143	OLFML2B	1	0	0
tp53-mut_HPV-/modu-I-ps	hsa-mir-143	PGM5	1	0	0
tp53-mut_HPV-/modu-I-ps	hsa-mir-143	PLAC9	1	0	0
tp53-mut_HPV-/modu-I-ps	hsa-mir-143	POPDC2	1	0	0
tp53-mut_HPV-/modu-I-ps	hsa-mir-143	POSTN	1	0	0
tp53-mut_HPV-/modu-I-ps	hsa-mir-143	SFRP2	1	0	0
tp53-mut_HPV-/modu-I-ps	hsa-mir-143	SLAMF8	1	0	1
tp53-mut_HPV-/modu-I-ps	hsa-mir-143	SNTB1	1	0	1
tp53-mut_HPV-/modu-I-ps	hsa-mir-143	SORBS1	1	0	1
tp53-mut_HPV-/modu-I-ps	hsa-mir-143	SPARCL1	1	0	0
tp53-mut_HPV-/modu-I-ps	hsa-mir-143	TENC1	1	0	0
tp53-mut_HPV-/modu-I-ps	hsa-mir-143	TGFB3	1	0	0
tp53-mut_HPV-/modu-I-ps	hsa-mir-143	THY1	1	0	1
tp53-mut_HPV-/modu-I-ps	hsa-mir-143	TMEM26	1	0	0
tp53-mut_HPV-/modu-I-ps	hsa-mir-143	TNS1	1	0	1
tp53-mut_HPV-/modu-I-ps	hsa-mir-143	TRPV2	1	0	0
tp53-mut_HPV-/modu-I-ps	hsa-mir-143	VCAN	1	0	0
tp53-mut_HPV-/modu-I-ps	hsa-mir-143	ZNF469	1	0	0
tp53-mut_HPV-/modu-I-ps	hsa-mir-206	ACHE	1	0	0
tp53-mut_HPV-/modu-I-ps	hsa-mir-206	ADCY2	1	0	0
tp53-mut_HPV-/modu-I-ps	hsa-mir-206	ADPRHL1	1	0	0
tp53-mut_HPV-/modu-I-ps	hsa-mir-206	AKAP6	1	0	1
tp53-mut_HPV-/modu-I-ps	hsa-mir-206	ALPK3	1	0	0
tp53-mut_HPV-/modu-I-ps	hsa-mir-206	ASB14	1	0	0
tp53-mut_HPV-/modu-I-ps	hsa-mir-206	ATP1A2	1	0	0
tp53-mut_HPV-/modu-I-ps	hsa-mir-206	ATP2A1	1	0	0
tp53-mut_HPV-/modu-I-ps	hsa-mir-206	CACNB1	1	0	0
tp53-mut_HPV-/modu-I-ps	hsa-mir-206	CAMK2B	1	0	0
tp53-mut_HPV-/modu-I-ps	hsa-mir-206	CAP2	1	0	0
tp53-mut_HPV-/modu-I-ps	hsa-mir-206	CAPN3	1	0	0
tp53-mut_HPV-/modu-I-ps	hsa-mir-206	CILP	1	0	0
tp53-mut_HPV-/modu-I-ps	hsa-mir-206	CKM	1	0	0
tp53-mut_HPV-/modu-I-ps	hsa-mir-206	CMYA5	1	0	0
tp53-mut_HPV-/modu-I-ps	hsa-mir-206	COX7A1	1	0	0
tp53-mut_HPV-/modu-I-ps	hsa-mir-206	DCLK1	1	0	1
tp53-mut_HPV-/modu-I-ps	hsa-mir-206	DYSF	1	0	0
tp53-mut_HPV-/modu-I-ps	hsa-mir-206	EEF1A2	1	0	0
tp53-mut_HPV-/modu-I-ps	hsa-mir-206	ENO3	1	0	0
tp53-mut_HPV-/modu-I-ps	hsa-mir-206	FABP3	1	0	0
tp53-mut_HPV-/modu-I-ps	hsa-mir-206	FHL1	1	0	0
tp53-mut_HPV-/modu-I-ps	hsa-mir-206	FLNC	1	0	0
tp53-mut_HPV-/modu-I-ps	hsa-mir-206	FXYD1	1	0	0
tp53-mut_HPV-/modu-I-ps	hsa-mir-206	HRC	1	0	0
tp53-mut_HPV-/modu-I-ps	hsa-mir-206	HSPB2	1	0	0
tp53-mut_HPV-/modu-I-ps	hsa-mir-206	HSPB6	1	0	0
tp53-mut_HPV-/modu-I-ps	hsa-mir-206	HSPB7	1	0	0
tp53-mut_HPV-/modu-I-ps	hsa-mir-206	JPH2	1	0	1
tp53-mut_HPV-/modu-I-ps	hsa-mir-206	KLHL31	1	0	1
tp53-mut_HPV-/modu-I-ps	hsa-mir-206	LDB3	1	0	0
tp53-mut_HPV-/modu-I-ps	hsa-mir-206	MUSTN1	1	0	0
tp53-mut_HPV-/modu-I-ps	hsa-mir-206	MYLK3	1	0	0
tp53-mut_HPV-/modu-I-ps	hsa-mir-206	MYOM1	1	0	0
tp53-mut_HPV-/modu-I-ps	hsa-mir-206	MYOM2	1	0	0
tp53-mut_HPV-/modu-I-ps	hsa-mir-206	MYOZ3	1	0	0
tp53-mut_HPV-/modu-I-ps	hsa-mir-206	NCAM1	1	0	1
tp53-mut_HPV-/modu-I-ps	hsa-mir-206	PADI2	1	0	0
tp53-mut_HPV-/modu-I-ps	hsa-mir-206	PDK4	1	0	0
tp53-mut_HPV-/modu-I-ps	hsa-mir-206	PGM5	1	0	1
tp53-mut_HPV-/modu-I-ps	hsa-mir-206	PKNOX2	1	1	0
tp53-mut_HPV-/modu-I-ps	hsa-mir-206	PRUNE2	1	0	0
tp53-mut_HPV-/modu-I-ps	hsa-mir-206	RDH5	1	0	0
tp53-mut_HPV-/modu-I-ps	hsa-mir-206	S100A1	1	0	0
tp53-mut_HPV-/modu-I-ps	hsa-mir-206	SCN1B	1	0	0
tp53-mut_HPV-/modu-I-ps	hsa-mir-206	SH3BGR	1	0	0
tp53-mut_HPV-/modu-I-ps	hsa-mir-206	SORBS1	1	0	0
tp53-mut_HPV-/modu-I-ps	hsa-mir-206	SYNPO2	1	0	0
tp53-mut_HPV-/modu-I-ps	hsa-mir-206	SYPL2	1	0	0
tp53-mut_HPV-/modu-I-ps	hsa-mir-206	TCAP	1	0	0
tp53-mut_HPV-/modu-I-ps	hsa-mir-206	TMOD1	1	0	0
tp53-mut_HPV-/modu-I-ps	hsa-mir-206	TNNC2	1	0	0
tp53-mut_HPV-/modu-I-ps	hsa-mir-206	TNNI2	1	0	0
tp53-mut_HPV-/modu-I-ps	hsa-mir-206	TNNT3	1	0	0
tp53-mut_HPV-/modu-I-ps	hsa-mir-206	TNS1	1	0	0
tp53-mut_HPV-/modu-I-ps	hsa-mir-206	TXLNB	1	0	1
tp53-mut_HPV-/modu-I-ps	hsa-mir-206	UCP3	1	0	0
tp53-mut_HPV-/modu-I-ps	hsa-mir-206	WBSCR17	1	0	0
tp53-mut_HPV-/modu-I-ps	hsa-mir-370	ADAM12	1	0	0
tp53-mut_HPV-/modu-I-ps	hsa-mir-370	ADAM19	1	0	1
tp53-mut_HPV-/modu-I-ps	hsa-mir-370	ADAMTS14	1	0	0
tp53-mut_HPV-/modu-I-ps	hsa-mir-370	ARHGAP20	1	0	1
tp53-mut_HPV-/modu-I-ps	hsa-mir-370	ARSB	1	0	0
tp53-mut_HPV-/modu-I-ps	hsa-mir-370	ASPN	1	0	0
tp53-mut_HPV-/modu-I-ps	hsa-mir-370	BGN	1	0	0
tp53-mut_HPV-/modu-I-ps	hsa-mir-370	C1QTNF3	1	0	1
tp53-mut_HPV-/modu-I-ps	hsa-mir-370	C20orf103	1	0	0
tp53-mut_HPV-/modu-I-ps	hsa-mir-370	CALD1	1	0	0
tp53-mut_HPV-/modu-I-ps	hsa-mir-370	CD248	1	0	0
tp53-mut_HPV-/modu-I-ps	hsa-mir-370	CDH11	1	0	0
tp53-mut_HPV-/modu-I-ps	hsa-mir-370	CHSY3	1	0	0
tp53-mut_HPV-/modu-I-ps	hsa-mir-370	CILP	1	0	0
tp53-mut_HPV-/modu-I-ps	hsa-mir-370	CLEC11A	1	0	0
tp53-mut_HPV-/modu-I-ps	hsa-mir-370	COL11A1	1	0	0
tp53-mut_HPV-/modu-I-ps	hsa-mir-370	COL1A1	1	0	0
tp53-mut_HPV-/modu-I-ps	hsa-mir-370	COL1A2	1	0	0
tp53-mut_HPV-/modu-I-ps	hsa-mir-370	COL3A1	1	0	0
tp53-mut_HPV-/modu-I-ps	hsa-mir-370	COL5A2	1	0	0
tp53-mut_HPV-/modu-I-ps	hsa-mir-370	CPXM1	1	0	0
tp53-mut_HPV-/modu-I-ps	hsa-mir-370	CRISPLD2	1	0	1
tp53-mut_HPV-/modu-I-ps	hsa-mir-370	CRTAC1	1	0	1
tp53-mut_HPV-/modu-I-ps	hsa-mir-370	CTHRC1	1	0	0
tp53-mut_HPV-/modu-I-ps	hsa-mir-370	DACT1	1	0	0
tp53-mut_HPV-/modu-I-ps	hsa-mir-370	DACT3	1	0	0
tp53-mut_HPV-/modu-I-ps	hsa-mir-370	EDA2R	1	0	1
tp53-mut_HPV-/modu-I-ps	hsa-mir-370	ENPEP	1	0	0
tp53-mut_HPV-/modu-I-ps	hsa-mir-370	FAM198B	1	0	0
tp53-mut_HPV-/modu-I-ps	hsa-mir-370	FAM26E	1	0	1
tp53-mut_HPV-/modu-I-ps	hsa-mir-370	FUT8	1	0	0
tp53-mut_HPV-/modu-I-ps	hsa-mir-370	GGT5	1	0	0
tp53-mut_HPV-/modu-I-ps	hsa-mir-370	GPC6	1	0	0
tp53-mut_HPV-/modu-I-ps	hsa-mir-370	HEPH	1	0	1
tp53-mut_HPV-/modu-I-ps	hsa-mir-370	HEYL	1	1	1
tp53-mut_HPV-/modu-I-ps	hsa-mir-370	ISLR	1	0	0
tp53-mut_HPV-/modu-I-ps	hsa-mir-370	KCNE4	1	0	0
tp53-mut_HPV-/modu-I-ps	hsa-mir-370	LGI2	1	0	1
tp53-mut_HPV-/modu-I-ps	hsa-mir-370	LMOD1	1	0	1
tp53-mut_HPV-/modu-I-ps	hsa-mir-370	LRRC17	1	0	0
tp53-mut_HPV-/modu-I-ps	hsa-mir-370	MEG3	1	0	0
tp53-mut_HPV-/modu-I-ps	hsa-mir-370	MEOX2	1	1	0
tp53-mut_HPV-/modu-I-ps	hsa-mir-370	MFRP	1	0	1
tp53-mut_HPV-/modu-I-ps	hsa-mir-370	MXRA5	1	0	0
tp53-mut_HPV-/modu-I-ps	hsa-mir-370	NTM	1	0	0
tp53-mut_HPV-/modu-I-ps	hsa-mir-370	OLFML2B	1	0	0
tp53-mut_HPV-/modu-I-ps	hsa-mir-370	P4HA3	1	0	0
tp53-mut_HPV-/modu-I-ps	hsa-mir-370	PCOLCE	1	0	0
tp53-mut_HPV-/modu-I-ps	hsa-mir-370	PDZRN3	1	0	0
tp53-mut_HPV-/modu-I-ps	hsa-mir-370	PLAC9	1	0	0
tp53-mut_HPV-/modu-I-ps	hsa-mir-370	POSTN	1	0	0
tp53-mut_HPV-/modu-I-ps	hsa-mir-370	PPAPDC1A	1	0	0
tp53-mut_HPV-/modu-I-ps	hsa-mir-370	RHOBTB1	1	0	1
tp53-mut_HPV-/modu-I-ps	hsa-mir-370	SCN1B	1	0	0
tp53-mut_HPV-/modu-I-ps	hsa-mir-370	SFRP2	1	0	0
tp53-mut_HPV-/modu-I-ps	hsa-mir-370	SFRP4	1	0	0
tp53-mut_HPV-/modu-I-ps	hsa-mir-370	SPARC	1	0	0
tp53-mut_HPV-/modu-I-ps	hsa-mir-370	SULF1	1	0	0
tp53-mut_HPV-/modu-I-ps	hsa-mir-370	TCEAL7	1	0	0
tp53-mut_HPV-/modu-I-ps	hsa-mir-370	TGFB3	1	0	0
tp53-mut_HPV-/modu-I-ps	hsa-mir-370	THBS2	1	0	0
tp53-mut_HPV-/modu-I-ps	hsa-mir-370	THY1	1	0	0
tp53-mut_HPV-/modu-I-ps	hsa-mir-370	TMEM90B	1	0	0
tp53-mut_HPV-/modu-I-ps	hsa-mir-370	TNFSF4	1	0	0
tp53-mut_HPV-/modu-I-ps	hsa-mir-370	VCAN	1	0	0
tp53-mut_HPV-/modu-I-ps	hsa-mir-370	ZNF469	1	0	0
tp53-mut_HPV-/modu-I-ps	hsa-mir-379	ADAM12	1	0	0
tp53-mut_HPV-/modu-I-ps	hsa-mir-379	ADAM19	1	0	0
tp53-mut_HPV-/modu-I-ps	hsa-mir-379	ADAMTS14	1	0	0
tp53-mut_HPV-/modu-I-ps	hsa-mir-379	ADAMTS2	1	0	0
tp53-mut_HPV-/modu-I-ps	hsa-mir-379	ADC	1	0	0
tp53-mut_HPV-/modu-I-ps	hsa-mir-379	ADCY2	1	0	0
tp53-mut_HPV-/modu-I-ps	hsa-mir-379	AEBP1	1	1	0
tp53-mut_HPV-/modu-I-ps	hsa-mir-379	AGT	1	0	0
tp53-mut_HPV-/modu-I-ps	hsa-mir-379	AKAP6	1	0	1
tp53-mut_HPV-/modu-I-ps	hsa-mir-379	ALPK2	1	0	0
tp53-mut_HPV-/modu-I-ps	hsa-mir-379	ALPK3	1	0	0
tp53-mut_HPV-/modu-I-ps	hsa-mir-379	ANK2	1	0	0
tp53-mut_HPV-/modu-I-ps	hsa-mir-379	ARHGAP20	1	0	0
tp53-mut_HPV-/modu-I-ps	hsa-mir-379	ARSB	1	0	0
tp53-mut_HPV-/modu-I-ps	hsa-mir-379	ASPN	1	0	0
tp53-mut_HPV-/modu-I-ps	hsa-mir-379	ATP1A2	1	0	1
tp53-mut_HPV-/modu-I-ps	hsa-mir-379	BGN	1	0	0
tp53-mut_HPV-/modu-I-ps	hsa-mir-379	C1QTNF3	1	0	0
tp53-mut_HPV-/modu-I-ps	hsa-mir-379	C1QTNF6	1	0	0
tp53-mut_HPV-/modu-I-ps	hsa-mir-379	C20orf103	1	0	0
tp53-mut_HPV-/modu-I-ps	hsa-mir-379	CACNB1	1	0	0
tp53-mut_HPV-/modu-I-ps	hsa-mir-379	CALD1	1	0	0
tp53-mut_HPV-/modu-I-ps	hsa-mir-379	CAMK2B	1	0	0
tp53-mut_HPV-/modu-I-ps	hsa-mir-379	CD248	1	0	0
tp53-mut_HPV-/modu-I-ps	hsa-mir-379	CDH11	1	0	0
tp53-mut_HPV-/modu-I-ps	hsa-mir-379	CDH2	1	0	0
tp53-mut_HPV-/modu-I-ps	hsa-mir-379	CHSY3	1	0	0
tp53-mut_HPV-/modu-I-ps	hsa-mir-379	CILP	1	0	1
tp53-mut_HPV-/modu-I-ps	hsa-mir-379	CLEC11A	1	0	0
tp53-mut_HPV-/modu-I-ps	hsa-mir-379	CMYA5	1	0	0
tp53-mut_HPV-/modu-I-ps	hsa-mir-379	COL10A1	1	0	0
tp53-mut_HPV-/modu-I-ps	hsa-mir-379	COL11A1	1	0	0
tp53-mut_HPV-/modu-I-ps	hsa-mir-379	COL1A1	1	0	0
tp53-mut_HPV-/modu-I-ps	hsa-mir-379	COL1A2	1	0	0
tp53-mut_HPV-/modu-I-ps	hsa-mir-379	COL24A1	1	0	0
tp53-mut_HPV-/modu-I-ps	hsa-mir-379	COL3A1	1	0	0
tp53-mut_HPV-/modu-I-ps	hsa-mir-379	COL5A1	1	0	1
tp53-mut_HPV-/modu-I-ps	hsa-mir-379	COL5A2	1	0	0
tp53-mut_HPV-/modu-I-ps	hsa-mir-379	COL5A3	1	0	0
tp53-mut_HPV-/modu-I-ps	hsa-mir-379	COL6A1	1	0	0
tp53-mut_HPV-/modu-I-ps	hsa-mir-379	COL6A2	1	0	0
tp53-mut_HPV-/modu-I-ps	hsa-mir-379	COL6A3	1	0	0
tp53-mut_HPV-/modu-I-ps	hsa-mir-379	COX7A1	1	0	0
tp53-mut_HPV-/modu-I-ps	hsa-mir-379	CPXM1	1	0	0
tp53-mut_HPV-/modu-I-ps	hsa-mir-379	CRISPLD2	1	0	1
tp53-mut_HPV-/modu-I-ps	hsa-mir-379	CTHRC1	1	0	0
tp53-mut_HPV-/modu-I-ps	hsa-mir-379	CTSK	1	0	0
tp53-mut_HPV-/modu-I-ps	hsa-mir-379	DACT1	1	0	0
tp53-mut_HPV-/modu-I-ps	hsa-mir-379	DACT3	1	0	0
tp53-mut_HPV-/modu-I-ps	hsa-mir-379	DCLK1	1	0	0
tp53-mut_HPV-/modu-I-ps	hsa-mir-379	EDA2R	1	0	1
tp53-mut_HPV-/modu-I-ps	hsa-mir-379	EMILIN1	1	0	0
tp53-mut_HPV-/modu-I-ps	hsa-mir-379	ENO3	1	0	0
tp53-mut_HPV-/modu-I-ps	hsa-mir-379	ENPEP	1	0	0
tp53-mut_HPV-/modu-I-ps	hsa-mir-379	FABP3	1	0	0
tp53-mut_HPV-/modu-I-ps	hsa-mir-379	FAM198B	1	0	0
tp53-mut_HPV-/modu-I-ps	hsa-mir-379	FAM26E	1	0	0
tp53-mut_HPV-/modu-I-ps	hsa-mir-379	FAP	1	0	0
tp53-mut_HPV-/modu-I-ps	hsa-mir-379	FXYD1	1	0	0
tp53-mut_HPV-/modu-I-ps	hsa-mir-379	GGT5	1	0	0
tp53-mut_HPV-/modu-I-ps	hsa-mir-379	GPC6	1	0	1
tp53-mut_HPV-/modu-I-ps	hsa-mir-379	GREM1	1	0	0
tp53-mut_HPV-/modu-I-ps	hsa-mir-379	GXYLT2	1	0	0
tp53-mut_HPV-/modu-I-ps	hsa-mir-379	HEPH	1	0	0
tp53-mut_HPV-/modu-I-ps	hsa-mir-379	HEYL	1	1	0
tp53-mut_HPV-/modu-I-ps	hsa-mir-379	HRC	1	0	0
tp53-mut_HPV-/modu-I-ps	hsa-mir-379	HSPB6	1	0	0
tp53-mut_HPV-/modu-I-ps	hsa-mir-379	HSPB7	1	0	1
tp53-mut_HPV-/modu-I-ps	hsa-mir-379	HTRA3	1	0	0
tp53-mut_HPV-/modu-I-ps	hsa-mir-379	ISLR	1	0	0
tp53-mut_HPV-/modu-I-ps	hsa-mir-379	ITGA11	1	0	0
tp53-mut_HPV-/modu-I-ps	hsa-mir-379	KCND2	1	0	0
tp53-mut_HPV-/modu-I-ps	hsa-mir-379	KCNE4	1	0	0
tp53-mut_HPV-/modu-I-ps	hsa-mir-379	LDB3	1	0	0
tp53-mut_HPV-/modu-I-ps	hsa-mir-379	LGI2	1	0	1
tp53-mut_HPV-/modu-I-ps	hsa-mir-379	LHFPL2	1	0	0
tp53-mut_HPV-/modu-I-ps	hsa-mir-379	LMOD1	1	0	0
tp53-mut_HPV-/modu-I-ps	hsa-mir-379	LOC399959	1	0	0
tp53-mut_HPV-/modu-I-ps	hsa-mir-379	LRRC17	1	0	0
tp53-mut_HPV-/modu-I-ps	hsa-mir-379	MEG3	1	0	0
tp53-mut_HPV-/modu-I-ps	hsa-mir-379	MEOX2	1	1	0
tp53-mut_HPV-/modu-I-ps	hsa-mir-379	MFRP	1	0	0
tp53-mut_HPV-/modu-I-ps	hsa-mir-379	MITF	1	0	0
tp53-mut_HPV-/modu-I-ps	hsa-mir-379	MMP11	1	0	0
tp53-mut_HPV-/modu-I-ps	hsa-mir-379	MMP14	1	1	0
tp53-mut_HPV-/modu-I-ps	hsa-mir-379	MMP16	1	0	0
tp53-mut_HPV-/modu-I-ps	hsa-mir-379	MUSTN1	1	0	0
tp53-mut_HPV-/modu-I-ps	hsa-mir-379	MXRA5	1	0	0
tp53-mut_HPV-/modu-I-ps	hsa-mir-379	MYOM1	1	0	0
tp53-mut_HPV-/modu-I-ps	hsa-mir-379	MYOM2	1	0	0
tp53-mut_HPV-/modu-I-ps	hsa-mir-379	MYOZ3	1	0	0
tp53-mut_HPV-/modu-I-ps	hsa-mir-379	NCAM1	1	0	0
tp53-mut_HPV-/modu-I-ps	hsa-mir-379	NID2	1	0	0
tp53-mut_HPV-/modu-I-ps	hsa-mir-379	NOX4	1	0	0
tp53-mut_HPV-/modu-I-ps	hsa-mir-379	NTM	1	0	0
tp53-mut_HPV-/modu-I-ps	hsa-mir-379	OLFML2B	1	0	0
tp53-mut_HPV-/modu-I-ps	hsa-mir-379	P4HA3	1	0	0
tp53-mut_HPV-/modu-I-ps	hsa-mir-379	PADI2	1	0	0
tp53-mut_HPV-/modu-I-ps	hsa-mir-379	PCOLCE	1	0	0
tp53-mut_HPV-/modu-I-ps	hsa-mir-379	PDZRN3	1	0	0
tp53-mut_HPV-/modu-I-ps	hsa-mir-379	PKNOX2	1	1	0
tp53-mut_HPV-/modu-I-ps	hsa-mir-379	PLAC9	1	0	0
tp53-mut_HPV-/modu-I-ps	hsa-mir-379	POPDC2	1	0	0
tp53-mut_HPV-/modu-I-ps	hsa-mir-379	POSTN	1	0	0
tp53-mut_HPV-/modu-I-ps	hsa-mir-379	PPAPDC1A	1	0	0
tp53-mut_HPV-/modu-I-ps	hsa-mir-379	PRUNE2	1	0	0
tp53-mut_HPV-/modu-I-ps	hsa-mir-379	RASGRF2	1	0	0
tp53-mut_HPV-/modu-I-ps	hsa-mir-379	SCN1B	1	0	0
tp53-mut_HPV-/modu-I-ps	hsa-mir-379	SFRP2	1	0	0
tp53-mut_HPV-/modu-I-ps	hsa-mir-379	SFRP4	1	0	0
tp53-mut_HPV-/modu-I-ps	hsa-mir-379	SH3BGR	1	0	0
tp53-mut_HPV-/modu-I-ps	hsa-mir-379	SHANK1	1	0	0
tp53-mut_HPV-/modu-I-ps	hsa-mir-379	SHISA2	1	0	0
tp53-mut_HPV-/modu-I-ps	hsa-mir-379	SNTB1	1	0	0
tp53-mut_HPV-/modu-I-ps	hsa-mir-379	SORBS1	1	0	0
tp53-mut_HPV-/modu-I-ps	hsa-mir-379	SOX11	1	0	0
tp53-mut_HPV-/modu-I-ps	hsa-mir-379	SPARC	1	0	0
tp53-mut_HPV-/modu-I-ps	hsa-mir-379	ST3GAL2	1	0	1
tp53-mut_HPV-/modu-I-ps	hsa-mir-379	SULF1	1	0	0
tp53-mut_HPV-/modu-I-ps	hsa-mir-379	SYPL2	1	0	0
tp53-mut_HPV-/modu-I-ps	hsa-mir-379	TCAP	1	0	0
tp53-mut_HPV-/modu-I-ps	hsa-mir-379	TCEAL7	1	0	0
tp53-mut_HPV-/modu-I-ps	hsa-mir-379	TGFB3	1	0	0
tp53-mut_HPV-/modu-I-ps	hsa-mir-379	THBS2	1	0	0
tp53-mut_HPV-/modu-I-ps	hsa-mir-379	THY1	1	0	0
tp53-mut_HPV-/modu-I-ps	hsa-mir-379	TMEM119	1	0	0
tp53-mut_HPV-/modu-I-ps	hsa-mir-379	TMEM26	1	0	0
tp53-mut_HPV-/modu-I-ps	hsa-mir-379	TMEM90B	1	0	0
tp53-mut_HPV-/modu-I-ps	hsa-mir-379	TNFSF4	1	0	0
tp53-mut_HPV-/modu-I-ps	hsa-mir-379	TNNI2	1	0	0
tp53-mut_HPV-/modu-I-ps	hsa-mir-379	TNS1	1	0	0
tp53-mut_HPV-/modu-I-ps	hsa-mir-379	VCAN	1	0	0
tp53-mut_HPV-/modu-I-ps	hsa-mir-379	WBSCR17	1	0	0
tp53-mut_HPV-/modu-I-ps	hsa-mir-379	WDR86	1	0	0
tp53-mut_HPV-/modu-I-ps	hsa-mir-379	ZBTB47	1	0	0
tp53-mut_HPV-/modu-I-ps	hsa-mir-379	ZNF469	1	0	0
tp53-mut_HPV-/modu-I-ps	hsa-mir-381	ACHE	1	0	0
tp53-mut_HPV-/modu-I-ps	hsa-mir-381	ADAM19	1	0	0
tp53-mut_HPV-/modu-I-ps	hsa-mir-381	ADAMTS14	1	0	0
tp53-mut_HPV-/modu-I-ps	hsa-mir-381	ADCY2	1	0	0
tp53-mut_HPV-/modu-I-ps	hsa-mir-381	AKAP6	1	0	1
tp53-mut_HPV-/modu-I-ps	hsa-mir-381	ALPK3	1	0	1
tp53-mut_HPV-/modu-I-ps	hsa-mir-381	ASB14	1	0	0
tp53-mut_HPV-/modu-I-ps	hsa-mir-381	ATP1A2	1	0	0
tp53-mut_HPV-/modu-I-ps	hsa-mir-381	ATP2A1	1	0	0
tp53-mut_HPV-/modu-I-ps	hsa-mir-381	BGN	1	0	0
tp53-mut_HPV-/modu-I-ps	hsa-mir-381	CACNB1	1	0	0
tp53-mut_HPV-/modu-I-ps	hsa-mir-381	CAMK2B	1	0	0
tp53-mut_HPV-/modu-I-ps	hsa-mir-381	CAP2	1	0	0
tp53-mut_HPV-/modu-I-ps	hsa-mir-381	CAPN3	1	0	0
tp53-mut_HPV-/modu-I-ps	hsa-mir-381	CILP	1	0	0
tp53-mut_HPV-/modu-I-ps	hsa-mir-381	CKM	1	0	0
tp53-mut_HPV-/modu-I-ps	hsa-mir-381	CMYA5	1	0	0
tp53-mut_HPV-/modu-I-ps	hsa-mir-381	COL11A1	1	0	1
tp53-mut_HPV-/modu-I-ps	hsa-mir-381	COX7A1	1	0	0
tp53-mut_HPV-/modu-I-ps	hsa-mir-381	DACT1	1	0	1
tp53-mut_HPV-/modu-I-ps	hsa-mir-381	EEF1A2	1	0	0
tp53-mut_HPV-/modu-I-ps	hsa-mir-381	ENO3	1	0	0
tp53-mut_HPV-/modu-I-ps	hsa-mir-381	FABP3	1	0	0
tp53-mut_HPV-/modu-I-ps	hsa-mir-381	FHL1	1	0	0
tp53-mut_HPV-/modu-I-ps	hsa-mir-381	FLNC	1	0	0
tp53-mut_HPV-/modu-I-ps	hsa-mir-381	FXYD1	1	0	0
tp53-mut_HPV-/modu-I-ps	hsa-mir-381	GMPR	1	0	0
tp53-mut_HPV-/modu-I-ps	hsa-mir-381	HRC	1	0	0
tp53-mut_HPV-/modu-I-ps	hsa-mir-381	HSPB2	1	0	0
tp53-mut_HPV-/modu-I-ps	hsa-mir-381	HSPB6	1	0	0
tp53-mut_HPV-/modu-I-ps	hsa-mir-381	HSPB7	1	0	0
tp53-mut_HPV-/modu-I-ps	hsa-mir-381	ISLR	1	0	0
tp53-mut_HPV-/modu-I-ps	hsa-mir-381	JPH2	1	0	0
tp53-mut_HPV-/modu-I-ps	hsa-mir-381	KLHL31	1	0	0
tp53-mut_HPV-/modu-I-ps	hsa-mir-381	LDB3	1	0	0
tp53-mut_HPV-/modu-I-ps	hsa-mir-381	LIMCH1	1	0	0
tp53-mut_HPV-/modu-I-ps	hsa-mir-381	LMOD1	1	0	0
tp53-mut_HPV-/modu-I-ps	hsa-mir-381	MEG3	1	0	0
tp53-mut_HPV-/modu-I-ps	hsa-mir-381	MITF	1	0	1
tp53-mut_HPV-/modu-I-ps	hsa-mir-381	MUSTN1	1	0	0
tp53-mut_HPV-/modu-I-ps	hsa-mir-381	MYLK3	1	0	1
tp53-mut_HPV-/modu-I-ps	hsa-mir-381	MYOM1	1	0	0
tp53-mut_HPV-/modu-I-ps	hsa-mir-381	MYOM2	1	0	0
tp53-mut_HPV-/modu-I-ps	hsa-mir-381	MYOZ3	1	0	0
tp53-mut_HPV-/modu-I-ps	hsa-mir-381	NCAM1	1	0	1
tp53-mut_HPV-/modu-I-ps	hsa-mir-381	PADI2	1	0	0
tp53-mut_HPV-/modu-I-ps	hsa-mir-381	PDK4	1	0	1
tp53-mut_HPV-/modu-I-ps	hsa-mir-381	PDZRN3	1	0	1
tp53-mut_HPV-/modu-I-ps	hsa-mir-381	PKNOX2	1	1	0
tp53-mut_HPV-/modu-I-ps	hsa-mir-381	PLAC9	1	0	0
tp53-mut_HPV-/modu-I-ps	hsa-mir-381	POPDC2	1	0	0
tp53-mut_HPV-/modu-I-ps	hsa-mir-381	POSTN	1	0	1
tp53-mut_HPV-/modu-I-ps	hsa-mir-381	PRUNE2	1	0	0
tp53-mut_HPV-/modu-I-ps	hsa-mir-381	RDH5	1	0	0
tp53-mut_HPV-/modu-I-ps	hsa-mir-381	S100A1	1	0	0
tp53-mut_HPV-/modu-I-ps	hsa-mir-381	SCN1B	1	0	0
tp53-mut_HPV-/modu-I-ps	hsa-mir-381	SFRP2	1	0	1
tp53-mut_HPV-/modu-I-ps	hsa-mir-381	SFRP4	1	0	0
tp53-mut_HPV-/modu-I-ps	hsa-mir-381	SH3BGR	1	0	0
tp53-mut_HPV-/modu-I-ps	hsa-mir-381	SORBS1	1	0	1
tp53-mut_HPV-/modu-I-ps	hsa-mir-381	SYNPO2	1	0	1
tp53-mut_HPV-/modu-I-ps	hsa-mir-381	SYPL2	1	0	0
tp53-mut_HPV-/modu-I-ps	hsa-mir-381	TCAP	1	0	0
tp53-mut_HPV-/modu-I-ps	hsa-mir-381	TGFB3	1	0	1
tp53-mut_HPV-/modu-I-ps	hsa-mir-381	THBS2	1	0	0
tp53-mut_HPV-/modu-I-ps	hsa-mir-381	TMOD1	1	0	0
tp53-mut_HPV-/modu-I-ps	hsa-mir-381	TNNC2	1	0	0
tp53-mut_HPV-/modu-I-ps	hsa-mir-381	TNNI2	1	0	0
tp53-mut_HPV-/modu-I-ps	hsa-mir-381	TNNT3	1	0	0
tp53-mut_HPV-/modu-I-ps	hsa-mir-381	TXLNB	1	0	0
tp53-mut_HPV-/modu-I-ps	hsa-mir-381	UCP3	1	0	1
tp53-mut_HPV-/modu-I-ps	hsa-mir-381	VCAN	1	0	1
tp53-mut_HPV-/modu-I-ps	hsa-mir-381	WBSCR17	1	0	0
tp53-mut_HPV-/modu-I-ps	hsa-mir-381	ZBTB47	1	0	0
tp53-mut_HPV-/modu-I-ps	hsa-mir-382	ADAM12	1	0	1
tp53-mut_HPV-/modu-I-ps	hsa-mir-382	ADAM19	1	0	0
tp53-mut_HPV-/modu-I-ps	hsa-mir-382	ADAMTS14	1	0	0
tp53-mut_HPV-/modu-I-ps	hsa-mir-382	ADC	1	0	0
tp53-mut_HPV-/modu-I-ps	hsa-mir-382	ADCY2	1	0	1
tp53-mut_HPV-/modu-I-ps	hsa-mir-382	AEBP1	1	1	0
tp53-mut_HPV-/modu-I-ps	hsa-mir-382	AKAP6	1	0	0
tp53-mut_HPV-/modu-I-ps	hsa-mir-382	ASPN	1	0	0
tp53-mut_HPV-/modu-I-ps	hsa-mir-382	BGN	1	0	0
tp53-mut_HPV-/modu-I-ps	hsa-mir-382	C1QTNF3	1	0	0
tp53-mut_HPV-/modu-I-ps	hsa-mir-382	C20orf103	1	0	0
tp53-mut_HPV-/modu-I-ps	hsa-mir-382	CALD1	1	0	0
tp53-mut_HPV-/modu-I-ps	hsa-mir-382	CD248	1	0	0
tp53-mut_HPV-/modu-I-ps	hsa-mir-382	CDH11	1	0	0
tp53-mut_HPV-/modu-I-ps	hsa-mir-382	CHSY3	1	0	0
tp53-mut_HPV-/modu-I-ps	hsa-mir-382	CILP	1	0	0
tp53-mut_HPV-/modu-I-ps	hsa-mir-382	CLEC11A	1	0	0
tp53-mut_HPV-/modu-I-ps	hsa-mir-382	COL10A1	1	0	0
tp53-mut_HPV-/modu-I-ps	hsa-mir-382	COL11A1	1	0	0
tp53-mut_HPV-/modu-I-ps	hsa-mir-382	COL1A1	1	0	1
tp53-mut_HPV-/modu-I-ps	hsa-mir-382	COL1A2	1	0	0
tp53-mut_HPV-/modu-I-ps	hsa-mir-382	COL3A1	1	0	0
tp53-mut_HPV-/modu-I-ps	hsa-mir-382	COL5A2	1	0	1
tp53-mut_HPV-/modu-I-ps	hsa-mir-382	COX7A1	1	0	0
tp53-mut_HPV-/modu-I-ps	hsa-mir-382	CPXM1	1	0	0
tp53-mut_HPV-/modu-I-ps	hsa-mir-382	CRISPLD2	1	0	0
tp53-mut_HPV-/modu-I-ps	hsa-mir-382	CTHRC1	1	0	0
tp53-mut_HPV-/modu-I-ps	hsa-mir-382	DACT1	1	0	0
tp53-mut_HPV-/modu-I-ps	hsa-mir-382	DACT3	1	0	0
tp53-mut_HPV-/modu-I-ps	hsa-mir-382	FABP3	1	0	0
tp53-mut_HPV-/modu-I-ps	hsa-mir-382	FAM198B	1	0	0
tp53-mut_HPV-/modu-I-ps	hsa-mir-382	FAP	1	0	0
tp53-mut_HPV-/modu-I-ps	hsa-mir-382	FOXS1	1	1	0
tp53-mut_HPV-/modu-I-ps	hsa-mir-382	GGT5	1	0	0
tp53-mut_HPV-/modu-I-ps	hsa-mir-382	GPC6	1	0	1
tp53-mut_HPV-/modu-I-ps	hsa-mir-382	GPX8	1	0	0
tp53-mut_HPV-/modu-I-ps	hsa-mir-382	GXYLT2	1	0	0
tp53-mut_HPV-/modu-I-ps	hsa-mir-382	HEYL	1	1	0
tp53-mut_HPV-/modu-I-ps	hsa-mir-382	ISLR	1	0	0
tp53-mut_HPV-/modu-I-ps	hsa-mir-382	ITGA11	1	0	0
tp53-mut_HPV-/modu-I-ps	hsa-mir-382	KANK4	1	0	0
tp53-mut_HPV-/modu-I-ps	hsa-mir-382	KCND2	1	0	0
tp53-mut_HPV-/modu-I-ps	hsa-mir-382	KCNE4	1	0	0
tp53-mut_HPV-/modu-I-ps	hsa-mir-382	LRRC17	1	0	0
tp53-mut_HPV-/modu-I-ps	hsa-mir-382	MEG3	1	0	0
tp53-mut_HPV-/modu-I-ps	hsa-mir-382	MFRP	1	0	0
tp53-mut_HPV-/modu-I-ps	hsa-mir-382	MMP11	1	0	0
tp53-mut_HPV-/modu-I-ps	hsa-mir-382	MMP14	1	1	0
tp53-mut_HPV-/modu-I-ps	hsa-mir-382	MXRA5	1	0	0
tp53-mut_HPV-/modu-I-ps	hsa-mir-382	NCAM1	1	0	1
tp53-mut_HPV-/modu-I-ps	hsa-mir-382	NTM	1	0	0
tp53-mut_HPV-/modu-I-ps	hsa-mir-382	P4HA3	1	0	1
tp53-mut_HPV-/modu-I-ps	hsa-mir-382	PCOLCE	1	0	0
tp53-mut_HPV-/modu-I-ps	hsa-mir-382	PDZRN3	1	0	0
tp53-mut_HPV-/modu-I-ps	hsa-mir-382	PLAC9	1	0	0
tp53-mut_HPV-/modu-I-ps	hsa-mir-382	POSTN	1	0	0
tp53-mut_HPV-/modu-I-ps	hsa-mir-382	PPAPDC1A	1	0	0
tp53-mut_HPV-/modu-I-ps	hsa-mir-382	PRUNE2	1	0	0
tp53-mut_HPV-/modu-I-ps	hsa-mir-382	SCN1B	1	0	0
tp53-mut_HPV-/modu-I-ps	hsa-mir-382	SFRP2	1	0	0
tp53-mut_HPV-/modu-I-ps	hsa-mir-382	SFRP4	1	0	0
tp53-mut_HPV-/modu-I-ps	hsa-mir-382	SH3BGR	1	0	0
tp53-mut_HPV-/modu-I-ps	hsa-mir-382	SHISA2	1	0	0
tp53-mut_HPV-/modu-I-ps	hsa-mir-382	SORBS1	1	0	0
tp53-mut_HPV-/modu-I-ps	hsa-mir-382	SOX11	1	0	0
tp53-mut_HPV-/modu-I-ps	hsa-mir-382	SPARC	1	0	0
tp53-mut_HPV-/modu-I-ps	hsa-mir-382	SULF1	1	0	0
tp53-mut_HPV-/modu-I-ps	hsa-mir-382	TCEAL7	1	0	0
tp53-mut_HPV-/modu-I-ps	hsa-mir-382	TGFB3	1	0	0
tp53-mut_HPV-/modu-I-ps	hsa-mir-382	THBS2	1	0	0
tp53-mut_HPV-/modu-I-ps	hsa-mir-382	THY1	1	0	0
tp53-mut_HPV-/modu-I-ps	hsa-mir-382	TMEM90B	1	0	0
tp53-mut_HPV-/modu-I-ps	hsa-mir-382	TNFSF4	1	0	0
tp53-mut_HPV-/modu-I-ps	hsa-mir-382	VCAN	1	0	0
tp53-mut_HPV-/modu-I-ps	hsa-mir-382	ZNF469	1	0	0
tp53-mut_HPV-/modu-I-ps	hsa-mir-410	ADAM12	1	0	0
tp53-mut_HPV-/modu-I-ps	hsa-mir-410	ADAM19	1	0	0
tp53-mut_HPV-/modu-I-ps	hsa-mir-410	ADAMTS14	1	0	0
tp53-mut_HPV-/modu-I-ps	hsa-mir-410	ADCY2	1	0	0
tp53-mut_HPV-/modu-I-ps	hsa-mir-410	ADPRHL1	1	0	0
tp53-mut_HPV-/modu-I-ps	hsa-mir-410	AGT	1	0	0
tp53-mut_HPV-/modu-I-ps	hsa-mir-410	AKAP6	1	0	0
tp53-mut_HPV-/modu-I-ps	hsa-mir-410	ANK2	1	0	0
tp53-mut_HPV-/modu-I-ps	hsa-mir-410	ASB14	1	0	1
tp53-mut_HPV-/modu-I-ps	hsa-mir-410	ATP1A2	1	0	0
tp53-mut_HPV-/modu-I-ps	hsa-mir-410	BGN	1	0	0
tp53-mut_HPV-/modu-I-ps	hsa-mir-410	C16orf45	1	0	0
tp53-mut_HPV-/modu-I-ps	hsa-mir-410	C1QTNF3	1	0	1
tp53-mut_HPV-/modu-I-ps	hsa-mir-410	C20orf103	1	0	0
tp53-mut_HPV-/modu-I-ps	hsa-mir-410	CACNB1	1	0	0
tp53-mut_HPV-/modu-I-ps	hsa-mir-410	CAMK2B	1	0	0
tp53-mut_HPV-/modu-I-ps	hsa-mir-410	CAP2	1	0	0
tp53-mut_HPV-/modu-I-ps	hsa-mir-410	CDH11	1	0	0
tp53-mut_HPV-/modu-I-ps	hsa-mir-410	CILP	1	0	0
tp53-mut_HPV-/modu-I-ps	hsa-mir-410	CLEC11A	1	0	0
tp53-mut_HPV-/modu-I-ps	hsa-mir-410	CMYA5	1	0	1
tp53-mut_HPV-/modu-I-ps	hsa-mir-410	COL11A1	1	0	1
tp53-mut_HPV-/modu-I-ps	hsa-mir-410	COL1A1	1	0	0
tp53-mut_HPV-/modu-I-ps	hsa-mir-410	COL1A2	1	0	0
tp53-mut_HPV-/modu-I-ps	hsa-mir-410	COL5A1	1	0	0
tp53-mut_HPV-/modu-I-ps	hsa-mir-410	COX7A1	1	0	0
tp53-mut_HPV-/modu-I-ps	hsa-mir-410	CPXM1	1	0	0
tp53-mut_HPV-/modu-I-ps	hsa-mir-410	CRTAC1	1	0	0
tp53-mut_HPV-/modu-I-ps	hsa-mir-410	CTHRC1	1	0	0
tp53-mut_HPV-/modu-I-ps	hsa-mir-410	DACT1	1	0	1
tp53-mut_HPV-/modu-I-ps	hsa-mir-410	DACT3	1	0	0
tp53-mut_HPV-/modu-I-ps	hsa-mir-410	DCLK1	1	0	1
tp53-mut_HPV-/modu-I-ps	hsa-mir-410	DYSF	1	0	0
tp53-mut_HPV-/modu-I-ps	hsa-mir-410	ENO3	1	0	0
tp53-mut_HPV-/modu-I-ps	hsa-mir-410	FABP3	1	0	0
tp53-mut_HPV-/modu-I-ps	hsa-mir-410	FAM198B	1	0	0
tp53-mut_HPV-/modu-I-ps	hsa-mir-410	FAP	1	0	1
tp53-mut_HPV-/modu-I-ps	hsa-mir-410	FLNC	1	0	0
tp53-mut_HPV-/modu-I-ps	hsa-mir-410	FOXS1	1	1	0
tp53-mut_HPV-/modu-I-ps	hsa-mir-410	FUT8	1	0	1
tp53-mut_HPV-/modu-I-ps	hsa-mir-410	FXYD1	1	0	0
tp53-mut_HPV-/modu-I-ps	hsa-mir-410	GPC6	1	0	0
tp53-mut_HPV-/modu-I-ps	hsa-mir-410	GPX8	1	0	1
tp53-mut_HPV-/modu-I-ps	hsa-mir-410	GXYLT2	1	0	0
tp53-mut_HPV-/modu-I-ps	hsa-mir-410	HEYL	1	1	0
tp53-mut_HPV-/modu-I-ps	hsa-mir-410	HRC	1	0	0
tp53-mut_HPV-/modu-I-ps	hsa-mir-410	HSPB6	1	0	0
tp53-mut_HPV-/modu-I-ps	hsa-mir-410	HSPB7	1	0	0
tp53-mut_HPV-/modu-I-ps	hsa-mir-410	HTRA3	1	0	0
tp53-mut_HPV-/modu-I-ps	hsa-mir-410	ISLR	1	0	0
tp53-mut_HPV-/modu-I-ps	hsa-mir-410	KCNE4	1	0	0
tp53-mut_HPV-/modu-I-ps	hsa-mir-410	KCTD17	1	0	0
tp53-mut_HPV-/modu-I-ps	hsa-mir-410	KLHL31	1	0	0
tp53-mut_HPV-/modu-I-ps	hsa-mir-410	LDB3	1	0	0
tp53-mut_HPV-/modu-I-ps	hsa-mir-410	LIMCH1	1	0	0
tp53-mut_HPV-/modu-I-ps	hsa-mir-410	LMOD1	1	0	0
tp53-mut_HPV-/modu-I-ps	hsa-mir-410	LRRC17	1	0	0
tp53-mut_HPV-/modu-I-ps	hsa-mir-410	MEG3	1	0	0
tp53-mut_HPV-/modu-I-ps	hsa-mir-410	MEOX2	1	1	0
tp53-mut_HPV-/modu-I-ps	hsa-mir-410	MFRP	1	0	0
tp53-mut_HPV-/modu-I-ps	hsa-mir-410	MITF	1	0	0
tp53-mut_HPV-/modu-I-ps	hsa-mir-410	MMP14	1	1	1
tp53-mut_HPV-/modu-I-ps	hsa-mir-410	MUSTN1	1	0	0
tp53-mut_HPV-/modu-I-ps	hsa-mir-410	MXRA5	1	0	1
tp53-mut_HPV-/modu-I-ps	hsa-mir-410	MYOM1	1	0	0
tp53-mut_HPV-/modu-I-ps	hsa-mir-410	MYOM2	1	0	0
tp53-mut_HPV-/modu-I-ps	hsa-mir-410	MYOZ3	1	0	0
tp53-mut_HPV-/modu-I-ps	hsa-mir-410	NCAM1	1	0	0
tp53-mut_HPV-/modu-I-ps	hsa-mir-410	P4HA3	1	0	1
tp53-mut_HPV-/modu-I-ps	hsa-mir-410	PCOLCE	1	0	0
tp53-mut_HPV-/modu-I-ps	hsa-mir-410	PKNOX2	1	1	0
tp53-mut_HPV-/modu-I-ps	hsa-mir-410	PLAC9	1	0	0
tp53-mut_HPV-/modu-I-ps	hsa-mir-410	PLXND1	1	0	1
tp53-mut_HPV-/modu-I-ps	hsa-mir-410	POPDC2	1	0	0
tp53-mut_HPV-/modu-I-ps	hsa-mir-410	POSTN	1	0	0
tp53-mut_HPV-/modu-I-ps	hsa-mir-410	PRUNE2	1	0	1
tp53-mut_HPV-/modu-I-ps	hsa-mir-410	RHOBTB1	1	0	1
tp53-mut_HPV-/modu-I-ps	hsa-mir-410	SCN1B	1	0	0
tp53-mut_HPV-/modu-I-ps	hsa-mir-410	SFRP2	1	0	0
tp53-mut_HPV-/modu-I-ps	hsa-mir-410	SFRP4	1	0	1
tp53-mut_HPV-/modu-I-ps	hsa-mir-410	SH3BGR	1	0	0
tp53-mut_HPV-/modu-I-ps	hsa-mir-410	SORBS1	1	0	1
tp53-mut_HPV-/modu-I-ps	hsa-mir-410	SPARC	1	0	0
tp53-mut_HPV-/modu-I-ps	hsa-mir-410	ST3GAL2	1	0	0
tp53-mut_HPV-/modu-I-ps	hsa-mir-410	SULF1	1	0	0
tp53-mut_HPV-/modu-I-ps	hsa-mir-410	SYPL2	1	0	1
tp53-mut_HPV-/modu-I-ps	hsa-mir-410	TCAP	1	0	0
tp53-mut_HPV-/modu-I-ps	hsa-mir-410	TCEAL7	1	0	0
tp53-mut_HPV-/modu-I-ps	hsa-mir-410	TGFB3	1	0	0
tp53-mut_HPV-/modu-I-ps	hsa-mir-410	THBS2	1	0	0
tp53-mut_HPV-/modu-I-ps	hsa-mir-410	THY1	1	0	0
tp53-mut_HPV-/modu-I-ps	hsa-mir-410	TMEM90B	1	0	0
tp53-mut_HPV-/modu-I-ps	hsa-mir-410	TMOD1	1	0	0
tp53-mut_HPV-/modu-I-ps	hsa-mir-410	TNNI2	1	0	0
tp53-mut_HPV-/modu-I-ps	hsa-mir-410	TNS1	1	0	1
tp53-mut_HPV-/modu-I-ps	hsa-mir-410	VCAN	1	0	0
tp53-mut_HPV-/modu-I-ps	hsa-mir-410	WISP2	1	0	0
tp53-mut_HPV-/modu-I-ps	hsa-mir-410	ZBTB47	1	0	0
tp53-mut_HPV-/modu-I-ps	hsa-mir-410	ZNF469	1	0	0
tp53-mut_HPV-/modu-I-ps	hsa-mir-411	ACHE	1	0	0
tp53-mut_HPV-/modu-I-ps	hsa-mir-411	ADAM12	1	0	1
tp53-mut_HPV-/modu-I-ps	hsa-mir-411	ADAM19	1	0	1
tp53-mut_HPV-/modu-I-ps	hsa-mir-411	ADAMTS14	1	0	0
tp53-mut_HPV-/modu-I-ps	hsa-mir-411	ADAMTS2	1	0	1
tp53-mut_HPV-/modu-I-ps	hsa-mir-411	ADC	1	0	0
tp53-mut_HPV-/modu-I-ps	hsa-mir-411	ADCY2	1	0	0
tp53-mut_HPV-/modu-I-ps	hsa-mir-411	AEBP1	1	1	0
tp53-mut_HPV-/modu-I-ps	hsa-mir-411	AGT	1	0	0
tp53-mut_HPV-/modu-I-ps	hsa-mir-411	AKAP6	1	0	1
tp53-mut_HPV-/modu-I-ps	hsa-mir-411	ALPK2	1	0	0
tp53-mut_HPV-/modu-I-ps	hsa-mir-411	ALPK3	1	0	0
tp53-mut_HPV-/modu-I-ps	hsa-mir-411	ANK2	1	0	0
tp53-mut_HPV-/modu-I-ps	hsa-mir-411	ARSB	1	0	0
tp53-mut_HPV-/modu-I-ps	hsa-mir-411	ASB14	1	0	0
tp53-mut_HPV-/modu-I-ps	hsa-mir-411	ASPN	1	0	0
tp53-mut_HPV-/modu-I-ps	hsa-mir-411	ATP1A2	1	0	1
tp53-mut_HPV-/modu-I-ps	hsa-mir-411	ATP2A1	1	0	0
tp53-mut_HPV-/modu-I-ps	hsa-mir-411	ATP6V0D2	1	0	0
tp53-mut_HPV-/modu-I-ps	hsa-mir-411	BGN	1	0	0
tp53-mut_HPV-/modu-I-ps	hsa-mir-411	BMP8A	1	0	0
tp53-mut_HPV-/modu-I-ps	hsa-mir-411	C16orf45	1	0	0
tp53-mut_HPV-/modu-I-ps	hsa-mir-411	C1QTNF3	1	0	0
tp53-mut_HPV-/modu-I-ps	hsa-mir-411	C1QTNF6	1	0	0
tp53-mut_HPV-/modu-I-ps	hsa-mir-411	C20orf103	1	0	0
tp53-mut_HPV-/modu-I-ps	hsa-mir-411	CACNB1	1	0	0
tp53-mut_HPV-/modu-I-ps	hsa-mir-411	CALD1	1	0	1
tp53-mut_HPV-/modu-I-ps	hsa-mir-411	CAMK2B	1	0	0
tp53-mut_HPV-/modu-I-ps	hsa-mir-411	CAP2	1	0	0
tp53-mut_HPV-/modu-I-ps	hsa-mir-411	CD248	1	0	0
tp53-mut_HPV-/modu-I-ps	hsa-mir-411	CDH11	1	0	0
tp53-mut_HPV-/modu-I-ps	hsa-mir-411	CDH2	1	0	1
tp53-mut_HPV-/modu-I-ps	hsa-mir-411	CHSY3	1	0	0
tp53-mut_HPV-/modu-I-ps	hsa-mir-411	CILP	1	0	0
tp53-mut_HPV-/modu-I-ps	hsa-mir-411	CKM	1	0	0
tp53-mut_HPV-/modu-I-ps	hsa-mir-411	CLEC11A	1	0	0
tp53-mut_HPV-/modu-I-ps	hsa-mir-411	CMYA5	1	0	0
tp53-mut_HPV-/modu-I-ps	hsa-mir-411	COL10A1	1	0	0
tp53-mut_HPV-/modu-I-ps	hsa-mir-411	COL11A1	1	0	0
tp53-mut_HPV-/modu-I-ps	hsa-mir-411	COL1A1	1	0	0
tp53-mut_HPV-/modu-I-ps	hsa-mir-411	COL1A2	1	0	0
tp53-mut_HPV-/modu-I-ps	hsa-mir-411	COL24A1	1	0	0
tp53-mut_HPV-/modu-I-ps	hsa-mir-411	COL3A1	1	0	0
tp53-mut_HPV-/modu-I-ps	hsa-mir-411	COL5A1	1	0	0
tp53-mut_HPV-/modu-I-ps	hsa-mir-411	COL5A2	1	0	0
tp53-mut_HPV-/modu-I-ps	hsa-mir-411	COL5A3	1	0	0
tp53-mut_HPV-/modu-I-ps	hsa-mir-411	COL6A1	1	0	0
tp53-mut_HPV-/modu-I-ps	hsa-mir-411	COL6A2	1	0	0
tp53-mut_HPV-/modu-I-ps	hsa-mir-411	COL6A3	1	0	0
tp53-mut_HPV-/modu-I-ps	hsa-mir-411	COX7A1	1	0	0
tp53-mut_HPV-/modu-I-ps	hsa-mir-411	CPXM1	1	0	0
tp53-mut_HPV-/modu-I-ps	hsa-mir-411	CRISPLD2	1	0	0
tp53-mut_HPV-/modu-I-ps	hsa-mir-411	CRTAC1	1	0	0
tp53-mut_HPV-/modu-I-ps	hsa-mir-411	CTHRC1	1	0	0
tp53-mut_HPV-/modu-I-ps	hsa-mir-411	CTSK	1	0	0
tp53-mut_HPV-/modu-I-ps	hsa-mir-411	DACT1	1	0	0
tp53-mut_HPV-/modu-I-ps	hsa-mir-411	DACT3	1	0	0
tp53-mut_HPV-/modu-I-ps	hsa-mir-411	DCLK1	1	0	0
tp53-mut_HPV-/modu-I-ps	hsa-mir-411	DYSF	1	0	0
tp53-mut_HPV-/modu-I-ps	hsa-mir-411	EDA2R	1	0	0
tp53-mut_HPV-/modu-I-ps	hsa-mir-411	EMILIN1	1	0	0
tp53-mut_HPV-/modu-I-ps	hsa-mir-411	ENO3	1	0	0
tp53-mut_HPV-/modu-I-ps	hsa-mir-411	ENPEP	1	0	0
tp53-mut_HPV-/modu-I-ps	hsa-mir-411	FABP3	1	0	0
tp53-mut_HPV-/modu-I-ps	hsa-mir-411	FAM198B	1	0	0
tp53-mut_HPV-/modu-I-ps	hsa-mir-411	FAM26E	1	0	0
tp53-mut_HPV-/modu-I-ps	hsa-mir-411	FAP	1	0	0
tp53-mut_HPV-/modu-I-ps	hsa-mir-411	FHL1	1	0	0
tp53-mut_HPV-/modu-I-ps	hsa-mir-411	FLNC	1	0	0
tp53-mut_HPV-/modu-I-ps	hsa-mir-411	FOXS1	1	1	0
tp53-mut_HPV-/modu-I-ps	hsa-mir-411	FXYD1	1	0	0
tp53-mut_HPV-/modu-I-ps	hsa-mir-411	GGT5	1	0	0
tp53-mut_HPV-/modu-I-ps	hsa-mir-411	GMPR	1	0	0
tp53-mut_HPV-/modu-I-ps	hsa-mir-411	GPC6	1	0	0
tp53-mut_HPV-/modu-I-ps	hsa-mir-411	GREM1	1	0	0
tp53-mut_HPV-/modu-I-ps	hsa-mir-411	GXYLT2	1	0	0
tp53-mut_HPV-/modu-I-ps	hsa-mir-411	HEPH	1	0	0
tp53-mut_HPV-/modu-I-ps	hsa-mir-411	HEYL	1	1	0
tp53-mut_HPV-/modu-I-ps	hsa-mir-411	HNMT	1	0	0
tp53-mut_HPV-/modu-I-ps	hsa-mir-411	HRC	1	0	0
tp53-mut_HPV-/modu-I-ps	hsa-mir-411	HSPB2	1	0	0
tp53-mut_HPV-/modu-I-ps	hsa-mir-411	HSPB6	1	0	0
tp53-mut_HPV-/modu-I-ps	hsa-mir-411	HSPB7	1	0	0
tp53-mut_HPV-/modu-I-ps	hsa-mir-411	HTRA3	1	0	0
tp53-mut_HPV-/modu-I-ps	hsa-mir-411	ISLR	1	0	0
tp53-mut_HPV-/modu-I-ps	hsa-mir-411	ITGA11	1	0	0
tp53-mut_HPV-/modu-I-ps	hsa-mir-411	KANK4	1	0	0
tp53-mut_HPV-/modu-I-ps	hsa-mir-411	KCND2	1	0	0
tp53-mut_HPV-/modu-I-ps	hsa-mir-411	KCNE4	1	0	0
tp53-mut_HPV-/modu-I-ps	hsa-mir-411	KCTD17	1	0	0
tp53-mut_HPV-/modu-I-ps	hsa-mir-411	LDB3	1	0	1
tp53-mut_HPV-/modu-I-ps	hsa-mir-411	LGI2	1	0	0
tp53-mut_HPV-/modu-I-ps	hsa-mir-411	LHFPL2	1	0	0
tp53-mut_HPV-/modu-I-ps	hsa-mir-411	LMOD1	1	0	1
tp53-mut_HPV-/modu-I-ps	hsa-mir-411	LOC399959	1	0	0
tp53-mut_HPV-/modu-I-ps	hsa-mir-411	LOXL3	1	0	0
tp53-mut_HPV-/modu-I-ps	hsa-mir-411	LRRC17	1	0	0
tp53-mut_HPV-/modu-I-ps	hsa-mir-411	MEG3	1	0	0
tp53-mut_HPV-/modu-I-ps	hsa-mir-411	MEOX2	1	1	0
tp53-mut_HPV-/modu-I-ps	hsa-mir-411	MFRP	1	0	0
tp53-mut_HPV-/modu-I-ps	hsa-mir-411	MGP	1	0	0
tp53-mut_HPV-/modu-I-ps	hsa-mir-411	MITF	1	0	0
tp53-mut_HPV-/modu-I-ps	hsa-mir-411	MMP11	1	0	0
tp53-mut_HPV-/modu-I-ps	hsa-mir-411	MMP14	1	1	0
tp53-mut_HPV-/modu-I-ps	hsa-mir-411	MMP16	1	0	0
tp53-mut_HPV-/modu-I-ps	hsa-mir-411	MUSTN1	1	0	0
tp53-mut_HPV-/modu-I-ps	hsa-mir-411	MXRA5	1	0	0
tp53-mut_HPV-/modu-I-ps	hsa-mir-411	MYLK3	1	0	1
tp53-mut_HPV-/modu-I-ps	hsa-mir-411	MYOM1	1	0	0
tp53-mut_HPV-/modu-I-ps	hsa-mir-411	MYOM2	1	0	0
tp53-mut_HPV-/modu-I-ps	hsa-mir-411	MYOZ3	1	0	0
tp53-mut_HPV-/modu-I-ps	hsa-mir-411	NCAM1	1	0	1
tp53-mut_HPV-/modu-I-ps	hsa-mir-411	NID2	1	0	0
tp53-mut_HPV-/modu-I-ps	hsa-mir-411	NOX4	1	0	0
tp53-mut_HPV-/modu-I-ps	hsa-mir-411	NTM	1	0	0
tp53-mut_HPV-/modu-I-ps	hsa-mir-411	OLFML2B	1	0	0
tp53-mut_HPV-/modu-I-ps	hsa-mir-411	P4HA3	1	0	0
tp53-mut_HPV-/modu-I-ps	hsa-mir-411	PADI2	1	0	0
tp53-mut_HPV-/modu-I-ps	hsa-mir-411	PCOLCE	1	0	0
tp53-mut_HPV-/modu-I-ps	hsa-mir-411	PDK4	1	0	0
tp53-mut_HPV-/modu-I-ps	hsa-mir-411	PDZRN3	1	0	0
tp53-mut_HPV-/modu-I-ps	hsa-mir-411	PKNOX2	1	1	0
tp53-mut_HPV-/modu-I-ps	hsa-mir-411	PLAC9	1	0	0
tp53-mut_HPV-/modu-I-ps	hsa-mir-411	PLXND1	1	0	0
tp53-mut_HPV-/modu-I-ps	hsa-mir-411	POPDC2	1	0	0
tp53-mut_HPV-/modu-I-ps	hsa-mir-411	POSTN	1	0	0
tp53-mut_HPV-/modu-I-ps	hsa-mir-411	PPAPDC1A	1	0	1
tp53-mut_HPV-/modu-I-ps	hsa-mir-411	PRUNE2	1	0	0
tp53-mut_HPV-/modu-I-ps	hsa-mir-411	RASGRF2	1	0	0
tp53-mut_HPV-/modu-I-ps	hsa-mir-411	RDH5	1	0	0
tp53-mut_HPV-/modu-I-ps	hsa-mir-411	RHOBTB1	1	0	0
tp53-mut_HPV-/modu-I-ps	hsa-mir-411	S100A1	1	0	0
tp53-mut_HPV-/modu-I-ps	hsa-mir-411	SCN1B	1	0	0
tp53-mut_HPV-/modu-I-ps	hsa-mir-411	SFRP2	1	0	0
tp53-mut_HPV-/modu-I-ps	hsa-mir-411	SFRP4	1	0	0
tp53-mut_HPV-/modu-I-ps	hsa-mir-411	SH3BGR	1	0	0
tp53-mut_HPV-/modu-I-ps	hsa-mir-411	SHANK1	1	0	0
tp53-mut_HPV-/modu-I-ps	hsa-mir-411	SHISA2	1	0	0
tp53-mut_HPV-/modu-I-ps	hsa-mir-411	SLAMF8	1	0	0
tp53-mut_HPV-/modu-I-ps	hsa-mir-411	SNTB1	1	0	0
tp53-mut_HPV-/modu-I-ps	hsa-mir-411	SORBS1	1	0	0
tp53-mut_HPV-/modu-I-ps	hsa-mir-411	SPARC	1	0	0
tp53-mut_HPV-/modu-I-ps	hsa-mir-411	SPARCL1	1	0	0
tp53-mut_HPV-/modu-I-ps	hsa-mir-411	ST3GAL2	1	0	0
tp53-mut_HPV-/modu-I-ps	hsa-mir-411	SULF1	1	0	0
tp53-mut_HPV-/modu-I-ps	hsa-mir-411	SYNPO2	1	0	1
tp53-mut_HPV-/modu-I-ps	hsa-mir-411	SYPL2	1	0	0
tp53-mut_HPV-/modu-I-ps	hsa-mir-411	TCAP	1	0	0
tp53-mut_HPV-/modu-I-ps	hsa-mir-411	TCEAL7	1	0	0
tp53-mut_HPV-/modu-I-ps	hsa-mir-411	TENC1	1	0	0
tp53-mut_HPV-/modu-I-ps	hsa-mir-411	TGFB3	1	0	0
tp53-mut_HPV-/modu-I-ps	hsa-mir-411	THBS2	1	0	0
tp53-mut_HPV-/modu-I-ps	hsa-mir-411	THY1	1	0	0
tp53-mut_HPV-/modu-I-ps	hsa-mir-411	TMEM119	1	0	0
tp53-mut_HPV-/modu-I-ps	hsa-mir-411	TMEM26	1	0	0
tp53-mut_HPV-/modu-I-ps	hsa-mir-411	TMEM90B	1	0	0
tp53-mut_HPV-/modu-I-ps	hsa-mir-411	TMOD1	1	0	0
tp53-mut_HPV-/modu-I-ps	hsa-mir-411	TNFSF4	1	0	0
tp53-mut_HPV-/modu-I-ps	hsa-mir-411	TNNC2	1	0	0
tp53-mut_HPV-/modu-I-ps	hsa-mir-411	TNNI2	1	0	0
tp53-mut_HPV-/modu-I-ps	hsa-mir-411	TNS1	1	0	0
tp53-mut_HPV-/modu-I-ps	hsa-mir-411	TRPV2	1	0	0
tp53-mut_HPV-/modu-I-ps	hsa-mir-411	TXLNB	1	0	0
tp53-mut_HPV-/modu-I-ps	hsa-mir-411	UCP3	1	0	0
tp53-mut_HPV-/modu-I-ps	hsa-mir-411	VCAN	1	0	1
tp53-mut_HPV-/modu-I-ps	hsa-mir-411	WBSCR17	1	0	0
tp53-mut_HPV-/modu-I-ps	hsa-mir-411	WDR86	1	0	0
tp53-mut_HPV-/modu-I-ps	hsa-mir-411	WISP2	1	0	0
tp53-mut_HPV-/modu-I-ps	hsa-mir-411	ZBTB47	1	0	0
tp53-mut_HPV-/modu-I-ps	hsa-mir-411	ZNF469	1	0	0
tp53-mut_HPV-/modu-I-ps	hsa-mir-431	ADAMTS14	1	0	0
tp53-mut_HPV-/modu-I-ps	hsa-mir-431	AKAP6	1	0	0
tp53-mut_HPV-/modu-I-ps	hsa-mir-431	BGN	1	0	0
tp53-mut_HPV-/modu-I-ps	hsa-mir-431	CALD1	1	0	0
tp53-mut_HPV-/modu-I-ps	hsa-mir-431	CDH11	1	0	0
tp53-mut_HPV-/modu-I-ps	hsa-mir-431	CILP	1	0	0
tp53-mut_HPV-/modu-I-ps	hsa-mir-431	COL1A1	1	0	0
tp53-mut_HPV-/modu-I-ps	hsa-mir-431	COL5A1	1	0	0
tp53-mut_HPV-/modu-I-ps	hsa-mir-431	CPXM1	1	0	0
tp53-mut_HPV-/modu-I-ps	hsa-mir-431	DACT1	1	0	0
tp53-mut_HPV-/modu-I-ps	hsa-mir-431	DYSF	1	0	0
tp53-mut_HPV-/modu-I-ps	hsa-mir-431	GPX8	1	0	0
tp53-mut_HPV-/modu-I-ps	hsa-mir-431	MEG3	1	0	0
tp53-mut_HPV-/modu-I-ps	hsa-mir-431	MMP14	1	1	0
tp53-mut_HPV-/modu-I-ps	hsa-mir-431	MXRA5	1	0	0
tp53-mut_HPV-/modu-I-ps	hsa-mir-431	NCAM1	1	0	0
tp53-mut_HPV-/modu-I-ps	hsa-mir-431	P4HA3	1	0	0
tp53-mut_HPV-/modu-I-ps	hsa-mir-431	PCOLCE	1	0	0
tp53-mut_HPV-/modu-I-ps	hsa-mir-431	PLAC9	1	0	0
tp53-mut_HPV-/modu-I-ps	hsa-mir-431	POPDC2	1	0	0
tp53-mut_HPV-/modu-I-ps	hsa-mir-431	POSTN	1	0	0
tp53-mut_HPV-/modu-I-ps	hsa-mir-431	SFRP2	1	0	0
tp53-mut_HPV-/modu-I-ps	hsa-mir-431	SORBS1	1	0	1
tp53-mut_HPV-/modu-I-ps	hsa-mir-431	SPARC	1	0	1
tp53-mut_HPV-/modu-I-ps	hsa-mir-431	ST3GAL2	1	0	1
tp53-mut_HPV-/modu-I-ps	hsa-mir-431	SYPL2	1	0	0
tp53-mut_HPV-/modu-I-ps	hsa-mir-431	THBS2	1	0	0
tp53-mut_HPV-/modu-I-ps	hsa-mir-431	THY1	1	0	0
tp53-mut_HPV-/modu-I-ps	hsa-mir-431	VCAN	1	0	1
tp53-mut_HPV-/modu-I-ps	hsa-mir-431	ZBTB47	1	0	0
tp53-mut_HPV-/modu-I-ps	hsa-mir-431	ZNF469	1	0	0
tp53-mut_HPV-/modu-I-ps	hsa-mir-432	ADAMTS14	1	0	1
tp53-mut_HPV-/modu-I-ps	hsa-mir-432	AKAP6	1	0	0
tp53-mut_HPV-/modu-I-ps	hsa-mir-432	BGN	1	0	0
tp53-mut_HPV-/modu-I-ps	hsa-mir-432	CILP	1	0	0
tp53-mut_HPV-/modu-I-ps	hsa-mir-432	DACT1	1	0	0
tp53-mut_HPV-/modu-I-ps	hsa-mir-432	DACT3	1	0	0
tp53-mut_HPV-/modu-I-ps	hsa-mir-432	GPX8	1	0	1
tp53-mut_HPV-/modu-I-ps	hsa-mir-432	LRRC17	1	0	0
tp53-mut_HPV-/modu-I-ps	hsa-mir-432	MEG3	1	0	0
tp53-mut_HPV-/modu-I-ps	hsa-mir-432	P4HA3	1	0	0
tp53-mut_HPV-/modu-I-ps	hsa-mir-432	PCOLCE	1	0	0
tp53-mut_HPV-/modu-I-ps	hsa-mir-432	PLAC9	1	0	0
tp53-mut_HPV-/modu-I-ps	hsa-mir-432	POSTN	1	0	0
tp53-mut_HPV-/modu-I-ps	hsa-mir-432	SCN1B	1	0	0
tp53-mut_HPV-/modu-I-ps	hsa-mir-432	SFRP2	1	0	0
tp53-mut_HPV-/modu-I-ps	hsa-mir-432	THY1	1	0	1
tp53-mut_HPV-/modu-I-ps	hsa-mir-432	VCAN	1	0	0
tp53-mut_HPV-/modu-I-ps	hsa-mir-493	ADAM12	1	0	0
tp53-mut_HPV-/modu-I-ps	hsa-mir-493	ADAMTS14	1	0	0
tp53-mut_HPV-/modu-I-ps	hsa-mir-493	BGN	1	0	0
tp53-mut_HPV-/modu-I-ps	hsa-mir-493	C1QTNF3	1	0	0
tp53-mut_HPV-/modu-I-ps	hsa-mir-493	C20orf103	1	0	0
tp53-mut_HPV-/modu-I-ps	hsa-mir-493	CALD1	1	0	0
tp53-mut_HPV-/modu-I-ps	hsa-mir-493	CDH11	1	0	0
tp53-mut_HPV-/modu-I-ps	hsa-mir-493	CILP	1	0	0
tp53-mut_HPV-/modu-I-ps	hsa-mir-493	CLEC11A	1	0	0
tp53-mut_HPV-/modu-I-ps	hsa-mir-493	COL10A1	1	0	0
tp53-mut_HPV-/modu-I-ps	hsa-mir-493	COL11A1	1	0	0
tp53-mut_HPV-/modu-I-ps	hsa-mir-493	COL1A1	1	0	0
tp53-mut_HPV-/modu-I-ps	hsa-mir-493	COL1A2	1	0	0
tp53-mut_HPV-/modu-I-ps	hsa-mir-493	CPXM1	1	0	0
tp53-mut_HPV-/modu-I-ps	hsa-mir-493	CTHRC1	1	0	0
tp53-mut_HPV-/modu-I-ps	hsa-mir-493	DACT1	1	0	0
tp53-mut_HPV-/modu-I-ps	hsa-mir-493	FOXS1	1	1	0
tp53-mut_HPV-/modu-I-ps	hsa-mir-493	GPC6	1	0	1
tp53-mut_HPV-/modu-I-ps	hsa-mir-493	HEYL	1	1	0
tp53-mut_HPV-/modu-I-ps	hsa-mir-493	ISLR	1	0	0
tp53-mut_HPV-/modu-I-ps	hsa-mir-493	KANK4	1	0	0
tp53-mut_HPV-/modu-I-ps	hsa-mir-493	LGI2	1	0	0
tp53-mut_HPV-/modu-I-ps	hsa-mir-493	LRRC17	1	0	0
tp53-mut_HPV-/modu-I-ps	hsa-mir-493	MEG3	1	0	0
tp53-mut_HPV-/modu-I-ps	hsa-mir-493	MEOX2	1	1	0
tp53-mut_HPV-/modu-I-ps	hsa-mir-493	MFRP	1	0	0
tp53-mut_HPV-/modu-I-ps	hsa-mir-493	MMP11	1	0	0
tp53-mut_HPV-/modu-I-ps	hsa-mir-493	MMP14	1	1	0
tp53-mut_HPV-/modu-I-ps	hsa-mir-493	MXRA5	1	0	0
tp53-mut_HPV-/modu-I-ps	hsa-mir-493	NTM	1	0	1
tp53-mut_HPV-/modu-I-ps	hsa-mir-493	P4HA3	1	0	0
tp53-mut_HPV-/modu-I-ps	hsa-mir-493	PCOLCE	1	0	0
tp53-mut_HPV-/modu-I-ps	hsa-mir-493	PDZRN3	1	0	0
tp53-mut_HPV-/modu-I-ps	hsa-mir-493	PLAC9	1	0	0
tp53-mut_HPV-/modu-I-ps	hsa-mir-493	POSTN	1	0	0
tp53-mut_HPV-/modu-I-ps	hsa-mir-493	PPAPDC1A	1	0	0
tp53-mut_HPV-/modu-I-ps	hsa-mir-493	SFRP2	1	0	1
tp53-mut_HPV-/modu-I-ps	hsa-mir-493	SFRP4	1	0	0
tp53-mut_HPV-/modu-I-ps	hsa-mir-493	SOX11	1	0	0
tp53-mut_HPV-/modu-I-ps	hsa-mir-493	SPARC	1	0	0
tp53-mut_HPV-/modu-I-ps	hsa-mir-493	SULF1	1	0	1
tp53-mut_HPV-/modu-I-ps	hsa-mir-493	TCEAL7	1	0	0
tp53-mut_HPV-/modu-I-ps	hsa-mir-493	TGFB3	1	0	0
tp53-mut_HPV-/modu-I-ps	hsa-mir-493	THBS2	1	0	0
tp53-mut_HPV-/modu-I-ps	hsa-mir-493	THY1	1	0	0
tp53-mut_HPV-/modu-I-ps	hsa-mir-493	TNFSF4	1	0	1
tp53-mut_HPV-/modu-I-ps	hsa-mir-493	VCAN	1	0	0
tp53-mut_HPV-/modu-I-ps	hsa-mir-493	ZNF469	1	0	0
tp53-mut_HPV-/modu-I-ps	hsa-mir-758	ADAM12	1	0	0
tp53-mut_HPV-/modu-I-ps	hsa-mir-758	ADAM19	1	0	0
tp53-mut_HPV-/modu-I-ps	hsa-mir-758	ADAMTS14	1	0	0
tp53-mut_HPV-/modu-I-ps	hsa-mir-758	ADCY2	1	0	0
tp53-mut_HPV-/modu-I-ps	hsa-mir-758	AKAP6	1	0	1
tp53-mut_HPV-/modu-I-ps	hsa-mir-758	ARSB	1	0	0
tp53-mut_HPV-/modu-I-ps	hsa-mir-758	BGN	1	0	0
tp53-mut_HPV-/modu-I-ps	hsa-mir-758	C1QTNF3	1	0	1
tp53-mut_HPV-/modu-I-ps	hsa-mir-758	C20orf103	1	0	0
tp53-mut_HPV-/modu-I-ps	hsa-mir-758	CALD1	1	0	0
tp53-mut_HPV-/modu-I-ps	hsa-mir-758	CD248	1	0	0
tp53-mut_HPV-/modu-I-ps	hsa-mir-758	CDH11	1	0	1
tp53-mut_HPV-/modu-I-ps	hsa-mir-758	CDH2	1	0	0
tp53-mut_HPV-/modu-I-ps	hsa-mir-758	CHSY3	1	0	0
tp53-mut_HPV-/modu-I-ps	hsa-mir-758	CILP	1	0	0
tp53-mut_HPV-/modu-I-ps	hsa-mir-758	CLEC11A	1	0	0
tp53-mut_HPV-/modu-I-ps	hsa-mir-758	CMYA5	1	0	0
tp53-mut_HPV-/modu-I-ps	hsa-mir-758	COL10A1	1	0	0
tp53-mut_HPV-/modu-I-ps	hsa-mir-758	COL11A1	1	0	0
tp53-mut_HPV-/modu-I-ps	hsa-mir-758	COL1A1	1	0	0
tp53-mut_HPV-/modu-I-ps	hsa-mir-758	COL1A2	1	0	0
tp53-mut_HPV-/modu-I-ps	hsa-mir-758	COL3A1	1	0	0
tp53-mut_HPV-/modu-I-ps	hsa-mir-758	COL5A1	1	0	0
tp53-mut_HPV-/modu-I-ps	hsa-mir-758	COL5A2	1	0	1
tp53-mut_HPV-/modu-I-ps	hsa-mir-758	CPXM1	1	0	0
tp53-mut_HPV-/modu-I-ps	hsa-mir-758	CRISPLD2	1	0	0
tp53-mut_HPV-/modu-I-ps	hsa-mir-758	CTHRC1	1	0	0
tp53-mut_HPV-/modu-I-ps	hsa-mir-758	DACT1	1	0	1
tp53-mut_HPV-/modu-I-ps	hsa-mir-758	DACT3	1	0	1
tp53-mut_HPV-/modu-I-ps	hsa-mir-758	EMILIN1	1	0	0
tp53-mut_HPV-/modu-I-ps	hsa-mir-758	FABP3	1	0	0
tp53-mut_HPV-/modu-I-ps	hsa-mir-758	FAM198B	1	0	0
tp53-mut_HPV-/modu-I-ps	hsa-mir-758	FAP	1	0	0
tp53-mut_HPV-/modu-I-ps	hsa-mir-758	FOXS1	1	1	0
tp53-mut_HPV-/modu-I-ps	hsa-mir-758	GPC6	1	0	1
tp53-mut_HPV-/modu-I-ps	hsa-mir-758	GPX8	1	0	1
tp53-mut_HPV-/modu-I-ps	hsa-mir-758	GXYLT2	1	0	0
tp53-mut_HPV-/modu-I-ps	hsa-mir-758	HEPH	1	0	1
tp53-mut_HPV-/modu-I-ps	hsa-mir-758	HEYL	1	1	0
tp53-mut_HPV-/modu-I-ps	hsa-mir-758	HTRA3	1	0	1
tp53-mut_HPV-/modu-I-ps	hsa-mir-758	ISLR	1	0	0
tp53-mut_HPV-/modu-I-ps	hsa-mir-758	ITGA11	1	0	0
tp53-mut_HPV-/modu-I-ps	hsa-mir-758	KCND2	1	0	0
tp53-mut_HPV-/modu-I-ps	hsa-mir-758	KCNE4	1	0	0
tp53-mut_HPV-/modu-I-ps	hsa-mir-758	KCTD17	1	0	0
tp53-mut_HPV-/modu-I-ps	hsa-mir-758	LMOD1	1	0	0
tp53-mut_HPV-/modu-I-ps	hsa-mir-758	MEG3	1	0	0
tp53-mut_HPV-/modu-I-ps	hsa-mir-758	MEOX2	1	1	0
tp53-mut_HPV-/modu-I-ps	hsa-mir-758	MFRP	1	0	0
tp53-mut_HPV-/modu-I-ps	hsa-mir-758	MITF	1	0	1
tp53-mut_HPV-/modu-I-ps	hsa-mir-758	MMP11	1	0	0
tp53-mut_HPV-/modu-I-ps	hsa-mir-758	MMP14	1	1	0
tp53-mut_HPV-/modu-I-ps	hsa-mir-758	MXRA5	1	0	0
tp53-mut_HPV-/modu-I-ps	hsa-mir-758	MYOM2	1	0	0
tp53-mut_HPV-/modu-I-ps	hsa-mir-758	NCAM1	1	0	0
tp53-mut_HPV-/modu-I-ps	hsa-mir-758	NTM	1	0	1
tp53-mut_HPV-/modu-I-ps	hsa-mir-758	OLFML2B	1	0	0
tp53-mut_HPV-/modu-I-ps	hsa-mir-758	P4HA3	1	0	0
tp53-mut_HPV-/modu-I-ps	hsa-mir-758	PCOLCE	1	0	0
tp53-mut_HPV-/modu-I-ps	hsa-mir-758	PDZRN3	1	0	1
tp53-mut_HPV-/modu-I-ps	hsa-mir-758	PLAC9	1	0	0
tp53-mut_HPV-/modu-I-ps	hsa-mir-758	POPDC2	1	0	1
tp53-mut_HPV-/modu-I-ps	hsa-mir-758	POSTN	1	0	0
tp53-mut_HPV-/modu-I-ps	hsa-mir-758	PPAPDC1A	1	0	0
tp53-mut_HPV-/modu-I-ps	hsa-mir-758	PRUNE2	1	0	0
tp53-mut_HPV-/modu-I-ps	hsa-mir-758	RHOBTB1	1	0	1
tp53-mut_HPV-/modu-I-ps	hsa-mir-758	SFRP2	1	0	1
tp53-mut_HPV-/modu-I-ps	hsa-mir-758	SFRP4	1	0	0
tp53-mut_HPV-/modu-I-ps	hsa-mir-758	SHISA2	1	0	0
tp53-mut_HPV-/modu-I-ps	hsa-mir-758	SORBS1	1	0	1
tp53-mut_HPV-/modu-I-ps	hsa-mir-758	SPARC	1	0	1
tp53-mut_HPV-/modu-I-ps	hsa-mir-758	SULF1	1	0	0
tp53-mut_HPV-/modu-I-ps	hsa-mir-758	TCEAL7	1	0	1
tp53-mut_HPV-/modu-I-ps	hsa-mir-758	TGFB3	1	0	0
tp53-mut_HPV-/modu-I-ps	hsa-mir-758	THBS2	1	0	0
tp53-mut_HPV-/modu-I-ps	hsa-mir-758	THY1	1	0	0
tp53-mut_HPV-/modu-I-ps	hsa-mir-758	TMEM90B	1	0	0
tp53-mut_HPV-/modu-I-ps	hsa-mir-758	VCAN	1	0	1
tp53-mut_HPV-/modu-I-ps	hsa-mir-758	ZNF469	1	0	0
tp53-mut_HPV-/modu-I-ps	hsa-mir-889	ADAMTS14	1	0	0
tp53-mut_HPV-/modu-I-ps	hsa-mir-889	ADCY2	1	0	0
tp53-mut_HPV-/modu-I-ps	hsa-mir-889	AKAP6	1	0	0
tp53-mut_HPV-/modu-I-ps	hsa-mir-889	BGN	1	0	0
tp53-mut_HPV-/modu-I-ps	hsa-mir-889	C1QTNF3	1	0	1
tp53-mut_HPV-/modu-I-ps	hsa-mir-889	C20orf103	1	0	0
tp53-mut_HPV-/modu-I-ps	hsa-mir-889	CALD1	1	0	1
tp53-mut_HPV-/modu-I-ps	hsa-mir-889	CDH11	1	0	0
tp53-mut_HPV-/modu-I-ps	hsa-mir-889	CHSY3	1	0	0
tp53-mut_HPV-/modu-I-ps	hsa-mir-889	CILP	1	0	0
tp53-mut_HPV-/modu-I-ps	hsa-mir-889	COL11A1	1	0	1
tp53-mut_HPV-/modu-I-ps	hsa-mir-889	COL1A1	1	0	0
tp53-mut_HPV-/modu-I-ps	hsa-mir-889	COL1A2	1	0	0
tp53-mut_HPV-/modu-I-ps	hsa-mir-889	COL5A1	1	0	0
tp53-mut_HPV-/modu-I-ps	hsa-mir-889	CPXM1	1	0	0
tp53-mut_HPV-/modu-I-ps	hsa-mir-889	CTHRC1	1	0	0
tp53-mut_HPV-/modu-I-ps	hsa-mir-889	DACT1	1	0	0
tp53-mut_HPV-/modu-I-ps	hsa-mir-889	FAP	1	0	0
tp53-mut_HPV-/modu-I-ps	hsa-mir-889	GPX8	1	0	1
tp53-mut_HPV-/modu-I-ps	hsa-mir-889	HSPB6	1	0	0
tp53-mut_HPV-/modu-I-ps	hsa-mir-889	ISLR	1	0	0
tp53-mut_HPV-/modu-I-ps	hsa-mir-889	KANK4	1	0	1
tp53-mut_HPV-/modu-I-ps	hsa-mir-889	LRRC17	1	0	0
tp53-mut_HPV-/modu-I-ps	hsa-mir-889	MEG3	1	0	0
tp53-mut_HPV-/modu-I-ps	hsa-mir-889	MFRP	1	0	0
tp53-mut_HPV-/modu-I-ps	hsa-mir-889	MMP14	1	1	0
tp53-mut_HPV-/modu-I-ps	hsa-mir-889	MXRA5	1	0	1
tp53-mut_HPV-/modu-I-ps	hsa-mir-889	NCAM1	1	0	0
tp53-mut_HPV-/modu-I-ps	hsa-mir-889	P4HA3	1	0	0
tp53-mut_HPV-/modu-I-ps	hsa-mir-889	PCOLCE	1	0	0
tp53-mut_HPV-/modu-I-ps	hsa-mir-889	PLAC9	1	0	0
tp53-mut_HPV-/modu-I-ps	hsa-mir-889	POSTN	1	0	0
tp53-mut_HPV-/modu-I-ps	hsa-mir-889	PPAPDC1A	1	0	0
tp53-mut_HPV-/modu-I-ps	hsa-mir-889	SFRP2	1	0	0
tp53-mut_HPV-/modu-I-ps	hsa-mir-889	SFRP4	1	0	0
tp53-mut_HPV-/modu-I-ps	hsa-mir-889	SPARC	1	0	0
tp53-mut_HPV-/modu-I-ps	hsa-mir-889	SULF1	1	0	0
tp53-mut_HPV-/modu-I-ps	hsa-mir-889	TCEAL7	1	0	0
tp53-mut_HPV-/modu-I-ps	hsa-mir-889	TGFB3	1	0	0
tp53-mut_HPV-/modu-I-ps	hsa-mir-889	THBS2	1	0	0
tp53-mut_HPV-/modu-I-ps	hsa-mir-889	THY1	1	0	0
tp53-mut_HPV-/modu-I-ps	hsa-mir-889	VCAN	1	0	0
tp53-mut_HPV-/modu-I-ps	hsa-mir-889	ZNF469	1	0	0
tp53-mut_HPV-/modu-II-ne	empty	empty	empty	0	0
tp53-mut_HPV-/modu-II-ps	hsa-mir-150	2014-09-01	1	0	0
tp53-mut_HPV-/modu-II-ps	hsa-mir-150	ABCB1	1	0	0
tp53-mut_HPV-/modu-II-ps	hsa-mir-150	ACAP1	1	0	0
tp53-mut_HPV-/modu-II-ps	hsa-mir-150	ADAM28	1	0	0
tp53-mut_HPV-/modu-II-ps	hsa-mir-150	ADORA2A	1	0	1
tp53-mut_HPV-/modu-II-ps	hsa-mir-150	AKAP5	1	0	1
tp53-mut_HPV-/modu-II-ps	hsa-mir-150	AKNA	1	0	1
tp53-mut_HPV-/modu-II-ps	hsa-mir-150	APOBEC3H	1	0	1
tp53-mut_HPV-/modu-II-ps	hsa-mir-150	ARHGAP15	1	0	0
tp53-mut_HPV-/modu-II-ps	hsa-mir-150	ARHGAP25	1	0	0
tp53-mut_HPV-/modu-II-ps	hsa-mir-150	ARHGAP30	1	0	0
tp53-mut_HPV-/modu-II-ps	hsa-mir-150	ARHGAP9	1	0	0
tp53-mut_HPV-/modu-II-ps	hsa-mir-150	ATP8A1	1	0	0
tp53-mut_HPV-/modu-II-ps	hsa-mir-150	BIN2	1	0	0
tp53-mut_HPV-/modu-II-ps	hsa-mir-150	BTK	1	0	0
tp53-mut_HPV-/modu-II-ps	hsa-mir-150	C19orf38	1	0	1
tp53-mut_HPV-/modu-II-ps	hsa-mir-150	C2	1	0	0
tp53-mut_HPV-/modu-II-ps	hsa-mir-150	CCDC69	1	0	1
tp53-mut_HPV-/modu-II-ps	hsa-mir-150	CCL19	1	0	0
tp53-mut_HPV-/modu-II-ps	hsa-mir-150	CCL5	1	0	1
tp53-mut_HPV-/modu-II-ps	hsa-mir-150	CCR1	1	0	1
tp53-mut_HPV-/modu-II-ps	hsa-mir-150	CCR5	1	0	1
tp53-mut_HPV-/modu-II-ps	hsa-mir-150	CCR6	1	0	1
tp53-mut_HPV-/modu-II-ps	hsa-mir-150	CCR7	1	0	0
tp53-mut_HPV-/modu-II-ps	hsa-mir-150	CD180	1	0	0
tp53-mut_HPV-/modu-II-ps	hsa-mir-150	CD2	1	0	0
tp53-mut_HPV-/modu-II-ps	hsa-mir-150	CD200R1	1	0	0
tp53-mut_HPV-/modu-II-ps	hsa-mir-150	CD22	1	0	0
tp53-mut_HPV-/modu-II-ps	hsa-mir-150	CD247	1	0	0
tp53-mut_HPV-/modu-II-ps	hsa-mir-150	CD27	1	0	0
tp53-mut_HPV-/modu-II-ps	hsa-mir-150	CD300A	1	0	1
tp53-mut_HPV-/modu-II-ps	hsa-mir-150	CD300LF	1	0	0
tp53-mut_HPV-/modu-II-ps	hsa-mir-150	CD37	1	0	0
tp53-mut_HPV-/modu-II-ps	hsa-mir-150	CD3D	1	0	0
tp53-mut_HPV-/modu-II-ps	hsa-mir-150	CD3E	1	0	0
tp53-mut_HPV-/modu-II-ps	hsa-mir-150	CD4	1	0	1
tp53-mut_HPV-/modu-II-ps	hsa-mir-150	CD48	1	0	0
tp53-mut_HPV-/modu-II-ps	hsa-mir-150	CD52	1	0	1
tp53-mut_HPV-/modu-II-ps	hsa-mir-150	CD53	1	0	0
tp53-mut_HPV-/modu-II-ps	hsa-mir-150	CD6	1	0	0
tp53-mut_HPV-/modu-II-ps	hsa-mir-150	CD7	1	0	0
tp53-mut_HPV-/modu-II-ps	hsa-mir-150	CD79A	1	0	0
tp53-mut_HPV-/modu-II-ps	hsa-mir-150	CD8A	1	0	0
tp53-mut_HPV-/modu-II-ps	hsa-mir-150	CD96	1	0	1
tp53-mut_HPV-/modu-II-ps	hsa-mir-150	CFP	1	0	0
tp53-mut_HPV-/modu-II-ps	hsa-mir-150	CIITA	1	0	0
tp53-mut_HPV-/modu-II-ps	hsa-mir-150	CLEC10A	1	0	1
tp53-mut_HPV-/modu-II-ps	hsa-mir-150	CORO1A	1	0	0
tp53-mut_HPV-/modu-II-ps	hsa-mir-150	CST7	1	0	0
tp53-mut_HPV-/modu-II-ps	hsa-mir-150	CXCL9	1	0	0
tp53-mut_HPV-/modu-II-ps	hsa-mir-150	CXCR4	1	0	0
tp53-mut_HPV-/modu-II-ps	hsa-mir-150	CXCR6	1	0	0
tp53-mut_HPV-/modu-II-ps	hsa-mir-150	CYBB	1	0	1
tp53-mut_HPV-/modu-II-ps	hsa-mir-150	CYTH4	1	0	0
tp53-mut_HPV-/modu-II-ps	hsa-mir-150	CYTIP	1	0	0
tp53-mut_HPV-/modu-II-ps	hsa-mir-150	DARC	1	0	0
tp53-mut_HPV-/modu-II-ps	hsa-mir-150	DOCK2	1	0	1
tp53-mut_HPV-/modu-II-ps	hsa-mir-150	DOK2	1	0	0
tp53-mut_HPV-/modu-II-ps	hsa-mir-150	DOK3	1	0	0
tp53-mut_HPV-/modu-II-ps	hsa-mir-150	EIF4E3	1	0	0
tp53-mut_HPV-/modu-II-ps	hsa-mir-150	EOMES	1	1	0
tp53-mut_HPV-/modu-II-ps	hsa-mir-150	EVI2A	1	0	0
tp53-mut_HPV-/modu-II-ps	hsa-mir-150	EVI2B	1	0	1
tp53-mut_HPV-/modu-II-ps	hsa-mir-150	FAM78A	1	0	1
tp53-mut_HPV-/modu-II-ps	hsa-mir-150	FERMT3	1	0	0
tp53-mut_HPV-/modu-II-ps	hsa-mir-150	FMNL1	1	0	0
tp53-mut_HPV-/modu-II-ps	hsa-mir-150	FOXP3	1	1	0
tp53-mut_HPV-/modu-II-ps	hsa-mir-150	FPR3	1	0	0
tp53-mut_HPV-/modu-II-ps	hsa-mir-150	FUT7	1	0	0
tp53-mut_HPV-/modu-II-ps	hsa-mir-150	GAB3	1	0	0
tp53-mut_HPV-/modu-II-ps	hsa-mir-150	GBP1	1	0	0
tp53-mut_HPV-/modu-II-ps	hsa-mir-150	GBP4	1	0	1
tp53-mut_HPV-/modu-II-ps	hsa-mir-150	GIMAP2	1	0	0
tp53-mut_HPV-/modu-II-ps	hsa-mir-150	GJD3	1	0	0
tp53-mut_HPV-/modu-II-ps	hsa-mir-150	GNG7	1	0	1
tp53-mut_HPV-/modu-II-ps	hsa-mir-150	GNGT2	1	0	0
tp53-mut_HPV-/modu-II-ps	hsa-mir-150	GPR171	1	0	0
tp53-mut_HPV-/modu-II-ps	hsa-mir-150	GPR18	1	0	0
tp53-mut_HPV-/modu-II-ps	hsa-mir-150	GPR65	1	0	1
tp53-mut_HPV-/modu-II-ps	hsa-mir-150	GPSM3	1	0	0
tp53-mut_HPV-/modu-II-ps	hsa-mir-150	GRAP2	1	0	1
tp53-mut_HPV-/modu-II-ps	hsa-mir-150	GZMA	1	0	0
tp53-mut_HPV-/modu-II-ps	hsa-mir-150	GZMB	1	0	1
tp53-mut_HPV-/modu-II-ps	hsa-mir-150	HCLS1	1	0	0
tp53-mut_HPV-/modu-II-ps	hsa-mir-150	HLA-DMB	1	0	0
tp53-mut_HPV-/modu-II-ps	hsa-mir-150	HLA-DOB	1	0	0
tp53-mut_HPV-/modu-II-ps	hsa-mir-150	HLA-DPA1	1	0	0
tp53-mut_HPV-/modu-II-ps	hsa-mir-150	HLA-DQA2	1	0	0
tp53-mut_HPV-/modu-II-ps	hsa-mir-150	HSH2D	1	0	1
tp53-mut_HPV-/modu-II-ps	hsa-mir-150	HVCN1	1	0	0
tp53-mut_HPV-/modu-II-ps	hsa-mir-150	IFI30	1	0	0
tp53-mut_HPV-/modu-II-ps	hsa-mir-150	IGSF6	1	0	0
tp53-mut_HPV-/modu-II-ps	hsa-mir-150	IKZF1	1	1	1
tp53-mut_HPV-/modu-II-ps	hsa-mir-150	IL10RA	1	0	1
tp53-mut_HPV-/modu-II-ps	hsa-mir-150	IL16	1	0	0
tp53-mut_HPV-/modu-II-ps	hsa-mir-150	IL18BP	1	0	1
tp53-mut_HPV-/modu-II-ps	hsa-mir-150	IL21R	1	0	1
tp53-mut_HPV-/modu-II-ps	hsa-mir-150	IL2RA	1	0	0
tp53-mut_HPV-/modu-II-ps	hsa-mir-150	IL2RB	1	0	1
tp53-mut_HPV-/modu-II-ps	hsa-mir-150	IL2RG	1	0	0
tp53-mut_HPV-/modu-II-ps	hsa-mir-150	IPCEF1	1	0	1
tp53-mut_HPV-/modu-II-ps	hsa-mir-150	IRF1	1	1	1
tp53-mut_HPV-/modu-II-ps	hsa-mir-150	IRF4	1	1	0
tp53-mut_HPV-/modu-II-ps	hsa-mir-150	IRF8	1	1	1
tp53-mut_HPV-/modu-II-ps	hsa-mir-150	ITGAL	1	0	1
tp53-mut_HPV-/modu-II-ps	hsa-mir-150	ITM2A	1	0	0
tp53-mut_HPV-/modu-II-ps	hsa-mir-150	JAK3	1	0	0
tp53-mut_HPV-/modu-II-ps	hsa-mir-150	KIAA0748	1	0	0
tp53-mut_HPV-/modu-II-ps	hsa-mir-150	KLRB1	1	0	0
tp53-mut_HPV-/modu-II-ps	hsa-mir-150	KLRD1	1	0	1
tp53-mut_HPV-/modu-II-ps	hsa-mir-150	LAG3	1	0	0
tp53-mut_HPV-/modu-II-ps	hsa-mir-150	LAT	1	0	0
tp53-mut_HPV-/modu-II-ps	hsa-mir-150	LAT2	1	0	0
tp53-mut_HPV-/modu-II-ps	hsa-mir-150	LAX1	1	0	0
tp53-mut_HPV-/modu-II-ps	hsa-mir-150	LCK	1	0	0
tp53-mut_HPV-/modu-II-ps	hsa-mir-150	LCP2	1	0	0
tp53-mut_HPV-/modu-II-ps	hsa-mir-150	LILRA6	1	0	1
tp53-mut_HPV-/modu-II-ps	hsa-mir-150	LILRB1	1	0	1
tp53-mut_HPV-/modu-II-ps	hsa-mir-150	LILRB2	1	0	0
tp53-mut_HPV-/modu-II-ps	hsa-mir-150	LIMD2	1	0	1
tp53-mut_HPV-/modu-II-ps	hsa-mir-150	LOC100233209	1	0	0
tp53-mut_HPV-/modu-II-ps	hsa-mir-150	LOC606724	1	0	0
tp53-mut_HPV-/modu-II-ps	hsa-mir-150	LYZ	1	0	0
tp53-mut_HPV-/modu-II-ps	hsa-mir-150	MAP4K1	1	0	0
tp53-mut_HPV-/modu-II-ps	hsa-mir-150	MCART6	1	0	1
tp53-mut_HPV-/modu-II-ps	hsa-mir-150	MEI1	1	0	0
tp53-mut_HPV-/modu-II-ps	hsa-mir-150	MGAT4A	1	0	1
tp53-mut_HPV-/modu-II-ps	hsa-mir-150	MYO1F	1	0	1
tp53-mut_HPV-/modu-II-ps	hsa-mir-150	NCF1	1	0	0
tp53-mut_HPV-/modu-II-ps	hsa-mir-150	NCF1B	1	0	0
tp53-mut_HPV-/modu-II-ps	hsa-mir-150	NCF1C	1	0	0
tp53-mut_HPV-/modu-II-ps	hsa-mir-150	NCKAP1L	1	0	0
tp53-mut_HPV-/modu-II-ps	hsa-mir-150	NKG7	1	0	0
tp53-mut_HPV-/modu-II-ps	hsa-mir-150	NLRC3	1	0	0
tp53-mut_HPV-/modu-II-ps	hsa-mir-150	P2RY10	1	0	0
tp53-mut_HPV-/modu-II-ps	hsa-mir-150	P2RY8	1	0	1
tp53-mut_HPV-/modu-II-ps	hsa-mir-150	PARVG	1	0	0
tp53-mut_HPV-/modu-II-ps	hsa-mir-150	PIK3CG	1	0	0
tp53-mut_HPV-/modu-II-ps	hsa-mir-150	PIK3R5	1	0	0
tp53-mut_HPV-/modu-II-ps	hsa-mir-150	PIM2	1	0	0
tp53-mut_HPV-/modu-II-ps	hsa-mir-150	PLCB2	1	0	0
tp53-mut_HPV-/modu-II-ps	hsa-mir-150	PLEK	1	0	0
tp53-mut_HPV-/modu-II-ps	hsa-mir-150	PPP1R16B	1	0	1
tp53-mut_HPV-/modu-II-ps	hsa-mir-150	PREX1	1	0	1
tp53-mut_HPV-/modu-II-ps	hsa-mir-150	PRKCB	1	0	1
tp53-mut_HPV-/modu-II-ps	hsa-mir-150	PSMB9	1	0	0
tp53-mut_HPV-/modu-II-ps	hsa-mir-150	PTGDS	1	0	0
tp53-mut_HPV-/modu-II-ps	hsa-mir-150	PTPN22	1	0	0
tp53-mut_HPV-/modu-II-ps	hsa-mir-150	PTPN7	1	0	0
tp53-mut_HPV-/modu-II-ps	hsa-mir-150	PTPRC	1	0	0
tp53-mut_HPV-/modu-II-ps	hsa-mir-150	PTPRCAP	1	0	0
tp53-mut_HPV-/modu-II-ps	hsa-mir-150	PVRIG	1	0	0
tp53-mut_HPV-/modu-II-ps	hsa-mir-150	RAB33A	1	0	0
tp53-mut_HPV-/modu-II-ps	hsa-mir-150	RASAL3	1	0	0
tp53-mut_HPV-/modu-II-ps	hsa-mir-150	RHOH	1	0	0
tp53-mut_HPV-/modu-II-ps	hsa-mir-150	S1PR4	1	0	0
tp53-mut_HPV-/modu-II-ps	hsa-mir-150	SASH3	1	0	0
tp53-mut_HPV-/modu-II-ps	hsa-mir-150	SELL	1	0	0
tp53-mut_HPV-/modu-II-ps	hsa-mir-150	SELP	1	0	0
tp53-mut_HPV-/modu-II-ps	hsa-mir-150	SELPLG	1	0	0
tp53-mut_HPV-/modu-II-ps	hsa-mir-150	SIGLEC10	1	0	1
tp53-mut_HPV-/modu-II-ps	hsa-mir-150	SIRPG	1	0	0
tp53-mut_HPV-/modu-II-ps	hsa-mir-150	SKAP1	1	0	1
tp53-mut_HPV-/modu-II-ps	hsa-mir-150	SLA	1	0	1
tp53-mut_HPV-/modu-II-ps	hsa-mir-150	SLA2	1	0	0
tp53-mut_HPV-/modu-II-ps	hsa-mir-150	SLAMF1	1	0	0
tp53-mut_HPV-/modu-II-ps	hsa-mir-150	SLAMF6	1	0	1
tp53-mut_HPV-/modu-II-ps	hsa-mir-150	SLAMF7	1	0	1
tp53-mut_HPV-/modu-II-ps	hsa-mir-150	SLC15A3	1	0	0
tp53-mut_HPV-/modu-II-ps	hsa-mir-150	SLC7A7	1	0	0
tp53-mut_HPV-/modu-II-ps	hsa-mir-150	SLFN12L	1	0	0
tp53-mut_HPV-/modu-II-ps	hsa-mir-150	SNX20	1	0	0
tp53-mut_HPV-/modu-II-ps	hsa-mir-150	SP140	1	1	0
tp53-mut_HPV-/modu-II-ps	hsa-mir-150	SPIB	1	1	0
tp53-mut_HPV-/modu-II-ps	hsa-mir-150	SPN	1	0	1
tp53-mut_HPV-/modu-II-ps	hsa-mir-150	SPOCK2	1	0	0
tp53-mut_HPV-/modu-II-ps	hsa-mir-150	SUSD3	1	0	0
tp53-mut_HPV-/modu-II-ps	hsa-mir-150	TAGAP	1	0	0
tp53-mut_HPV-/modu-II-ps	hsa-mir-150	TAP1	1	0	0
tp53-mut_HPV-/modu-II-ps	hsa-mir-150	TBC1D10C	1	0	0
tp53-mut_HPV-/modu-II-ps	hsa-mir-150	TBX21	1	1	0
tp53-mut_HPV-/modu-II-ps	hsa-mir-150	TESC	1	0	0
tp53-mut_HPV-/modu-II-ps	hsa-mir-150	TFEC	1	1	0
tp53-mut_HPV-/modu-II-ps	hsa-mir-150	TLR10	1	0	1
tp53-mut_HPV-/modu-II-ps	hsa-mir-150	TLR8	1	0	0
tp53-mut_HPV-/modu-II-ps	hsa-mir-150	TMEM149	1	0	0
tp53-mut_HPV-/modu-II-ps	hsa-mir-150	TMEM156	1	0	0
tp53-mut_HPV-/modu-II-ps	hsa-mir-150	TNFAIP8L2	1	0	0
tp53-mut_HPV-/modu-II-ps	hsa-mir-150	TNFRSF1B	1	0	1
tp53-mut_HPV-/modu-II-ps	hsa-mir-150	TRAF3IP3	1	0	0
tp53-mut_HPV-/modu-II-ps	hsa-mir-150	UBASH3A	1	0	1
tp53-mut_HPV-/modu-II-ps	hsa-mir-150	UBD	1	0	0
tp53-mut_HPV-/modu-II-ps	hsa-mir-150	WAS	1	0	0
tp53-mut_HPV-/modu-II-ps	hsa-mir-150	WDFY4	1	0	0
tp53-mut_HPV-/modu-II-ps	hsa-mir-150	ZAP70	1	0	0
tp53-mut_HPV-/modu-II-ps	hsa-mir-150	ZMAT1	1	0	1
tp53-mut_HPV-/modu-II-ps	hsa-mir-155	2014-09-01	1	0	0
tp53-mut_HPV-/modu-II-ps	hsa-mir-155	ACAP1	1	0	0
tp53-mut_HPV-/modu-II-ps	hsa-mir-155	ADORA2A	1	0	0
tp53-mut_HPV-/modu-II-ps	hsa-mir-155	AKAP5	1	0	1
tp53-mut_HPV-/modu-II-ps	hsa-mir-155	AKNA	1	0	0
tp53-mut_HPV-/modu-II-ps	hsa-mir-155	APOBEC3H	1	0	0
tp53-mut_HPV-/modu-II-ps	hsa-mir-155	ARHGAP15	1	0	0
tp53-mut_HPV-/modu-II-ps	hsa-mir-155	ARHGAP25	1	0	0
tp53-mut_HPV-/modu-II-ps	hsa-mir-155	ARHGAP30	1	0	0
tp53-mut_HPV-/modu-II-ps	hsa-mir-155	ARHGAP9	1	0	0
tp53-mut_HPV-/modu-II-ps	hsa-mir-155	BIN2	1	0	1
tp53-mut_HPV-/modu-II-ps	hsa-mir-155	BTK	1	0	0
tp53-mut_HPV-/modu-II-ps	hsa-mir-155	C19orf38	1	0	0
tp53-mut_HPV-/modu-II-ps	hsa-mir-155	C2	1	0	0
tp53-mut_HPV-/modu-II-ps	hsa-mir-155	CCL19	1	0	0
tp53-mut_HPV-/modu-II-ps	hsa-mir-155	CCL5	1	0	0
tp53-mut_HPV-/modu-II-ps	hsa-mir-155	CCR1	1	0	0
tp53-mut_HPV-/modu-II-ps	hsa-mir-155	CCR5	1	0	0
tp53-mut_HPV-/modu-II-ps	hsa-mir-155	CCR7	1	0	0
tp53-mut_HPV-/modu-II-ps	hsa-mir-155	CD180	1	0	0
tp53-mut_HPV-/modu-II-ps	hsa-mir-155	CD2	1	0	0
tp53-mut_HPV-/modu-II-ps	hsa-mir-155	CD200R1	1	0	0
tp53-mut_HPV-/modu-II-ps	hsa-mir-155	CD22	1	0	0
tp53-mut_HPV-/modu-II-ps	hsa-mir-155	CD247	1	0	0
tp53-mut_HPV-/modu-II-ps	hsa-mir-155	CD27	1	0	0
tp53-mut_HPV-/modu-II-ps	hsa-mir-155	CD300A	1	0	0
tp53-mut_HPV-/modu-II-ps	hsa-mir-155	CD300LF	1	0	0
tp53-mut_HPV-/modu-II-ps	hsa-mir-155	CD37	1	0	0
tp53-mut_HPV-/modu-II-ps	hsa-mir-155	CD3D	1	0	0
tp53-mut_HPV-/modu-II-ps	hsa-mir-155	CD3E	1	0	0
tp53-mut_HPV-/modu-II-ps	hsa-mir-155	CD4	1	0	0
tp53-mut_HPV-/modu-II-ps	hsa-mir-155	CD48	1	0	0
tp53-mut_HPV-/modu-II-ps	hsa-mir-155	CD52	1	0	0
tp53-mut_HPV-/modu-II-ps	hsa-mir-155	CD53	1	0	0
tp53-mut_HPV-/modu-II-ps	hsa-mir-155	CD6	1	0	0
tp53-mut_HPV-/modu-II-ps	hsa-mir-155	CD7	1	0	0
tp53-mut_HPV-/modu-II-ps	hsa-mir-155	CD8A	1	0	0
tp53-mut_HPV-/modu-II-ps	hsa-mir-155	CD96	1	0	0
tp53-mut_HPV-/modu-II-ps	hsa-mir-155	CFP	1	0	0
tp53-mut_HPV-/modu-II-ps	hsa-mir-155	CIITA	1	0	0
tp53-mut_HPV-/modu-II-ps	hsa-mir-155	CLEC10A	1	0	0
tp53-mut_HPV-/modu-II-ps	hsa-mir-155	CORO1A	1	0	0
tp53-mut_HPV-/modu-II-ps	hsa-mir-155	CST7	1	0	0
tp53-mut_HPV-/modu-II-ps	hsa-mir-155	CXCL9	1	0	0
tp53-mut_HPV-/modu-II-ps	hsa-mir-155	CXCR4	1	0	0
tp53-mut_HPV-/modu-II-ps	hsa-mir-155	CXCR6	1	0	0
tp53-mut_HPV-/modu-II-ps	hsa-mir-155	CYBB	1	0	0
tp53-mut_HPV-/modu-II-ps	hsa-mir-155	CYTH4	1	0	0
tp53-mut_HPV-/modu-II-ps	hsa-mir-155	CYTIP	1	0	0
tp53-mut_HPV-/modu-II-ps	hsa-mir-155	DOCK2	1	0	0
tp53-mut_HPV-/modu-II-ps	hsa-mir-155	DOK2	1	0	1
tp53-mut_HPV-/modu-II-ps	hsa-mir-155	DOK3	1	0	0
tp53-mut_HPV-/modu-II-ps	hsa-mir-155	EIF4E3	1	0	1
tp53-mut_HPV-/modu-II-ps	hsa-mir-155	EOMES	1	1	0
tp53-mut_HPV-/modu-II-ps	hsa-mir-155	EVI2A	1	0	0
tp53-mut_HPV-/modu-II-ps	hsa-mir-155	EVI2B	1	0	0
tp53-mut_HPV-/modu-II-ps	hsa-mir-155	FAM78A	1	0	0
tp53-mut_HPV-/modu-II-ps	hsa-mir-155	FERMT3	1	0	0
tp53-mut_HPV-/modu-II-ps	hsa-mir-155	FMNL1	1	0	0
tp53-mut_HPV-/modu-II-ps	hsa-mir-155	FOXP3	1	1	0
tp53-mut_HPV-/modu-II-ps	hsa-mir-155	FPR3	1	0	0
tp53-mut_HPV-/modu-II-ps	hsa-mir-155	FUT7	1	0	0
tp53-mut_HPV-/modu-II-ps	hsa-mir-155	GAB3	1	0	1
tp53-mut_HPV-/modu-II-ps	hsa-mir-155	GBP1	1	0	0
tp53-mut_HPV-/modu-II-ps	hsa-mir-155	GBP4	1	0	1
tp53-mut_HPV-/modu-II-ps	hsa-mir-155	GIMAP2	1	0	0
tp53-mut_HPV-/modu-II-ps	hsa-mir-155	GJD3	1	0	0
tp53-mut_HPV-/modu-II-ps	hsa-mir-155	GNGT2	1	0	0
tp53-mut_HPV-/modu-II-ps	hsa-mir-155	GPR171	1	0	0
tp53-mut_HPV-/modu-II-ps	hsa-mir-155	GPR18	1	0	0
tp53-mut_HPV-/modu-II-ps	hsa-mir-155	GPR65	1	0	1
tp53-mut_HPV-/modu-II-ps	hsa-mir-155	GPSM3	1	0	0
tp53-mut_HPV-/modu-II-ps	hsa-mir-155	GRAP2	1	0	0
tp53-mut_HPV-/modu-II-ps	hsa-mir-155	GZMA	1	0	0
tp53-mut_HPV-/modu-II-ps	hsa-mir-155	GZMB	1	0	0
tp53-mut_HPV-/modu-II-ps	hsa-mir-155	HCLS1	1	0	0
tp53-mut_HPV-/modu-II-ps	hsa-mir-155	HLA-DMB	1	0	0
tp53-mut_HPV-/modu-II-ps	hsa-mir-155	HLA-DOB	1	0	0
tp53-mut_HPV-/modu-II-ps	hsa-mir-155	HLA-DPA1	1	0	0
tp53-mut_HPV-/modu-II-ps	hsa-mir-155	HLA-DQA2	1	0	0
tp53-mut_HPV-/modu-II-ps	hsa-mir-155	HSH2D	1	0	0
tp53-mut_HPV-/modu-II-ps	hsa-mir-155	HVCN1	1	0	0
tp53-mut_HPV-/modu-II-ps	hsa-mir-155	IFI30	1	0	0
tp53-mut_HPV-/modu-II-ps	hsa-mir-155	IGSF6	1	0	0
tp53-mut_HPV-/modu-II-ps	hsa-mir-155	IKZF1	1	1	0
tp53-mut_HPV-/modu-II-ps	hsa-mir-155	IL10RA	1	0	0
tp53-mut_HPV-/modu-II-ps	hsa-mir-155	IL16	1	0	1
tp53-mut_HPV-/modu-II-ps	hsa-mir-155	IL18BP	1	0	0
tp53-mut_HPV-/modu-II-ps	hsa-mir-155	IL21R	1	0	0
tp53-mut_HPV-/modu-II-ps	hsa-mir-155	IL2RA	1	0	0
tp53-mut_HPV-/modu-II-ps	hsa-mir-155	IL2RB	1	0	0
tp53-mut_HPV-/modu-II-ps	hsa-mir-155	IL2RG	1	0	0
tp53-mut_HPV-/modu-II-ps	hsa-mir-155	IPCEF1	1	0	1
tp53-mut_HPV-/modu-II-ps	hsa-mir-155	IRF1	1	1	0
tp53-mut_HPV-/modu-II-ps	hsa-mir-155	IRF4	1	1	0
tp53-mut_HPV-/modu-II-ps	hsa-mir-155	IRF8	1	1	1
tp53-mut_HPV-/modu-II-ps	hsa-mir-155	ITGAL	1	0	0
tp53-mut_HPV-/modu-II-ps	hsa-mir-155	ITM2A	1	0	0
tp53-mut_HPV-/modu-II-ps	hsa-mir-155	JAK3	1	0	0
tp53-mut_HPV-/modu-II-ps	hsa-mir-155	KIAA0748	1	0	0
tp53-mut_HPV-/modu-II-ps	hsa-mir-155	KLRB1	1	0	0
tp53-mut_HPV-/modu-II-ps	hsa-mir-155	KLRD1	1	0	0
tp53-mut_HPV-/modu-II-ps	hsa-mir-155	LAG3	1	0	0
tp53-mut_HPV-/modu-II-ps	hsa-mir-155	LAT	1	0	0
tp53-mut_HPV-/modu-II-ps	hsa-mir-155	LAT2	1	0	1
tp53-mut_HPV-/modu-II-ps	hsa-mir-155	LAX1	1	0	0
tp53-mut_HPV-/modu-II-ps	hsa-mir-155	LCK	1	0	0
tp53-mut_HPV-/modu-II-ps	hsa-mir-155	LCP2	1	0	0
tp53-mut_HPV-/modu-II-ps	hsa-mir-155	LILRA6	1	0	0
tp53-mut_HPV-/modu-II-ps	hsa-mir-155	LILRB1	1	0	1
tp53-mut_HPV-/modu-II-ps	hsa-mir-155	LILRB2	1	0	0
tp53-mut_HPV-/modu-II-ps	hsa-mir-155	LIMD2	1	0	0
tp53-mut_HPV-/modu-II-ps	hsa-mir-155	LOC100233209	1	0	0
tp53-mut_HPV-/modu-II-ps	hsa-mir-155	LOC606724	1	0	0
tp53-mut_HPV-/modu-II-ps	hsa-mir-155	LYZ	1	0	0
tp53-mut_HPV-/modu-II-ps	hsa-mir-155	MAP4K1	1	0	0
tp53-mut_HPV-/modu-II-ps	hsa-mir-155	MCART6	1	0	1
tp53-mut_HPV-/modu-II-ps	hsa-mir-155	MEI1	1	0	0
tp53-mut_HPV-/modu-II-ps	hsa-mir-155	MGAT4A	1	0	0
tp53-mut_HPV-/modu-II-ps	hsa-mir-155	MYO1F	1	0	0
tp53-mut_HPV-/modu-II-ps	hsa-mir-155	NCF1	1	0	0
tp53-mut_HPV-/modu-II-ps	hsa-mir-155	NCF1B	1	0	0
tp53-mut_HPV-/modu-II-ps	hsa-mir-155	NCF1C	1	0	0
tp53-mut_HPV-/modu-II-ps	hsa-mir-155	NCKAP1L	1	0	0
tp53-mut_HPV-/modu-II-ps	hsa-mir-155	NKG7	1	0	0
tp53-mut_HPV-/modu-II-ps	hsa-mir-155	NLRC3	1	0	0
tp53-mut_HPV-/modu-II-ps	hsa-mir-155	P2RY10	1	0	0
tp53-mut_HPV-/modu-II-ps	hsa-mir-155	P2RY8	1	0	0
tp53-mut_HPV-/modu-II-ps	hsa-mir-155	PARVG	1	0	0
tp53-mut_HPV-/modu-II-ps	hsa-mir-155	PIK3CG	1	0	0
tp53-mut_HPV-/modu-II-ps	hsa-mir-155	PIK3R5	1	0	0
tp53-mut_HPV-/modu-II-ps	hsa-mir-155	PIM2	1	0	0
tp53-mut_HPV-/modu-II-ps	hsa-mir-155	PLCB2	1	0	0
tp53-mut_HPV-/modu-II-ps	hsa-mir-155	PLEK	1	0	0
tp53-mut_HPV-/modu-II-ps	hsa-mir-155	PPP1R16B	1	0	0
tp53-mut_HPV-/modu-II-ps	hsa-mir-155	PREX1	1	0	0
tp53-mut_HPV-/modu-II-ps	hsa-mir-155	PRKCB	1	0	1
tp53-mut_HPV-/modu-II-ps	hsa-mir-155	PSMB9	1	0	0
tp53-mut_HPV-/modu-II-ps	hsa-mir-155	PTPN22	1	0	1
tp53-mut_HPV-/modu-II-ps	hsa-mir-155	PTPN7	1	0	0
tp53-mut_HPV-/modu-II-ps	hsa-mir-155	PTPRC	1	0	1
tp53-mut_HPV-/modu-II-ps	hsa-mir-155	PTPRCAP	1	0	0
tp53-mut_HPV-/modu-II-ps	hsa-mir-155	PVRIG	1	0	0
tp53-mut_HPV-/modu-II-ps	hsa-mir-155	RAB33A	1	0	0
tp53-mut_HPV-/modu-II-ps	hsa-mir-155	RASAL3	1	0	0
tp53-mut_HPV-/modu-II-ps	hsa-mir-155	RHOH	1	0	0
tp53-mut_HPV-/modu-II-ps	hsa-mir-155	S1PR4	1	0	0
tp53-mut_HPV-/modu-II-ps	hsa-mir-155	SASH3	1	0	0
tp53-mut_HPV-/modu-II-ps	hsa-mir-155	SELL	1	0	0
tp53-mut_HPV-/modu-II-ps	hsa-mir-155	SELPLG	1	0	0
tp53-mut_HPV-/modu-II-ps	hsa-mir-155	SIGLEC10	1	0	0
tp53-mut_HPV-/modu-II-ps	hsa-mir-155	SIRPG	1	0	0
tp53-mut_HPV-/modu-II-ps	hsa-mir-155	SKAP1	1	0	0
tp53-mut_HPV-/modu-II-ps	hsa-mir-155	SLA	1	0	1
tp53-mut_HPV-/modu-II-ps	hsa-mir-155	SLA2	1	0	0
tp53-mut_HPV-/modu-II-ps	hsa-mir-155	SLAMF1	1	0	0
tp53-mut_HPV-/modu-II-ps	hsa-mir-155	SLAMF6	1	0	1
tp53-mut_HPV-/modu-II-ps	hsa-mir-155	SLAMF7	1	0	0
tp53-mut_HPV-/modu-II-ps	hsa-mir-155	SLC15A3	1	0	0
tp53-mut_HPV-/modu-II-ps	hsa-mir-155	SLC7A7	1	0	0
tp53-mut_HPV-/modu-II-ps	hsa-mir-155	SLFN12L	1	0	0
tp53-mut_HPV-/modu-II-ps	hsa-mir-155	SNX20	1	0	1
tp53-mut_HPV-/modu-II-ps	hsa-mir-155	SP140	1	1	0
tp53-mut_HPV-/modu-II-ps	hsa-mir-155	SPIB	1	1	0
tp53-mut_HPV-/modu-II-ps	hsa-mir-155	SPN	1	0	0
tp53-mut_HPV-/modu-II-ps	hsa-mir-155	SPOCK2	1	0	0
tp53-mut_HPV-/modu-II-ps	hsa-mir-155	SUSD3	1	0	0
tp53-mut_HPV-/modu-II-ps	hsa-mir-155	TAGAP	1	0	1
tp53-mut_HPV-/modu-II-ps	hsa-mir-155	TAP1	1	0	0
tp53-mut_HPV-/modu-II-ps	hsa-mir-155	TBC1D10C	1	0	0
tp53-mut_HPV-/modu-II-ps	hsa-mir-155	TBX21	1	1	0
tp53-mut_HPV-/modu-II-ps	hsa-mir-155	TESC	1	0	0
tp53-mut_HPV-/modu-II-ps	hsa-mir-155	TFEC	1	1	1
tp53-mut_HPV-/modu-II-ps	hsa-mir-155	TLR10	1	0	0
tp53-mut_HPV-/modu-II-ps	hsa-mir-155	TLR8	1	0	0
tp53-mut_HPV-/modu-II-ps	hsa-mir-155	TMEM149	1	0	0
tp53-mut_HPV-/modu-II-ps	hsa-mir-155	TMEM156	1	0	0
tp53-mut_HPV-/modu-II-ps	hsa-mir-155	TNFAIP8L2	1	0	0
tp53-mut_HPV-/modu-II-ps	hsa-mir-155	TNFRSF1B	1	0	0
tp53-mut_HPV-/modu-II-ps	hsa-mir-155	TRAF3IP3	1	0	0
tp53-mut_HPV-/modu-II-ps	hsa-mir-155	UBASH3A	1	0	0
tp53-mut_HPV-/modu-II-ps	hsa-mir-155	UBD	1	0	0
tp53-mut_HPV-/modu-II-ps	hsa-mir-155	WAS	1	0	0
tp53-mut_HPV-/modu-II-ps	hsa-mir-155	WDFY4	1	0	0
tp53-mut_HPV-/modu-II-ps	hsa-mir-155	ZAP70	1	0	0
tp53-mut_HPV-/modu-II-ps	hsa-mir-29c	2014-09-01	1	0	0
tp53-mut_HPV-/modu-II-ps	hsa-mir-29c	ABCB1	1	0	0
tp53-mut_HPV-/modu-II-ps	hsa-mir-29c	ACAP1	1	0	0
tp53-mut_HPV-/modu-II-ps	hsa-mir-29c	ADAM28	1	0	0
tp53-mut_HPV-/modu-II-ps	hsa-mir-29c	AKNA	1	0	1
tp53-mut_HPV-/modu-II-ps	hsa-mir-29c	APOBEC3H	1	0	0
tp53-mut_HPV-/modu-II-ps	hsa-mir-29c	ARHGAP15	1	0	0
tp53-mut_HPV-/modu-II-ps	hsa-mir-29c	ARHGAP30	1	0	0
tp53-mut_HPV-/modu-II-ps	hsa-mir-29c	ARHGAP9	1	0	0
tp53-mut_HPV-/modu-II-ps	hsa-mir-29c	ATP8A1	1	0	0
tp53-mut_HPV-/modu-II-ps	hsa-mir-29c	CCDC69	1	0	1
tp53-mut_HPV-/modu-II-ps	hsa-mir-29c	CCL19	1	0	0
tp53-mut_HPV-/modu-II-ps	hsa-mir-29c	CCR6	1	0	0
tp53-mut_HPV-/modu-II-ps	hsa-mir-29c	CCR7	1	0	0
tp53-mut_HPV-/modu-II-ps	hsa-mir-29c	CD180	1	0	0
tp53-mut_HPV-/modu-II-ps	hsa-mir-29c	CD2	1	0	0
tp53-mut_HPV-/modu-II-ps	hsa-mir-29c	CD200R1	1	0	0
tp53-mut_HPV-/modu-II-ps	hsa-mir-29c	CD22	1	0	0
tp53-mut_HPV-/modu-II-ps	hsa-mir-29c	CD247	1	0	0
tp53-mut_HPV-/modu-II-ps	hsa-mir-29c	CD27	1	0	0
tp53-mut_HPV-/modu-II-ps	hsa-mir-29c	CD3D	1	0	0
tp53-mut_HPV-/modu-II-ps	hsa-mir-29c	CD3E	1	0	0
tp53-mut_HPV-/modu-II-ps	hsa-mir-29c	CD48	1	0	0
tp53-mut_HPV-/modu-II-ps	hsa-mir-29c	CD52	1	0	0
tp53-mut_HPV-/modu-II-ps	hsa-mir-29c	CD6	1	0	0
tp53-mut_HPV-/modu-II-ps	hsa-mir-29c	CD7	1	0	0
tp53-mut_HPV-/modu-II-ps	hsa-mir-29c	CD79A	1	0	0
tp53-mut_HPV-/modu-II-ps	hsa-mir-29c	CD8A	1	0	0
tp53-mut_HPV-/modu-II-ps	hsa-mir-29c	CD96	1	0	0
tp53-mut_HPV-/modu-II-ps	hsa-mir-29c	CFP	1	0	0
tp53-mut_HPV-/modu-II-ps	hsa-mir-29c	CIITA	1	0	0
tp53-mut_HPV-/modu-II-ps	hsa-mir-29c	CORO1A	1	0	0
tp53-mut_HPV-/modu-II-ps	hsa-mir-29c	CST7	1	0	0
tp53-mut_HPV-/modu-II-ps	hsa-mir-29c	CXCR6	1	0	0
tp53-mut_HPV-/modu-II-ps	hsa-mir-29c	CYTIP	1	0	0
tp53-mut_HPV-/modu-II-ps	hsa-mir-29c	DARC	1	0	0
tp53-mut_HPV-/modu-II-ps	hsa-mir-29c	FUT7	1	0	0
tp53-mut_HPV-/modu-II-ps	hsa-mir-29c	GBP4	1	0	0
tp53-mut_HPV-/modu-II-ps	hsa-mir-29c	GNG7	1	0	0
tp53-mut_HPV-/modu-II-ps	hsa-mir-29c	GPR171	1	0	0
tp53-mut_HPV-/modu-II-ps	hsa-mir-29c	GPR18	1	0	0
tp53-mut_HPV-/modu-II-ps	hsa-mir-29c	GRAP2	1	0	0
tp53-mut_HPV-/modu-II-ps	hsa-mir-29c	GZMB	1	0	0
tp53-mut_HPV-/modu-II-ps	hsa-mir-29c	HLA-DOB	1	0	0
tp53-mut_HPV-/modu-II-ps	hsa-mir-29c	HLA-DQA2	1	0	1
tp53-mut_HPV-/modu-II-ps	hsa-mir-29c	HSH2D	1	0	0
tp53-mut_HPV-/modu-II-ps	hsa-mir-29c	IKZF1	1	1	0
tp53-mut_HPV-/modu-II-ps	hsa-mir-29c	IL2RG	1	0	0
tp53-mut_HPV-/modu-II-ps	hsa-mir-29c	IPCEF1	1	0	0
tp53-mut_HPV-/modu-II-ps	hsa-mir-29c	IRF4	1	1	0
tp53-mut_HPV-/modu-II-ps	hsa-mir-29c	ITGAL	1	0	0
tp53-mut_HPV-/modu-II-ps	hsa-mir-29c	JAK3	1	0	0
tp53-mut_HPV-/modu-II-ps	hsa-mir-29c	KIAA0748	1	0	0
tp53-mut_HPV-/modu-II-ps	hsa-mir-29c	KLRB1	1	0	0
tp53-mut_HPV-/modu-II-ps	hsa-mir-29c	LAG3	1	0	0
tp53-mut_HPV-/modu-II-ps	hsa-mir-29c	LAT	1	0	0
tp53-mut_HPV-/modu-II-ps	hsa-mir-29c	LAX1	1	0	0
tp53-mut_HPV-/modu-II-ps	hsa-mir-29c	LCK	1	0	0
tp53-mut_HPV-/modu-II-ps	hsa-mir-29c	LOC100233209	1	0	0
tp53-mut_HPV-/modu-II-ps	hsa-mir-29c	LOC606724	1	0	0
tp53-mut_HPV-/modu-II-ps	hsa-mir-29c	LYZ	1	0	0
tp53-mut_HPV-/modu-II-ps	hsa-mir-29c	MAP4K1	1	0	0
tp53-mut_HPV-/modu-II-ps	hsa-mir-29c	MEI1	1	0	0
tp53-mut_HPV-/modu-II-ps	hsa-mir-29c	NCF1	1	0	0
tp53-mut_HPV-/modu-II-ps	hsa-mir-29c	NCF1B	1	0	0
tp53-mut_HPV-/modu-II-ps	hsa-mir-29c	NCF1C	1	0	0
tp53-mut_HPV-/modu-II-ps	hsa-mir-29c	NKG7	1	0	0
tp53-mut_HPV-/modu-II-ps	hsa-mir-29c	NLRC3	1	0	0
tp53-mut_HPV-/modu-II-ps	hsa-mir-29c	P2RY10	1	0	0
tp53-mut_HPV-/modu-II-ps	hsa-mir-29c	PIM2	1	0	0
tp53-mut_HPV-/modu-II-ps	hsa-mir-29c	PPP1R16B	1	0	1
tp53-mut_HPV-/modu-II-ps	hsa-mir-29c	PRKCB	1	0	1
tp53-mut_HPV-/modu-II-ps	hsa-mir-29c	PTGDS	1	0	0
tp53-mut_HPV-/modu-II-ps	hsa-mir-29c	PTPN7	1	0	1
tp53-mut_HPV-/modu-II-ps	hsa-mir-29c	PTPRCAP	1	0	0
tp53-mut_HPV-/modu-II-ps	hsa-mir-29c	PVRIG	1	0	0
tp53-mut_HPV-/modu-II-ps	hsa-mir-29c	RASAL3	1	0	0
tp53-mut_HPV-/modu-II-ps	hsa-mir-29c	RHOH	1	0	0
tp53-mut_HPV-/modu-II-ps	hsa-mir-29c	S1PR4	1	0	0
tp53-mut_HPV-/modu-II-ps	hsa-mir-29c	SASH3	1	0	0
tp53-mut_HPV-/modu-II-ps	hsa-mir-29c	SELL	1	0	0
tp53-mut_HPV-/modu-II-ps	hsa-mir-29c	SELP	1	0	0
tp53-mut_HPV-/modu-II-ps	hsa-mir-29c	SIRPG	1	0	0
tp53-mut_HPV-/modu-II-ps	hsa-mir-29c	SKAP1	1	0	0
tp53-mut_HPV-/modu-II-ps	hsa-mir-29c	SLA2	1	0	1
tp53-mut_HPV-/modu-II-ps	hsa-mir-29c	SLAMF1	1	0	0
tp53-mut_HPV-/modu-II-ps	hsa-mir-29c	SLAMF6	1	0	0
tp53-mut_HPV-/modu-II-ps	hsa-mir-29c	SLAMF7	1	0	0
tp53-mut_HPV-/modu-II-ps	hsa-mir-29c	SLFN12L	1	0	0
tp53-mut_HPV-/modu-II-ps	hsa-mir-29c	SP140	1	1	0
tp53-mut_HPV-/modu-II-ps	hsa-mir-29c	SPIB	1	1	0
tp53-mut_HPV-/modu-II-ps	hsa-mir-29c	SPOCK2	1	0	0
tp53-mut_HPV-/modu-II-ps	hsa-mir-29c	TAGAP	1	0	0
tp53-mut_HPV-/modu-II-ps	hsa-mir-29c	TBC1D10C	1	0	0
tp53-mut_HPV-/modu-II-ps	hsa-mir-29c	TBX21	1	1	1
tp53-mut_HPV-/modu-II-ps	hsa-mir-29c	TESC	1	0	0
tp53-mut_HPV-/modu-II-ps	hsa-mir-29c	TLR10	1	0	0
tp53-mut_HPV-/modu-II-ps	hsa-mir-29c	TMEM156	1	0	0
tp53-mut_HPV-/modu-II-ps	hsa-mir-29c	TRAF3IP3	1	0	0
tp53-mut_HPV-/modu-II-ps	hsa-mir-29c	UBASH3A	1	0	0
tp53-mut_HPV-/modu-II-ps	hsa-mir-29c	UBD	1	0	0
tp53-mut_HPV-/modu-II-ps	hsa-mir-29c	ZAP70	1	0	0
tp53-mut_HPV-/modu-II-ps	hsa-mir-29c	ZMAT1	1	0	0
tp53-mut_HPV-/modu-III-ne	hsa-let-7c	AREG	-1	0	0
tp53-mut_HPV-/modu-III-ne	hsa-let-7c	CAV1	-1	0	0
tp53-mut_HPV-/modu-III-ne	hsa-let-7c	CYP27B1	-1	0	0
tp53-mut_HPV-/modu-III-ne	hsa-let-7c	FGFBP1	-1	0	0
tp53-mut_HPV-/modu-III-ne	hsa-let-7c	FHOD1	-1	0	0
tp53-mut_HPV-/modu-III-ne	hsa-let-7c	GPR39	-1	0	0
tp53-mut_HPV-/modu-III-ne	hsa-let-7c	ITGA3	-1	0	0
tp53-mut_HPV-/modu-III-ne	hsa-let-7c	LPAR3	-1	0	0
tp53-mut_HPV-/modu-III-ne	hsa-let-7c	MICALCL	-1	0	0
tp53-mut_HPV-/modu-III-ne	hsa-let-7c	MYO1B	-1	0	0
tp53-mut_HPV-/modu-III-ne	hsa-let-7c	PKP3	-1	0	0
tp53-mut_HPV-/modu-III-ne	hsa-let-7c	PLEK2	-1	0	0
tp53-mut_HPV-/modu-III-ne	hsa-let-7c	PYGL	-1	0	0
tp53-mut_HPV-/modu-III-ne	hsa-let-7c	RHOD	-1	0	0
tp53-mut_HPV-/modu-III-ne	hsa-let-7c	THSD1	-1	0	0
tp53-mut_HPV-/modu-III-ne	hsa-let-7c	TMEM92	-1	0	0
tp53-mut_HPV-/modu-III-ne	hsa-let-7c	TTPAL	-1	0	0
tp53-mut_HPV-/modu-III-ne	hsa-let-7c	TUBB6	-1	0	0
tp53-mut_HPV-/modu-III-ne	hsa-let-7c	VEGFC	-1	0	0
tp53-mut_HPV-/modu-III-ne	hsa-mir-99a	AREG	-1	0	0
tp53-mut_HPV-/modu-III-ne	hsa-mir-99a	CAV1	-1	0	0
tp53-mut_HPV-/modu-III-ne	hsa-mir-99a	CYP27B1	-1	0	0
tp53-mut_HPV-/modu-III-ne	hsa-mir-99a	FGFBP1	-1	0	0
tp53-mut_HPV-/modu-III-ne	hsa-mir-99a	FHOD1	-1	0	0
tp53-mut_HPV-/modu-III-ne	hsa-mir-99a	GPR39	-1	0	0
tp53-mut_HPV-/modu-III-ne	hsa-mir-99a	ITGA3	-1	0	0
tp53-mut_HPV-/modu-III-ne	hsa-mir-99a	LPAR3	-1	0	0
tp53-mut_HPV-/modu-III-ne	hsa-mir-99a	MICALCL	-1	0	0
tp53-mut_HPV-/modu-III-ne	hsa-mir-99a	MYO1B	-1	0	0
tp53-mut_HPV-/modu-III-ne	hsa-mir-99a	PKP3	-1	0	0
tp53-mut_HPV-/modu-III-ne	hsa-mir-99a	PLEK2	-1	0	0
tp53-mut_HPV-/modu-III-ne	hsa-mir-99a	PYGL	-1	0	0
tp53-mut_HPV-/modu-III-ne	hsa-mir-99a	RHOD	-1	0	0
tp53-mut_HPV-/modu-III-ne	hsa-mir-99a	THSD1	-1	0	0
tp53-mut_HPV-/modu-III-ne	hsa-mir-99a	TMEM92	-1	0	0
tp53-mut_HPV-/modu-III-ne	hsa-mir-99a	TTPAL	-1	0	0
tp53-mut_HPV-/modu-III-ne	hsa-mir-99a	TUBB6	-1	0	0
tp53-mut_HPV-/modu-III-ne	hsa-mir-99a	VEGFC	-1	0	0
tp53-mut_HPV-/modu-III-ps	hsa-let-7c	ABI3BP	1	0	0
tp53-mut_HPV-/modu-III-ps	hsa-let-7c	ACACB	1	0	0
tp53-mut_HPV-/modu-III-ps	hsa-let-7c	ACADSB	1	0	0
tp53-mut_HPV-/modu-III-ps	hsa-let-7c	ACPL2	1	0	0
tp53-mut_HPV-/modu-III-ps	hsa-let-7c	ADAM23	1	0	0
tp53-mut_HPV-/modu-III-ps	hsa-let-7c	ADAMTSL3	1	0	0
tp53-mut_HPV-/modu-III-ps	hsa-let-7c	AMOT	1	0	1
tp53-mut_HPV-/modu-III-ps	hsa-let-7c	ANKRD6	1	0	1
tp53-mut_HPV-/modu-III-ps	hsa-let-7c	APOD	1	0	0
tp53-mut_HPV-/modu-III-ps	hsa-let-7c	ARNT2	1	1	1
tp53-mut_HPV-/modu-III-ps	hsa-let-7c	ARSG	1	0	0
tp53-mut_HPV-/modu-III-ps	hsa-let-7c	AVPR2	1	0	0
tp53-mut_HPV-/modu-III-ps	hsa-let-7c	BCL2	1	0	0
tp53-mut_HPV-/modu-III-ps	hsa-let-7c	CACNA2D2	1	0	0
tp53-mut_HPV-/modu-III-ps	hsa-let-7c	CACNA2D3	1	0	0
tp53-mut_HPV-/modu-III-ps	hsa-let-7c	CBX7	1	0	0
tp53-mut_HPV-/modu-III-ps	hsa-let-7c	CCL14	1	0	0
tp53-mut_HPV-/modu-III-ps	hsa-let-7c	CCL19	1	0	0
tp53-mut_HPV-/modu-III-ps	hsa-let-7c	CD200	1	0	1
tp53-mut_HPV-/modu-III-ps	hsa-let-7c	CGNL1	1	0	1
tp53-mut_HPV-/modu-III-ps	hsa-let-7c	CHDH	1	0	0
tp53-mut_HPV-/modu-III-ps	hsa-let-7c	CHPT1	1	0	0
tp53-mut_HPV-/modu-III-ps	hsa-let-7c	CLDN11	1	0	0
tp53-mut_HPV-/modu-III-ps	hsa-let-7c	CLIC6	1	0	0
tp53-mut_HPV-/modu-III-ps	hsa-let-7c	CNKSR3	1	0	0
tp53-mut_HPV-/modu-III-ps	hsa-let-7c	CPXM2	1	0	0
tp53-mut_HPV-/modu-III-ps	hsa-let-7c	CRTAC1	1	0	0
tp53-mut_HPV-/modu-III-ps	hsa-let-7c	CYP4X1	1	0	0
tp53-mut_HPV-/modu-III-ps	hsa-let-7c	ELN	1	0	0
tp53-mut_HPV-/modu-III-ps	hsa-let-7c	EPHB6	1	0	0
tp53-mut_HPV-/modu-III-ps	hsa-let-7c	EYA2	1	0	0
tp53-mut_HPV-/modu-III-ps	hsa-let-7c	FAM171A1	1	0	0
tp53-mut_HPV-/modu-III-ps	hsa-let-7c	FAM172A	1	0	0
tp53-mut_HPV-/modu-III-ps	hsa-let-7c	FAM189A2	1	0	0
tp53-mut_HPV-/modu-III-ps	hsa-let-7c	FLJ11235	1	0	0
tp53-mut_HPV-/modu-III-ps	hsa-let-7c	FMO2	1	0	1
tp53-mut_HPV-/modu-III-ps	hsa-let-7c	FRZB	1	0	0
tp53-mut_HPV-/modu-III-ps	hsa-let-7c	GALNTL1	1	0	0
tp53-mut_HPV-/modu-III-ps	hsa-let-7c	GATM	1	0	1
tp53-mut_HPV-/modu-III-ps	hsa-let-7c	GNAZ	1	0	0
tp53-mut_HPV-/modu-III-ps	hsa-let-7c	GNG7	1	0	0
tp53-mut_HPV-/modu-III-ps	hsa-let-7c	GPD1L	1	0	0
tp53-mut_HPV-/modu-III-ps	hsa-let-7c	GPRASP1	1	0	0
tp53-mut_HPV-/modu-III-ps	hsa-let-7c	GULP1	1	0	0
tp53-mut_HPV-/modu-III-ps	hsa-let-7c	HLF	1	1	1
tp53-mut_HPV-/modu-III-ps	hsa-let-7c	HUNK	1	0	0
tp53-mut_HPV-/modu-III-ps	hsa-let-7c	ICA1L	1	0	1
tp53-mut_HPV-/modu-III-ps	hsa-let-7c	ID4	1	0	0
tp53-mut_HPV-/modu-III-ps	hsa-let-7c	IGFBP5	1	0	0
tp53-mut_HPV-/modu-III-ps	hsa-let-7c	IGSF10	1	0	0
tp53-mut_HPV-/modu-III-ps	hsa-let-7c	IL17RB	1	0	0
tp53-mut_HPV-/modu-III-ps	hsa-let-7c	IL34	1	0	0
tp53-mut_HPV-/modu-III-ps	hsa-let-7c	KATNAL2	1	0	0
tp53-mut_HPV-/modu-III-ps	hsa-let-7c	KIAA1683	1	0	0
tp53-mut_HPV-/modu-III-ps	hsa-let-7c	LMO4	1	1	1
tp53-mut_HPV-/modu-III-ps	hsa-let-7c	LOC400027	1	0	0
tp53-mut_HPV-/modu-III-ps	hsa-let-7c	LOC401093	1	0	0
tp53-mut_HPV-/modu-III-ps	hsa-let-7c	LONRF1	1	0	0
tp53-mut_HPV-/modu-III-ps	hsa-let-7c	LRIG1	1	0	1
tp53-mut_HPV-/modu-III-ps	hsa-let-7c	MAP2K6	1	0	0
tp53-mut_HPV-/modu-III-ps	hsa-let-7c	MCF2L	1	0	0
tp53-mut_HPV-/modu-III-ps	hsa-let-7c	METTL7A	1	0	0
tp53-mut_HPV-/modu-III-ps	hsa-let-7c	MGAT3	1	0	1
tp53-mut_HPV-/modu-III-ps	hsa-let-7c	MGP	1	0	0
tp53-mut_HPV-/modu-III-ps	hsa-let-7c	MYO5C	1	0	0
tp53-mut_HPV-/modu-III-ps	hsa-let-7c	NCRNA00086	1	0	0
tp53-mut_HPV-/modu-III-ps	hsa-let-7c	NR3C2	1	1	0
tp53-mut_HPV-/modu-III-ps	hsa-let-7c	NTRK2	1	0	0
tp53-mut_HPV-/modu-III-ps	hsa-let-7c	OXER1	1	0	0
tp53-mut_HPV-/modu-III-ps	hsa-let-7c	P4HTM	1	0	0
tp53-mut_HPV-/modu-III-ps	hsa-let-7c	PARK2	1	0	0
tp53-mut_HPV-/modu-III-ps	hsa-let-7c	PARM1	1	0	1
tp53-mut_HPV-/modu-III-ps	hsa-let-7c	PBX1	1	1	1
tp53-mut_HPV-/modu-III-ps	hsa-let-7c	PIK3R3	1	0	0
tp53-mut_HPV-/modu-III-ps	hsa-let-7c	PLAC8	1	0	0
tp53-mut_HPV-/modu-III-ps	hsa-let-7c	PPARG	1	1	0
tp53-mut_HPV-/modu-III-ps	hsa-let-7c	PPM1L	1	0	0
tp53-mut_HPV-/modu-III-ps	hsa-let-7c	PRKAR2B	1	0	0
tp53-mut_HPV-/modu-III-ps	hsa-let-7c	PTCH2	1	0	0
tp53-mut_HPV-/modu-III-ps	hsa-let-7c	PTN	1	0	0
tp53-mut_HPV-/modu-III-ps	hsa-let-7c	RAI2	1	0	0
tp53-mut_HPV-/modu-III-ps	hsa-let-7c	RBPMS	1	0	0
tp53-mut_HPV-/modu-III-ps	hsa-let-7c	REPIN1	1	0	0
tp53-mut_HPV-/modu-III-ps	hsa-let-7c	RERG	1	0	0
tp53-mut_HPV-/modu-III-ps	hsa-let-7c	RNF150	1	0	0
tp53-mut_HPV-/modu-III-ps	hsa-let-7c	RNF165	1	0	1
tp53-mut_HPV-/modu-III-ps	hsa-let-7c	RRAGD	1	0	1
tp53-mut_HPV-/modu-III-ps	hsa-let-7c	SATB1	1	1	0
tp53-mut_HPV-/modu-III-ps	hsa-let-7c	SBK1	1	0	1
tp53-mut_HPV-/modu-III-ps	hsa-let-7c	SELP	1	0	0
tp53-mut_HPV-/modu-III-ps	hsa-let-7c	SEMA3G	1	0	0
tp53-mut_HPV-/modu-III-ps	hsa-let-7c	SEPP1	1	0	0
tp53-mut_HPV-/modu-III-ps	hsa-let-7c	SETMAR	1	0	0
tp53-mut_HPV-/modu-III-ps	hsa-let-7c	SH3BGRL2	1	0	0
tp53-mut_HPV-/modu-III-ps	hsa-let-7c	SLAIN1	1	0	0
tp53-mut_HPV-/modu-III-ps	hsa-let-7c	SLC16A14	1	0	1
tp53-mut_HPV-/modu-III-ps	hsa-let-7c	SLC16A7	1	0	0
tp53-mut_HPV-/modu-III-ps	hsa-let-7c	SMARCD3	1	0	0
tp53-mut_HPV-/modu-III-ps	hsa-let-7c	SOX4	1	1	0
tp53-mut_HPV-/modu-III-ps	hsa-let-7c	SPARCL1	1	0	0
tp53-mut_HPV-/modu-III-ps	hsa-let-7c	SUSD4	1	0	0
tp53-mut_HPV-/modu-III-ps	hsa-let-7c	SVIP	1	0	0
tp53-mut_HPV-/modu-III-ps	hsa-let-7c	SYTL4	1	0	0
tp53-mut_HPV-/modu-III-ps	hsa-let-7c	TENC1	1	0	0
tp53-mut_HPV-/modu-III-ps	hsa-let-7c	TGFBR3	1	0	1
tp53-mut_HPV-/modu-III-ps	hsa-let-7c	TLE2	1	0	0
tp53-mut_HPV-/modu-III-ps	hsa-let-7c	TMEM150C	1	0	0
tp53-mut_HPV-/modu-III-ps	hsa-let-7c	TMTC2	1	0	0
tp53-mut_HPV-/modu-III-ps	hsa-let-7c	TSPAN12	1	0	0
tp53-mut_HPV-/modu-III-ps	hsa-let-7c	WNK2	1	0	0
tp53-mut_HPV-/modu-III-ps	hsa-let-7c	ZBTB7C	1	0	0
tp53-mut_HPV-/modu-III-ps	hsa-let-7c	ZDHHC2	1	0	0
tp53-mut_HPV-/modu-III-ps	hsa-let-7c	ZNF135	1	1	0
tp53-mut_HPV-/modu-III-ps	hsa-let-7c	ZNF853	1	0	0
tp53-mut_HPV-/modu-III-ps	hsa-mir-99a	ABI3BP	1	0	0
tp53-mut_HPV-/modu-III-ps	hsa-mir-99a	ACACB	1	0	0
tp53-mut_HPV-/modu-III-ps	hsa-mir-99a	ACADSB	1	0	0
tp53-mut_HPV-/modu-III-ps	hsa-mir-99a	ACPL2	1	0	0
tp53-mut_HPV-/modu-III-ps	hsa-mir-99a	ADAM23	1	0	0
tp53-mut_HPV-/modu-III-ps	hsa-mir-99a	ADAMTSL3	1	0	0
tp53-mut_HPV-/modu-III-ps	hsa-mir-99a	AMOT	1	0	0
tp53-mut_HPV-/modu-III-ps	hsa-mir-99a	ANKRD6	1	0	0
tp53-mut_HPV-/modu-III-ps	hsa-mir-99a	APOD	1	0	0
tp53-mut_HPV-/modu-III-ps	hsa-mir-99a	ARNT2	1	1	0
tp53-mut_HPV-/modu-III-ps	hsa-mir-99a	ARSG	1	0	0
tp53-mut_HPV-/modu-III-ps	hsa-mir-99a	AVPR2	1	0	0
tp53-mut_HPV-/modu-III-ps	hsa-mir-99a	BCL2	1	0	0
tp53-mut_HPV-/modu-III-ps	hsa-mir-99a	CACNA2D2	1	0	0
tp53-mut_HPV-/modu-III-ps	hsa-mir-99a	CACNA2D3	1	0	0
tp53-mut_HPV-/modu-III-ps	hsa-mir-99a	CBX7	1	0	0
tp53-mut_HPV-/modu-III-ps	hsa-mir-99a	CCL14	1	0	0
tp53-mut_HPV-/modu-III-ps	hsa-mir-99a	CCL19	1	0	0
tp53-mut_HPV-/modu-III-ps	hsa-mir-99a	CD200	1	0	0
tp53-mut_HPV-/modu-III-ps	hsa-mir-99a	CGNL1	1	0	0
tp53-mut_HPV-/modu-III-ps	hsa-mir-99a	CHDH	1	0	0
tp53-mut_HPV-/modu-III-ps	hsa-mir-99a	CHPT1	1	0	0
tp53-mut_HPV-/modu-III-ps	hsa-mir-99a	CLDN11	1	0	1
tp53-mut_HPV-/modu-III-ps	hsa-mir-99a	CLIC6	1	0	0
tp53-mut_HPV-/modu-III-ps	hsa-mir-99a	CNKSR3	1	0	0
tp53-mut_HPV-/modu-III-ps	hsa-mir-99a	CPXM2	1	0	0
tp53-mut_HPV-/modu-III-ps	hsa-mir-99a	CRTAC1	1	0	0
tp53-mut_HPV-/modu-III-ps	hsa-mir-99a	CYP4X1	1	0	0
tp53-mut_HPV-/modu-III-ps	hsa-mir-99a	ELN	1	0	0
tp53-mut_HPV-/modu-III-ps	hsa-mir-99a	EPHB6	1	0	0
tp53-mut_HPV-/modu-III-ps	hsa-mir-99a	EYA2	1	0	0
tp53-mut_HPV-/modu-III-ps	hsa-mir-99a	FAM171A1	1	0	0
tp53-mut_HPV-/modu-III-ps	hsa-mir-99a	FAM172A	1	0	0
tp53-mut_HPV-/modu-III-ps	hsa-mir-99a	FAM189A2	1	0	0
tp53-mut_HPV-/modu-III-ps	hsa-mir-99a	FLJ11235	1	0	0
tp53-mut_HPV-/modu-III-ps	hsa-mir-99a	FMO2	1	0	0
tp53-mut_HPV-/modu-III-ps	hsa-mir-99a	FRZB	1	0	0
tp53-mut_HPV-/modu-III-ps	hsa-mir-99a	GALNTL1	1	0	1
tp53-mut_HPV-/modu-III-ps	hsa-mir-99a	GATM	1	0	0
tp53-mut_HPV-/modu-III-ps	hsa-mir-99a	GNAZ	1	0	0
tp53-mut_HPV-/modu-III-ps	hsa-mir-99a	GNG7	1	0	0
tp53-mut_HPV-/modu-III-ps	hsa-mir-99a	GPD1L	1	0	0
tp53-mut_HPV-/modu-III-ps	hsa-mir-99a	GPRASP1	1	0	0
tp53-mut_HPV-/modu-III-ps	hsa-mir-99a	GULP1	1	0	0
tp53-mut_HPV-/modu-III-ps	hsa-mir-99a	HLF	1	1	0
tp53-mut_HPV-/modu-III-ps	hsa-mir-99a	HUNK	1	0	0
tp53-mut_HPV-/modu-III-ps	hsa-mir-99a	ICA1L	1	0	0
tp53-mut_HPV-/modu-III-ps	hsa-mir-99a	ID4	1	0	0
tp53-mut_HPV-/modu-III-ps	hsa-mir-99a	IGFBP5	1	0	0
tp53-mut_HPV-/modu-III-ps	hsa-mir-99a	IGSF10	1	0	0
tp53-mut_HPV-/modu-III-ps	hsa-mir-99a	IL17RB	1	0	0
tp53-mut_HPV-/modu-III-ps	hsa-mir-99a	IL34	1	0	0
tp53-mut_HPV-/modu-III-ps	hsa-mir-99a	KATNAL2	1	0	0
tp53-mut_HPV-/modu-III-ps	hsa-mir-99a	KIAA1683	1	0	0
tp53-mut_HPV-/modu-III-ps	hsa-mir-99a	LMO4	1	1	0
tp53-mut_HPV-/modu-III-ps	hsa-mir-99a	LOC400027	1	0	0
tp53-mut_HPV-/modu-III-ps	hsa-mir-99a	LOC401093	1	0	0
tp53-mut_HPV-/modu-III-ps	hsa-mir-99a	LONRF1	1	0	0
tp53-mut_HPV-/modu-III-ps	hsa-mir-99a	LRIG1	1	0	0
tp53-mut_HPV-/modu-III-ps	hsa-mir-99a	MAP2K6	1	0	0
tp53-mut_HPV-/modu-III-ps	hsa-mir-99a	MCF2L	1	0	0
tp53-mut_HPV-/modu-III-ps	hsa-mir-99a	METTL7A	1	0	0
tp53-mut_HPV-/modu-III-ps	hsa-mir-99a	MGAT3	1	0	0
tp53-mut_HPV-/modu-III-ps	hsa-mir-99a	MGP	1	0	0
tp53-mut_HPV-/modu-III-ps	hsa-mir-99a	MYO5C	1	0	0
tp53-mut_HPV-/modu-III-ps	hsa-mir-99a	NCRNA00086	1	0	0
tp53-mut_HPV-/modu-III-ps	hsa-mir-99a	NR3C2	1	1	0
tp53-mut_HPV-/modu-III-ps	hsa-mir-99a	NTRK2	1	0	1
tp53-mut_HPV-/modu-III-ps	hsa-mir-99a	OXER1	1	0	0
tp53-mut_HPV-/modu-III-ps	hsa-mir-99a	P4HTM	1	0	0
tp53-mut_HPV-/modu-III-ps	hsa-mir-99a	PARK2	1	0	0
tp53-mut_HPV-/modu-III-ps	hsa-mir-99a	PARM1	1	0	0
tp53-mut_HPV-/modu-III-ps	hsa-mir-99a	PBX1	1	1	0
tp53-mut_HPV-/modu-III-ps	hsa-mir-99a	PIK3R3	1	0	0
tp53-mut_HPV-/modu-III-ps	hsa-mir-99a	PLAC8	1	0	0
tp53-mut_HPV-/modu-III-ps	hsa-mir-99a	PPARG	1	1	0
tp53-mut_HPV-/modu-III-ps	hsa-mir-99a	PPM1L	1	0	0
tp53-mut_HPV-/modu-III-ps	hsa-mir-99a	PRKAR2B	1	0	0
tp53-mut_HPV-/modu-III-ps	hsa-mir-99a	PTCH2	1	0	0
tp53-mut_HPV-/modu-III-ps	hsa-mir-99a	PTN	1	0	0
tp53-mut_HPV-/modu-III-ps	hsa-mir-99a	RAI2	1	0	0
tp53-mut_HPV-/modu-III-ps	hsa-mir-99a	RBPMS	1	0	0
tp53-mut_HPV-/modu-III-ps	hsa-mir-99a	REPIN1	1	0	0
tp53-mut_HPV-/modu-III-ps	hsa-mir-99a	RERG	1	0	0
tp53-mut_HPV-/modu-III-ps	hsa-mir-99a	RNF150	1	0	0
tp53-mut_HPV-/modu-III-ps	hsa-mir-99a	RNF165	1	0	0
tp53-mut_HPV-/modu-III-ps	hsa-mir-99a	RRAGD	1	0	1
tp53-mut_HPV-/modu-III-ps	hsa-mir-99a	SATB1	1	1	0
tp53-mut_HPV-/modu-III-ps	hsa-mir-99a	SBK1	1	0	0
tp53-mut_HPV-/modu-III-ps	hsa-mir-99a	SELP	1	0	0
tp53-mut_HPV-/modu-III-ps	hsa-mir-99a	SEMA3G	1	0	0
tp53-mut_HPV-/modu-III-ps	hsa-mir-99a	SEPP1	1	0	0
tp53-mut_HPV-/modu-III-ps	hsa-mir-99a	SETMAR	1	0	0
tp53-mut_HPV-/modu-III-ps	hsa-mir-99a	SH3BGRL2	1	0	0
tp53-mut_HPV-/modu-III-ps	hsa-mir-99a	SLAIN1	1	0	0
tp53-mut_HPV-/modu-III-ps	hsa-mir-99a	SLC16A14	1	0	0
tp53-mut_HPV-/modu-III-ps	hsa-mir-99a	SLC16A7	1	0	0
tp53-mut_HPV-/modu-III-ps	hsa-mir-99a	SMARCD3	1	0	0
tp53-mut_HPV-/modu-III-ps	hsa-mir-99a	SOX4	1	1	0
tp53-mut_HPV-/modu-III-ps	hsa-mir-99a	SPARCL1	1	0	0
tp53-mut_HPV-/modu-III-ps	hsa-mir-99a	SUSD4	1	0	0
tp53-mut_HPV-/modu-III-ps	hsa-mir-99a	SVIP	1	0	0
tp53-mut_HPV-/modu-III-ps	hsa-mir-99a	SYTL4	1	0	0
tp53-mut_HPV-/modu-III-ps	hsa-mir-99a	TENC1	1	0	0
tp53-mut_HPV-/modu-III-ps	hsa-mir-99a	TGFBR3	1	0	0
tp53-mut_HPV-/modu-III-ps	hsa-mir-99a	TLE2	1	0	0
tp53-mut_HPV-/modu-III-ps	hsa-mir-99a	TMEM150C	1	0	0
tp53-mut_HPV-/modu-III-ps	hsa-mir-99a	TMTC2	1	0	0
tp53-mut_HPV-/modu-III-ps	hsa-mir-99a	TSPAN12	1	0	0
tp53-mut_HPV-/modu-III-ps	hsa-mir-99a	WNK2	1	0	0
tp53-mut_HPV-/modu-III-ps	hsa-mir-99a	ZBTB7C	1	0	0
tp53-mut_HPV-/modu-III-ps	hsa-mir-99a	ZDHHC2	1	0	0
tp53-mut_HPV-/modu-III-ps	hsa-mir-99a	ZNF135	1	1	0
tp53-mut_HPV-/modu-III-ps	hsa-mir-99a	ZNF853	1	0	0
tp53-mut_HPV-/modu-IV-ne	hsa-mir-193b	2014-03-03	-1	0	0
tp53-mut_HPV-/modu-IV-ne	hsa-mir-193b	ABCA3	-1	0	0
tp53-mut_HPV-/modu-IV-ne	hsa-mir-193b	ABCC5	-1	0	0
tp53-mut_HPV-/modu-IV-ne	hsa-mir-193b	ACACB	-1	0	0
tp53-mut_HPV-/modu-IV-ne	hsa-mir-193b	ACADSB	-1	0	0
tp53-mut_HPV-/modu-IV-ne	hsa-mir-193b	ACPL2	-1	0	1
tp53-mut_HPV-/modu-IV-ne	hsa-mir-193b	ADAM23	-1	0	0
tp53-mut_HPV-/modu-IV-ne	hsa-mir-193b	ADAMTSL3	-1	0	1
tp53-mut_HPV-/modu-IV-ne	hsa-mir-193b	AGT	-1	0	0
tp53-mut_HPV-/modu-IV-ne	hsa-mir-193b	ALDH1A1	-1	0	0
tp53-mut_HPV-/modu-IV-ne	hsa-mir-193b	AMOT	-1	0	0
tp53-mut_HPV-/modu-IV-ne	hsa-mir-193b	ANK2	-1	0	0
tp53-mut_HPV-/modu-IV-ne	hsa-mir-193b	ANKRD6	-1	0	0
tp53-mut_HPV-/modu-IV-ne	hsa-mir-193b	APOD	-1	0	0
tp53-mut_HPV-/modu-IV-ne	hsa-mir-193b	APPL1	-1	0	1
tp53-mut_HPV-/modu-IV-ne	hsa-mir-193b	ARNT2	-1	1	1
tp53-mut_HPV-/modu-IV-ne	hsa-mir-193b	ASAH1	-1	0	0
tp53-mut_HPV-/modu-IV-ne	hsa-mir-193b	ASPN	-1	0	0
tp53-mut_HPV-/modu-IV-ne	hsa-mir-193b	ATP8A1	-1	0	0
tp53-mut_HPV-/modu-IV-ne	hsa-mir-193b	AVPR2	-1	0	0
tp53-mut_HPV-/modu-IV-ne	hsa-mir-193b	BCL2	-1	0	0
tp53-mut_HPV-/modu-IV-ne	hsa-mir-193b	C11orf93	-1	0	0
tp53-mut_HPV-/modu-IV-ne	hsa-mir-193b	CABC1	-1	0	0
tp53-mut_HPV-/modu-IV-ne	hsa-mir-193b	CACNA2D2	-1	0	1
tp53-mut_HPV-/modu-IV-ne	hsa-mir-193b	CBX7	-1	0	1
tp53-mut_HPV-/modu-IV-ne	hsa-mir-193b	CD200	-1	0	0
tp53-mut_HPV-/modu-IV-ne	hsa-mir-193b	CGNL1	-1	0	1
tp53-mut_HPV-/modu-IV-ne	hsa-mir-193b	CHPT1	-1	0	0
tp53-mut_HPV-/modu-IV-ne	hsa-mir-193b	CLDN11	-1	0	0
tp53-mut_HPV-/modu-IV-ne	hsa-mir-193b	CLEC3B	-1	0	0
tp53-mut_HPV-/modu-IV-ne	hsa-mir-193b	CLIC6	-1	0	0
tp53-mut_HPV-/modu-IV-ne	hsa-mir-193b	CNKSR3	-1	0	0
tp53-mut_HPV-/modu-IV-ne	hsa-mir-193b	COCH	-1	0	0
tp53-mut_HPV-/modu-IV-ne	hsa-mir-193b	CPXM2	-1	0	0
tp53-mut_HPV-/modu-IV-ne	hsa-mir-193b	CXCR4	-1	0	0
tp53-mut_HPV-/modu-IV-ne	hsa-mir-193b	CYP27A1	-1	0	0
tp53-mut_HPV-/modu-IV-ne	hsa-mir-193b	DDAH2	-1	0	0
tp53-mut_HPV-/modu-IV-ne	hsa-mir-193b	DIO2	-1	0	1
tp53-mut_HPV-/modu-IV-ne	hsa-mir-193b	ELN	-1	0	0
tp53-mut_HPV-/modu-IV-ne	hsa-mir-193b	ELOVL2	-1	0	0
tp53-mut_HPV-/modu-IV-ne	hsa-mir-193b	ENPP4	-1	0	0
tp53-mut_HPV-/modu-IV-ne	hsa-mir-193b	EPHB6	-1	0	0
tp53-mut_HPV-/modu-IV-ne	hsa-mir-193b	EYA2	-1	0	0
tp53-mut_HPV-/modu-IV-ne	hsa-mir-193b	FAM171A1	-1	0	0
tp53-mut_HPV-/modu-IV-ne	hsa-mir-193b	FAM174B	-1	0	0
tp53-mut_HPV-/modu-IV-ne	hsa-mir-193b	FGFBP3	-1	0	0
tp53-mut_HPV-/modu-IV-ne	hsa-mir-193b	FIGNL2	-1	0	1
tp53-mut_HPV-/modu-IV-ne	hsa-mir-193b	FLJ13197	-1	0	0
tp53-mut_HPV-/modu-IV-ne	hsa-mir-193b	FRY	-1	0	0
tp53-mut_HPV-/modu-IV-ne	hsa-mir-193b	GATM	-1	0	0
tp53-mut_HPV-/modu-IV-ne	hsa-mir-193b	GKAP1	-1	0	0
tp53-mut_HPV-/modu-IV-ne	hsa-mir-193b	GLT25D2	-1	0	0
tp53-mut_HPV-/modu-IV-ne	hsa-mir-193b	GPC3	-1	0	0
tp53-mut_HPV-/modu-IV-ne	hsa-mir-193b	GPR133	-1	0	0
tp53-mut_HPV-/modu-IV-ne	hsa-mir-193b	GPRASP1	-1	0	0
tp53-mut_HPV-/modu-IV-ne	hsa-mir-193b	GULP1	-1	0	0
tp53-mut_HPV-/modu-IV-ne	hsa-mir-193b	HEY1	-1	1	0
tp53-mut_HPV-/modu-IV-ne	hsa-mir-193b	HHEX	-1	1	0
tp53-mut_HPV-/modu-IV-ne	hsa-mir-193b	HLF	-1	1	0
tp53-mut_HPV-/modu-IV-ne	hsa-mir-193b	HUNK	-1	0	1
tp53-mut_HPV-/modu-IV-ne	hsa-mir-193b	ICA1L	-1	0	0
tp53-mut_HPV-/modu-IV-ne	hsa-mir-193b	IGFBP5	-1	0	1
tp53-mut_HPV-/modu-IV-ne	hsa-mir-193b	IGSF10	-1	0	0
tp53-mut_HPV-/modu-IV-ne	hsa-mir-193b	IL34	-1	0	0
tp53-mut_HPV-/modu-IV-ne	hsa-mir-193b	KATNAL2	-1	0	0
tp53-mut_HPV-/modu-IV-ne	hsa-mir-193b	KCNJ11	-1	0	1
tp53-mut_HPV-/modu-IV-ne	hsa-mir-193b	KHDRBS3	-1	0	0
tp53-mut_HPV-/modu-IV-ne	hsa-mir-193b	KIAA1211	-1	0	0
tp53-mut_HPV-/modu-IV-ne	hsa-mir-193b	KIAA1683	-1	0	0
tp53-mut_HPV-/modu-IV-ne	hsa-mir-193b	KLHL23	-1	0	1
tp53-mut_HPV-/modu-IV-ne	hsa-mir-193b	L3MBTL4	-1	1	0
tp53-mut_HPV-/modu-IV-ne	hsa-mir-193b	LMO4	-1	1	1
tp53-mut_HPV-/modu-IV-ne	hsa-mir-193b	LOC286367	-1	0	0
tp53-mut_HPV-/modu-IV-ne	hsa-mir-193b	LOC400027	-1	0	0
tp53-mut_HPV-/modu-IV-ne	hsa-mir-193b	LONRF1	-1	0	0
tp53-mut_HPV-/modu-IV-ne	hsa-mir-193b	LRIG1	-1	0	0
tp53-mut_HPV-/modu-IV-ne	hsa-mir-193b	MAML3	-1	0	0
tp53-mut_HPV-/modu-IV-ne	hsa-mir-193b	MAP2K6	-1	0	0
tp53-mut_HPV-/modu-IV-ne	hsa-mir-193b	MCF2L	-1	0	0
tp53-mut_HPV-/modu-IV-ne	hsa-mir-193b	METTL7A	-1	0	0
tp53-mut_HPV-/modu-IV-ne	hsa-mir-193b	MGAT3	-1	0	1
tp53-mut_HPV-/modu-IV-ne	hsa-mir-193b	MGP	-1	0	0
tp53-mut_HPV-/modu-IV-ne	hsa-mir-193b	MIAT	-1	0	0
tp53-mut_HPV-/modu-IV-ne	hsa-mir-193b	MITF	-1	0	0
tp53-mut_HPV-/modu-IV-ne	hsa-mir-193b	MYB	-1	1	0
tp53-mut_HPV-/modu-IV-ne	hsa-mir-193b	MYCN	-1	1	1
tp53-mut_HPV-/modu-IV-ne	hsa-mir-193b	MYH11	-1	0	0
tp53-mut_HPV-/modu-IV-ne	hsa-mir-193b	MYO5C	-1	0	0
tp53-mut_HPV-/modu-IV-ne	hsa-mir-193b	NCRNA00086	-1	0	0
tp53-mut_HPV-/modu-IV-ne	hsa-mir-193b	NR3C2	-1	1	0
tp53-mut_HPV-/modu-IV-ne	hsa-mir-193b	NTRK2	-1	0	1
tp53-mut_HPV-/modu-IV-ne	hsa-mir-193b	OXER1	-1	0	0
tp53-mut_HPV-/modu-IV-ne	hsa-mir-193b	P4HTM	-1	0	0
tp53-mut_HPV-/modu-IV-ne	hsa-mir-193b	PARK2	-1	0	0
tp53-mut_HPV-/modu-IV-ne	hsa-mir-193b	PARM1	-1	0	0
tp53-mut_HPV-/modu-IV-ne	hsa-mir-193b	PBX1	-1	1	1
tp53-mut_HPV-/modu-IV-ne	hsa-mir-193b	PIK3R3	-1	0	1
tp53-mut_HPV-/modu-IV-ne	hsa-mir-193b	PKDCC	-1	0	0
tp53-mut_HPV-/modu-IV-ne	hsa-mir-193b	PLAC9	-1	0	0
tp53-mut_HPV-/modu-IV-ne	hsa-mir-193b	POU6F1	-1	1	1
tp53-mut_HPV-/modu-IV-ne	hsa-mir-193b	PPARG	-1	1	0
tp53-mut_HPV-/modu-IV-ne	hsa-mir-193b	PPM1L	-1	0	0
tp53-mut_HPV-/modu-IV-ne	hsa-mir-193b	PRELP	-1	0	0
tp53-mut_HPV-/modu-IV-ne	hsa-mir-193b	PRKAR2B	-1	0	0
tp53-mut_HPV-/modu-IV-ne	hsa-mir-193b	PRKD1	-1	0	0
tp53-mut_HPV-/modu-IV-ne	hsa-mir-193b	PTCH2	-1	0	0
tp53-mut_HPV-/modu-IV-ne	hsa-mir-193b	RAI2	-1	0	0
tp53-mut_HPV-/modu-IV-ne	hsa-mir-193b	RARB	-1	0	0
tp53-mut_HPV-/modu-IV-ne	hsa-mir-193b	RBPMS	-1	0	0
tp53-mut_HPV-/modu-IV-ne	hsa-mir-193b	REPIN1	-1	0	0
tp53-mut_HPV-/modu-IV-ne	hsa-mir-193b	RERG	-1	0	0
tp53-mut_HPV-/modu-IV-ne	hsa-mir-193b	RGS11	-1	0	0
tp53-mut_HPV-/modu-IV-ne	hsa-mir-193b	RNF150	-1	0	0
tp53-mut_HPV-/modu-IV-ne	hsa-mir-193b	RNF180	-1	0	0
tp53-mut_HPV-/modu-IV-ne	hsa-mir-193b	RRAGD	-1	0	0
tp53-mut_HPV-/modu-IV-ne	hsa-mir-193b	SARM1	-1	0	1
tp53-mut_HPV-/modu-IV-ne	hsa-mir-193b	SATB1	-1	1	0
tp53-mut_HPV-/modu-IV-ne	hsa-mir-193b	SBK1	-1	0	1
tp53-mut_HPV-/modu-IV-ne	hsa-mir-193b	SEMA3G	-1	0	0
tp53-mut_HPV-/modu-IV-ne	hsa-mir-193b	SFRP4	-1	0	0
tp53-mut_HPV-/modu-IV-ne	hsa-mir-193b	SLAIN1	-1	0	0
tp53-mut_HPV-/modu-IV-ne	hsa-mir-193b	SLC47A1	-1	0	0
tp53-mut_HPV-/modu-IV-ne	hsa-mir-193b	SMARCD3	-1	0	0
tp53-mut_HPV-/modu-IV-ne	hsa-mir-193b	SNED1	-1	0	0
tp53-mut_HPV-/modu-IV-ne	hsa-mir-193b	SUSD4	-1	0	0
tp53-mut_HPV-/modu-IV-ne	hsa-mir-193b	SYNGR1	-1	0	0
tp53-mut_HPV-/modu-IV-ne	hsa-mir-193b	SYTL4	-1	0	0
tp53-mut_HPV-/modu-IV-ne	hsa-mir-193b	TLE2	-1	0	0
tp53-mut_HPV-/modu-IV-ne	hsa-mir-193b	TLR5	-1	0	0
tp53-mut_HPV-/modu-IV-ne	hsa-mir-193b	TMEM119	-1	0	0
tp53-mut_HPV-/modu-IV-ne	hsa-mir-193b	TMEM150C	-1	0	1
tp53-mut_HPV-/modu-IV-ne	hsa-mir-193b	TMEM90B	-1	0	0
tp53-mut_HPV-/modu-IV-ne	hsa-mir-193b	TMEM98	-1	0	0
tp53-mut_HPV-/modu-IV-ne	hsa-mir-193b	TMTC2	-1	0	0
tp53-mut_HPV-/modu-IV-ne	hsa-mir-193b	TNIK	-1	0	0
tp53-mut_HPV-/modu-IV-ne	hsa-mir-193b	TNXB	-1	0	0
tp53-mut_HPV-/modu-IV-ne	hsa-mir-193b	TRIM2	-1	0	0
tp53-mut_HPV-/modu-IV-ne	hsa-mir-193b	TSPAN12	-1	0	0
tp53-mut_HPV-/modu-IV-ne	hsa-mir-193b	TSPAN18	-1	0	0
tp53-mut_HPV-/modu-IV-ne	hsa-mir-193b	WNK2	-1	0	0
tp53-mut_HPV-/modu-IV-ne	hsa-mir-193b	ZBTB7C	-1	0	0
tp53-mut_HPV-/modu-IV-ne	hsa-mir-193b	ZDHHC2	-1	0	0
tp53-mut_HPV-/modu-IV-ne	hsa-mir-193b	ZMAT1	-1	0	0
tp53-mut_HPV-/modu-IV-ne	hsa-mir-193b	ZNF135	-1	1	0
tp53-mut_HPV-/modu-IV-ne	hsa-mir-193b	ZNF418	-1	0	0
tp53-mut_HPV-/modu-IV-ne	hsa-mir-193b	ZNF853	-1	0	0
tp53-mut_HPV-/modu-IV-ne	hsa-mir-31	2014-03-03	-1	0	0
tp53-mut_HPV-/modu-IV-ne	hsa-mir-31	ABCC5	-1	0	0
tp53-mut_HPV-/modu-IV-ne	hsa-mir-31	ACACB	-1	0	1
tp53-mut_HPV-/modu-IV-ne	hsa-mir-31	ACPL2	-1	0	0
tp53-mut_HPV-/modu-IV-ne	hsa-mir-31	ADAM23	-1	0	0
tp53-mut_HPV-/modu-IV-ne	hsa-mir-31	AGT	-1	0	1
tp53-mut_HPV-/modu-IV-ne	hsa-mir-31	ALDH1A1	-1	0	0
tp53-mut_HPV-/modu-IV-ne	hsa-mir-31	AMOT	-1	0	1
tp53-mut_HPV-/modu-IV-ne	hsa-mir-31	ANK2	-1	0	0
tp53-mut_HPV-/modu-IV-ne	hsa-mir-31	APOD	-1	0	0
tp53-mut_HPV-/modu-IV-ne	hsa-mir-31	APPL1	-1	0	1
tp53-mut_HPV-/modu-IV-ne	hsa-mir-31	ARNT2	-1	1	0
tp53-mut_HPV-/modu-IV-ne	hsa-mir-31	ASPN	-1	0	0
tp53-mut_HPV-/modu-IV-ne	hsa-mir-31	ATP8A1	-1	0	1
tp53-mut_HPV-/modu-IV-ne	hsa-mir-31	AVPR2	-1	0	1
tp53-mut_HPV-/modu-IV-ne	hsa-mir-31	BCL2	-1	0	0
tp53-mut_HPV-/modu-IV-ne	hsa-mir-31	C11orf93	-1	0	0
tp53-mut_HPV-/modu-IV-ne	hsa-mir-31	CABC1	-1	0	0
tp53-mut_HPV-/modu-IV-ne	hsa-mir-31	CACNA2D2	-1	0	1
tp53-mut_HPV-/modu-IV-ne	hsa-mir-31	CBX7	-1	0	0
tp53-mut_HPV-/modu-IV-ne	hsa-mir-31	CD200	-1	0	0
tp53-mut_HPV-/modu-IV-ne	hsa-mir-31	CGNL1	-1	0	0
tp53-mut_HPV-/modu-IV-ne	hsa-mir-31	CHPT1	-1	0	0
tp53-mut_HPV-/modu-IV-ne	hsa-mir-31	CLDN11	-1	0	0
tp53-mut_HPV-/modu-IV-ne	hsa-mir-31	CLIC6	-1	0	0
tp53-mut_HPV-/modu-IV-ne	hsa-mir-31	CNKSR3	-1	0	0
tp53-mut_HPV-/modu-IV-ne	hsa-mir-31	COCH	-1	0	0
tp53-mut_HPV-/modu-IV-ne	hsa-mir-31	CPXM2	-1	0	0
tp53-mut_HPV-/modu-IV-ne	hsa-mir-31	CXCR4	-1	0	0
tp53-mut_HPV-/modu-IV-ne	hsa-mir-31	CYP27A1	-1	0	0
tp53-mut_HPV-/modu-IV-ne	hsa-mir-31	DDAH2	-1	0	0
tp53-mut_HPV-/modu-IV-ne	hsa-mir-31	DIO2	-1	0	0
tp53-mut_HPV-/modu-IV-ne	hsa-mir-31	ELN	-1	0	0
tp53-mut_HPV-/modu-IV-ne	hsa-mir-31	ELOVL2	-1	0	0
tp53-mut_HPV-/modu-IV-ne	hsa-mir-31	ENPP4	-1	0	0
tp53-mut_HPV-/modu-IV-ne	hsa-mir-31	EPHB6	-1	0	0
tp53-mut_HPV-/modu-IV-ne	hsa-mir-31	EYA2	-1	0	0
tp53-mut_HPV-/modu-IV-ne	hsa-mir-31	FAM171A1	-1	0	0
tp53-mut_HPV-/modu-IV-ne	hsa-mir-31	FAM174B	-1	0	1
tp53-mut_HPV-/modu-IV-ne	hsa-mir-31	FIGNL2	-1	0	1
tp53-mut_HPV-/modu-IV-ne	hsa-mir-31	FRY	-1	0	0
tp53-mut_HPV-/modu-IV-ne	hsa-mir-31	GATM	-1	0	0
tp53-mut_HPV-/modu-IV-ne	hsa-mir-31	GLT25D2	-1	0	1
tp53-mut_HPV-/modu-IV-ne	hsa-mir-31	GPC3	-1	0	0
tp53-mut_HPV-/modu-IV-ne	hsa-mir-31	GPR133	-1	0	0
tp53-mut_HPV-/modu-IV-ne	hsa-mir-31	GPRASP1	-1	0	0
tp53-mut_HPV-/modu-IV-ne	hsa-mir-31	GULP1	-1	0	0
tp53-mut_HPV-/modu-IV-ne	hsa-mir-31	HEY1	-1	1	0
tp53-mut_HPV-/modu-IV-ne	hsa-mir-31	HHEX	-1	1	0
tp53-mut_HPV-/modu-IV-ne	hsa-mir-31	HLF	-1	1	1
tp53-mut_HPV-/modu-IV-ne	hsa-mir-31	HUNK	-1	0	1
tp53-mut_HPV-/modu-IV-ne	hsa-mir-31	ICA1L	-1	0	1
tp53-mut_HPV-/modu-IV-ne	hsa-mir-31	IGFBP5	-1	0	0
tp53-mut_HPV-/modu-IV-ne	hsa-mir-31	IGSF10	-1	0	0
tp53-mut_HPV-/modu-IV-ne	hsa-mir-31	KCNJ11	-1	0	0
tp53-mut_HPV-/modu-IV-ne	hsa-mir-31	KHDRBS3	-1	0	1
tp53-mut_HPV-/modu-IV-ne	hsa-mir-31	KIAA1211	-1	0	1
tp53-mut_HPV-/modu-IV-ne	hsa-mir-31	KIAA1683	-1	0	0
tp53-mut_HPV-/modu-IV-ne	hsa-mir-31	LMO4	-1	1	0
tp53-mut_HPV-/modu-IV-ne	hsa-mir-31	LOC400027	-1	0	0
tp53-mut_HPV-/modu-IV-ne	hsa-mir-31	LONRF1	-1	0	0
tp53-mut_HPV-/modu-IV-ne	hsa-mir-31	LRIG1	-1	0	0
tp53-mut_HPV-/modu-IV-ne	hsa-mir-31	MAML3	-1	0	0
tp53-mut_HPV-/modu-IV-ne	hsa-mir-31	MAP2K6	-1	0	0
tp53-mut_HPV-/modu-IV-ne	hsa-mir-31	MCF2L	-1	0	0
tp53-mut_HPV-/modu-IV-ne	hsa-mir-31	METTL7A	-1	0	0
tp53-mut_HPV-/modu-IV-ne	hsa-mir-31	MGAT3	-1	0	0
tp53-mut_HPV-/modu-IV-ne	hsa-mir-31	MGP	-1	0	0
tp53-mut_HPV-/modu-IV-ne	hsa-mir-31	MIAT	-1	0	0
tp53-mut_HPV-/modu-IV-ne	hsa-mir-31	MITF	-1	0	1
tp53-mut_HPV-/modu-IV-ne	hsa-mir-31	MRAP2	-1	0	0
tp53-mut_HPV-/modu-IV-ne	hsa-mir-31	MYB	-1	1	0
tp53-mut_HPV-/modu-IV-ne	hsa-mir-31	MYCN	-1	1	0
tp53-mut_HPV-/modu-IV-ne	hsa-mir-31	MYH11	-1	0	0
tp53-mut_HPV-/modu-IV-ne	hsa-mir-31	NR3C2	-1	1	1
tp53-mut_HPV-/modu-IV-ne	hsa-mir-31	OXER1	-1	0	0
tp53-mut_HPV-/modu-IV-ne	hsa-mir-31	P4HTM	-1	0	1
tp53-mut_HPV-/modu-IV-ne	hsa-mir-31	PARK2	-1	0	0
tp53-mut_HPV-/modu-IV-ne	hsa-mir-31	PBX1	-1	1	0
tp53-mut_HPV-/modu-IV-ne	hsa-mir-31	PKDCC	-1	0	0
tp53-mut_HPV-/modu-IV-ne	hsa-mir-31	PLAC9	-1	0	0
tp53-mut_HPV-/modu-IV-ne	hsa-mir-31	POU6F1	-1	1	0
tp53-mut_HPV-/modu-IV-ne	hsa-mir-31	PPARG	-1	1	0
tp53-mut_HPV-/modu-IV-ne	hsa-mir-31	PPM1L	-1	0	0
tp53-mut_HPV-/modu-IV-ne	hsa-mir-31	PRELP	-1	0	1
tp53-mut_HPV-/modu-IV-ne	hsa-mir-31	PRKAR2B	-1	0	1
tp53-mut_HPV-/modu-IV-ne	hsa-mir-31	PRKD1	-1	0	0
tp53-mut_HPV-/modu-IV-ne	hsa-mir-31	PTCH2	-1	0	0
tp53-mut_HPV-/modu-IV-ne	hsa-mir-31	RAI2	-1	0	0
tp53-mut_HPV-/modu-IV-ne	hsa-mir-31	RARB	-1	0	0
tp53-mut_HPV-/modu-IV-ne	hsa-mir-31	REPIN1	-1	0	0
tp53-mut_HPV-/modu-IV-ne	hsa-mir-31	RGS11	-1	0	1
tp53-mut_HPV-/modu-IV-ne	hsa-mir-31	RNF150	-1	0	0
tp53-mut_HPV-/modu-IV-ne	hsa-mir-31	RNF180	-1	0	0
tp53-mut_HPV-/modu-IV-ne	hsa-mir-31	RRAGD	-1	0	0
tp53-mut_HPV-/modu-IV-ne	hsa-mir-31	SATB1	-1	1	0
tp53-mut_HPV-/modu-IV-ne	hsa-mir-31	SBK1	-1	0	1
tp53-mut_HPV-/modu-IV-ne	hsa-mir-31	SEMA3G	-1	0	0
tp53-mut_HPV-/modu-IV-ne	hsa-mir-31	SFRP4	-1	0	0
tp53-mut_HPV-/modu-IV-ne	hsa-mir-31	SLAIN1	-1	0	0
tp53-mut_HPV-/modu-IV-ne	hsa-mir-31	SLC16A14	-1	0	1
tp53-mut_HPV-/modu-IV-ne	hsa-mir-31	SLC47A1	-1	0	1
tp53-mut_HPV-/modu-IV-ne	hsa-mir-31	SMARCD3	-1	0	0
tp53-mut_HPV-/modu-IV-ne	hsa-mir-31	SNED1	-1	0	0
tp53-mut_HPV-/modu-IV-ne	hsa-mir-31	SUSD4	-1	0	0
tp53-mut_HPV-/modu-IV-ne	hsa-mir-31	SYNGR1	-1	0	0
tp53-mut_HPV-/modu-IV-ne	hsa-mir-31	SYTL4	-1	0	0
tp53-mut_HPV-/modu-IV-ne	hsa-mir-31	TLE2	-1	0	0
tp53-mut_HPV-/modu-IV-ne	hsa-mir-31	TLR5	-1	0	0
tp53-mut_HPV-/modu-IV-ne	hsa-mir-31	TMEM119	-1	0	0
tp53-mut_HPV-/modu-IV-ne	hsa-mir-31	TMEM150C	-1	0	0
tp53-mut_HPV-/modu-IV-ne	hsa-mir-31	TMEM90B	-1	0	0
tp53-mut_HPV-/modu-IV-ne	hsa-mir-31	TMEM98	-1	0	0
tp53-mut_HPV-/modu-IV-ne	hsa-mir-31	TNIK	-1	0	1
tp53-mut_HPV-/modu-IV-ne	hsa-mir-31	TNXB	-1	0	0
tp53-mut_HPV-/modu-IV-ne	hsa-mir-31	TSPAN12	-1	0	0
tp53-mut_HPV-/modu-IV-ne	hsa-mir-31	TSPAN18	-1	0	1
tp53-mut_HPV-/modu-IV-ne	hsa-mir-31	WNK2	-1	0	0
tp53-mut_HPV-/modu-IV-ne	hsa-mir-31	ZBTB7C	-1	0	1
tp53-mut_HPV-/modu-IV-ne	hsa-mir-31	ZDHHC2	-1	0	0
tp53-mut_HPV-/modu-IV-ne	hsa-mir-31	ZMAT1	-1	0	0
tp53-mut_HPV-/modu-IV-ne	hsa-mir-31	ZNF135	-1	1	0
tp53-mut_HPV-/modu-IV-ne	hsa-mir-31	ZNF418	-1	0	1
tp53-mut_HPV-/modu-IV-ne	hsa-mir-31	ZNF711	-1	0	0
tp53-mut_HPV-/modu-IV-ne	hsa-mir-31	ZNF853	-1	0	0
tp53-mut_HPV-/modu-IV-ne	hsa-mir-584	2014-03-03	-1	0	0
tp53-mut_HPV-/modu-IV-ne	hsa-mir-584	ABCA3	-1	0	0
tp53-mut_HPV-/modu-IV-ne	hsa-mir-584	ABCC5	-1	0	0
tp53-mut_HPV-/modu-IV-ne	hsa-mir-584	ACACB	-1	0	0
tp53-mut_HPV-/modu-IV-ne	hsa-mir-584	ACADSB	-1	0	1
tp53-mut_HPV-/modu-IV-ne	hsa-mir-584	ACPL2	-1	0	0
tp53-mut_HPV-/modu-IV-ne	hsa-mir-584	ADAM23	-1	0	0
[truncated: 2,359 more rows]

## Sheet: tp53-wild_HPV-
modu-ID	miRNA	Gene	correlation-sign	TF-indicator	sequence-affinity-indicator
tp53-wild_HPV-/modu-I-ne	hsa-mir-370	AIM1L	-1	0	0
tp53-wild_HPV-/modu-I-ne	hsa-mir-370	EPN3	-1	0	1
tp53-wild_HPV-/modu-I-ne	hsa-mir-370	LAD1	-1	0	0
tp53-wild_HPV-/modu-I-ne	hsa-mir-370	LASS4	-1	0	0
tp53-wild_HPV-/modu-I-ne	hsa-mir-370	OVOL1	-1	0	1
tp53-wild_HPV-/modu-I-ne	hsa-mir-370	RAB11A	-1	0	1
tp53-wild_HPV-/modu-I-ne	hsa-mir-370	SMAGP	-1	0	0
tp53-wild_HPV-/modu-I-ne	hsa-mir-370	TGM1	-1	0	0
tp53-wild_HPV-/modu-I-ne	hsa-mir-370	TIAM1	-1	0	0
tp53-wild_HPV-/modu-I-ne	hsa-mir-370	TYMP	-1	0	0
tp53-wild_HPV-/modu-I-ne	hsa-mir-370	VLDLR	-1	0	0
tp53-wild_HPV-/modu-I-ne	hsa-mir-370	ZNF750	-1	0	0
tp53-wild_HPV-/modu-I-ne	hsa-mir-379	CCDC120	-1	0	0
tp53-wild_HPV-/modu-I-ne	hsa-mir-379	EPHA1	-1	0	0
tp53-wild_HPV-/modu-I-ne	hsa-mir-379	EPN3	-1	0	0
tp53-wild_HPV-/modu-I-ne	hsa-mir-379	LAD1	-1	0	0
tp53-wild_HPV-/modu-I-ne	hsa-mir-379	LPAR6	-1	0	0
tp53-wild_HPV-/modu-I-ne	hsa-mir-379	RAB11A	-1	0	0
tp53-wild_HPV-/modu-I-ne	hsa-mir-379	S100A8	-1	0	0
tp53-wild_HPV-/modu-I-ne	hsa-mir-379	SMAGP	-1	0	0
tp53-wild_HPV-/modu-I-ne	hsa-mir-379	TIAM1	-1	0	0
tp53-wild_HPV-/modu-I-ne	hsa-mir-379	VLDLR	-1	0	0
tp53-wild_HPV-/modu-I-ne	hsa-mir-379	ZNF750	-1	0	0
tp53-wild_HPV-/modu-I-ne	hsa-mir-382	EPN3	-1	0	0
tp53-wild_HPV-/modu-I-ne	hsa-mir-382	ESRP2	-1	0	0
tp53-wild_HPV-/modu-I-ne	hsa-mir-382	OVOL1	-1	0	0
tp53-wild_HPV-/modu-I-ne	hsa-mir-382	SMAGP	-1	0	0
tp53-wild_HPV-/modu-I-ne	hsa-mir-382	TGM1	-1	0	0
tp53-wild_HPV-/modu-I-ne	hsa-mir-382	VLDLR	-1	0	0
tp53-wild_HPV-/modu-I-ne	hsa-mir-410	EPN3	-1	0	0
tp53-wild_HPV-/modu-I-ne	hsa-mir-410	ESRP2	-1	0	0
tp53-wild_HPV-/modu-I-ne	hsa-mir-410	N4BP3	-1	0	0
tp53-wild_HPV-/modu-I-ne	hsa-mir-410	OVOL1	-1	0	0
tp53-wild_HPV-/modu-I-ne	hsa-mir-410	SMAGP	-1	0	0
tp53-wild_HPV-/modu-I-ne	hsa-mir-410	TGM1	-1	0	0
tp53-wild_HPV-/modu-I-ne	hsa-mir-410	TYMP	-1	0	0
tp53-wild_HPV-/modu-I-ne	hsa-mir-410	ZNF750	-1	0	0
tp53-wild_HPV-/modu-I-ne	hsa-mir-411	CCDC120	-1	0	0
tp53-wild_HPV-/modu-I-ne	hsa-mir-411	EPN3	-1	0	0
tp53-wild_HPV-/modu-I-ne	hsa-mir-411	FAM129B	-1	0	1
tp53-wild_HPV-/modu-I-ne	hsa-mir-411	GBP6	-1	0	0
tp53-wild_HPV-/modu-I-ne	hsa-mir-411	SMAGP	-1	0	0
tp53-wild_HPV-/modu-I-ne	hsa-mir-411	TIAM1	-1	0	0
tp53-wild_HPV-/modu-I-ne	hsa-mir-411	VLDLR	-1	0	0
tp53-wild_HPV-/modu-I-ne	hsa-mir-411	ZNF750	-1	0	0
tp53-wild_HPV-/modu-I-ne	hsa-mir-431	EPN3	-1	0	0
tp53-wild_HPV-/modu-I-ne	hsa-mir-431	LASS4	-1	0	0
tp53-wild_HPV-/modu-I-ne	hsa-mir-431	N4BP3	-1	0	0
tp53-wild_HPV-/modu-I-ne	hsa-mir-431	OVOL1	-1	0	0
tp53-wild_HPV-/modu-I-ne	hsa-mir-431	RAB11A	-1	0	0
tp53-wild_HPV-/modu-I-ne	hsa-mir-431	SMAGP	-1	0	0
tp53-wild_HPV-/modu-I-ne	hsa-mir-431	ZNF750	-1	0	0
tp53-wild_HPV-/modu-I-ne	hsa-mir-493	EPHA1	-1	0	0
tp53-wild_HPV-/modu-I-ne	hsa-mir-493	EPN3	-1	0	0
tp53-wild_HPV-/modu-I-ne	hsa-mir-493	ESRP2	-1	0	1
tp53-wild_HPV-/modu-I-ne	hsa-mir-493	GBP6	-1	0	0
tp53-wild_HPV-/modu-I-ne	hsa-mir-493	LAD1	-1	0	0
tp53-wild_HPV-/modu-I-ne	hsa-mir-493	MX2	-1	0	1
tp53-wild_HPV-/modu-I-ne	hsa-mir-493	OVOL1	-1	0	0
tp53-wild_HPV-/modu-I-ne	hsa-mir-493	TGM1	-1	0	0
tp53-wild_HPV-/modu-I-ne	hsa-mir-493	TMEM40	-1	0	0
tp53-wild_HPV-/modu-I-ne	hsa-mir-493	VLDLR	-1	0	0
tp53-wild_HPV-/modu-I-ne	hsa-mir-493	ZNF185	-1	0	0
tp53-wild_HPV-/modu-I-ne	hsa-mir-758	ANKRD22	-1	0	0
tp53-wild_HPV-/modu-I-ne	hsa-mir-758	CD24	-1	0	1
tp53-wild_HPV-/modu-I-ne	hsa-mir-758	EPHA1	-1	0	0
tp53-wild_HPV-/modu-I-ne	hsa-mir-758	EPN3	-1	0	1
tp53-wild_HPV-/modu-I-ne	hsa-mir-758	GBP6	-1	0	0
tp53-wild_HPV-/modu-I-ne	hsa-mir-758	LAD1	-1	0	0
tp53-wild_HPV-/modu-I-ne	hsa-mir-758	LPAR6	-1	0	0
tp53-wild_HPV-/modu-I-ne	hsa-mir-758	MX2	-1	0	0
tp53-wild_HPV-/modu-I-ne	hsa-mir-758	OVOL1	-1	0	0
tp53-wild_HPV-/modu-I-ne	hsa-mir-758	PRSS27	-1	0	0
tp53-wild_HPV-/modu-I-ne	hsa-mir-758	S100A8	-1	0	0
tp53-wild_HPV-/modu-I-ne	hsa-mir-758	S100A9	-1	0	0
tp53-wild_HPV-/modu-I-ne	hsa-mir-758	SMAGP	-1	0	0
tp53-wild_HPV-/modu-I-ne	hsa-mir-758	TIAM1	-1	0	1
tp53-wild_HPV-/modu-I-ne	hsa-mir-758	TYMP	-1	0	0
tp53-wild_HPV-/modu-I-ne	hsa-mir-758	VLDLR	-1	0	0
tp53-wild_HPV-/modu-I-ne	hsa-mir-758	ZNF750	-1	0	0
tp53-wild_HPV-/modu-I-ne	hsa-mir-889	AIM1L	-1	0	0
tp53-wild_HPV-/modu-I-ne	hsa-mir-889	ANKRD22	-1	0	0
tp53-wild_HPV-/modu-I-ne	hsa-mir-889	CD24	-1	0	1
tp53-wild_HPV-/modu-I-ne	hsa-mir-889	EPHA1	-1	0	0
tp53-wild_HPV-/modu-I-ne	hsa-mir-889	EPN3	-1	0	0
tp53-wild_HPV-/modu-I-ne	hsa-mir-889	ESRP2	-1	0	0
tp53-wild_HPV-/modu-I-ne	hsa-mir-889	FAM129B	-1	0	0
tp53-wild_HPV-/modu-I-ne	hsa-mir-889	LAD1	-1	0	0
tp53-wild_HPV-/modu-I-ne	hsa-mir-889	OVOL1	-1	0	0
tp53-wild_HPV-/modu-I-ne	hsa-mir-889	PRSS27	-1	0	0
tp53-wild_HPV-/modu-I-ne	hsa-mir-889	S100A8	-1	0	0
tp53-wild_HPV-/modu-I-ne	hsa-mir-889	S100A9	-1	0	0
tp53-wild_HPV-/modu-I-ne	hsa-mir-889	TGM1	-1	0	0
tp53-wild_HPV-/modu-I-ne	hsa-mir-889	TIAM1	-1	0	0
tp53-wild_HPV-/modu-I-ne	hsa-mir-889	TMEM40	-1	0	0
tp53-wild_HPV-/modu-I-ne	hsa-mir-889	TYMP	-1	0	0
tp53-wild_HPV-/modu-I-ne	hsa-mir-889	VLDLR	-1	0	0
tp53-wild_HPV-/modu-I-ne	hsa-mir-889	ZNF185	-1	0	0
tp53-wild_HPV-/modu-I-ne	hsa-mir-889	ZNF750	-1	0	1
tp53-wild_HPV-/modu-I-ps	hsa-mir-370	ADAM12	1	0	0
tp53-wild_HPV-/modu-I-ps	hsa-mir-370	ADAMTS12	1	0	0
tp53-wild_HPV-/modu-I-ps	hsa-mir-370	ADAMTS4	1	0	0
tp53-wild_HPV-/modu-I-ps	hsa-mir-370	ADAMTS6	1	0	1
tp53-wild_HPV-/modu-I-ps	hsa-mir-370	AEBP1	1	1	0
tp53-wild_HPV-/modu-I-ps	hsa-mir-370	AGT	1	0	0
tp53-wild_HPV-/modu-I-ps	hsa-mir-370	AKT3	1	0	1
tp53-wild_HPV-/modu-I-ps	hsa-mir-370	ALPK2	1	0	0
tp53-wild_HPV-/modu-I-ps	hsa-mir-370	APBB1	1	0	1
tp53-wild_HPV-/modu-I-ps	hsa-mir-370	ARSB	1	0	0
tp53-wild_HPV-/modu-I-ps	hsa-mir-370	BCAT1	1	0	1
tp53-wild_HPV-/modu-I-ps	hsa-mir-370	BCL6B	1	0	0
tp53-wild_HPV-/modu-I-ps	hsa-mir-370	BGN	1	0	0
tp53-wild_HPV-/modu-I-ps	hsa-mir-370	BMP1	1	0	1
tp53-wild_HPV-/modu-I-ps	hsa-mir-370	C12orf23	1	0	1
tp53-wild_HPV-/modu-I-ps	hsa-mir-370	C16orf45	1	0	1
tp53-wild_HPV-/modu-I-ps	hsa-mir-370	C1QTNF6	1	0	1
tp53-wild_HPV-/modu-I-ps	hsa-mir-370	CACNA1H	1	0	1
tp53-wild_HPV-/modu-I-ps	hsa-mir-370	CCDC102B	1	0	0
tp53-wild_HPV-/modu-I-ps	hsa-mir-370	CDH11	1	0	0
tp53-wild_HPV-/modu-I-ps	hsa-mir-370	CDH2	1	0	0
tp53-wild_HPV-/modu-I-ps	hsa-mir-370	CDO1	1	0	0
tp53-wild_HPV-/modu-I-ps	hsa-mir-370	CILP	1	0	0
tp53-wild_HPV-/modu-I-ps	hsa-mir-370	CILP2	1	0	0
tp53-wild_HPV-/modu-I-ps	hsa-mir-370	CLEC11A	1	0	0
tp53-wild_HPV-/modu-I-ps	hsa-mir-370	CMTM3	1	0	1
tp53-wild_HPV-/modu-I-ps	hsa-mir-370	CNIH3	1	0	0
tp53-wild_HPV-/modu-I-ps	hsa-mir-370	CNPY4	1	0	0
tp53-wild_HPV-/modu-I-ps	hsa-mir-370	COL10A1	1	0	0
tp53-wild_HPV-/modu-I-ps	hsa-mir-370	COL11A1	1	0	0
tp53-wild_HPV-/modu-I-ps	hsa-mir-370	COL1A1	1	0	0
tp53-wild_HPV-/modu-I-ps	hsa-mir-370	COL1A2	1	0	0
tp53-wild_HPV-/modu-I-ps	hsa-mir-370	COL24A1	1	0	0
tp53-wild_HPV-/modu-I-ps	hsa-mir-370	COL3A1	1	0	0
tp53-wild_HPV-/modu-I-ps	hsa-mir-370	COL5A1	1	0	0
tp53-wild_HPV-/modu-I-ps	hsa-mir-370	COL5A2	1	0	0
tp53-wild_HPV-/modu-I-ps	hsa-mir-370	COL6A1	1	0	0
tp53-wild_HPV-/modu-I-ps	hsa-mir-370	COL6A2	1	0	0
tp53-wild_HPV-/modu-I-ps	hsa-mir-370	COL8A1	1	0	0
tp53-wild_HPV-/modu-I-ps	hsa-mir-370	CPXM1	1	0	0
tp53-wild_HPV-/modu-I-ps	hsa-mir-370	CTHRC1	1	0	0
tp53-wild_HPV-/modu-I-ps	hsa-mir-370	CTSK	1	0	0
tp53-wild_HPV-/modu-I-ps	hsa-mir-370	DACT1	1	0	0
tp53-wild_HPV-/modu-I-ps	hsa-mir-370	DACT3	1	0	0
tp53-wild_HPV-/modu-I-ps	hsa-mir-370	DCHS1	1	0	0
tp53-wild_HPV-/modu-I-ps	hsa-mir-370	DCLK1	1	0	0
tp53-wild_HPV-/modu-I-ps	hsa-mir-370	ELFN1	1	0	0
tp53-wild_HPV-/modu-I-ps	hsa-mir-370	EMILIN1	1	0	0
tp53-wild_HPV-/modu-I-ps	hsa-mir-370	ENPEP	1	0	0
tp53-wild_HPV-/modu-I-ps	hsa-mir-370	FAM198B	1	0	0
tp53-wild_HPV-/modu-I-ps	hsa-mir-370	FAP	1	0	0
tp53-wild_HPV-/modu-I-ps	hsa-mir-370	FBN1	1	0	0
tp53-wild_HPV-/modu-I-ps	hsa-mir-370	FKBP10	1	0	0
tp53-wild_HPV-/modu-I-ps	hsa-mir-370	FN1	1	0	0
tp53-wild_HPV-/modu-I-ps	hsa-mir-370	FNDC1	1	0	0
tp53-wild_HPV-/modu-I-ps	hsa-mir-370	GATA2	1	1	0
tp53-wild_HPV-/modu-I-ps	hsa-mir-370	GLIS3	1	1	1
tp53-wild_HPV-/modu-I-ps	hsa-mir-370	GPC6	1	0	0
tp53-wild_HPV-/modu-I-ps	hsa-mir-370	GPR124	1	0	1
tp53-wild_HPV-/modu-I-ps	hsa-mir-370	GPX8	1	0	0
tp53-wild_HPV-/modu-I-ps	hsa-mir-370	GRAMD1A	1	0	0
tp53-wild_HPV-/modu-I-ps	hsa-mir-370	HEYL	1	1	1
tp53-wild_HPV-/modu-I-ps	hsa-mir-370	HHIPL1	1	0	1
tp53-wild_HPV-/modu-I-ps	hsa-mir-370	HIC1	1	1	0
tp53-wild_HPV-/modu-I-ps	hsa-mir-370	HIGD1B	1	0	0
tp53-wild_HPV-/modu-I-ps	hsa-mir-370	HSPG2	1	0	0
tp53-wild_HPV-/modu-I-ps	hsa-mir-370	ITGA11	1	0	1
tp53-wild_HPV-/modu-I-ps	hsa-mir-370	KCNJ8	1	0	0
tp53-wild_HPV-/modu-I-ps	hsa-mir-370	KDELR3	1	0	0
tp53-wild_HPV-/modu-I-ps	hsa-mir-370	KRBA2	1	0	0
tp53-wild_HPV-/modu-I-ps	hsa-mir-370	LAMA4	1	0	0
tp53-wild_HPV-/modu-I-ps	hsa-mir-370	LAMC1	1	0	1
tp53-wild_HPV-/modu-I-ps	hsa-mir-370	LEPRE1	1	0	0
tp53-wild_HPV-/modu-I-ps	hsa-mir-370	LEPREL2	1	0	0
tp53-wild_HPV-/modu-I-ps	hsa-mir-370	LOC399959	1	0	0
tp53-wild_HPV-/modu-I-ps	hsa-mir-370	LOXL1	1	0	0
tp53-wild_HPV-/modu-I-ps	hsa-mir-370	LOXL2	1	0	1
tp53-wild_HPV-/modu-I-ps	hsa-mir-370	LPL	1	0	0
tp53-wild_HPV-/modu-I-ps	hsa-mir-370	LUM	1	0	0
tp53-wild_HPV-/modu-I-ps	hsa-mir-370	ME3	1	0	0
tp53-wild_HPV-/modu-I-ps	hsa-mir-370	MEG3	1	0	0
tp53-wild_HPV-/modu-I-ps	hsa-mir-370	MEOX2	1	1	0
tp53-wild_HPV-/modu-I-ps	hsa-mir-370	MEX3B	1	0	0
tp53-wild_HPV-/modu-I-ps	hsa-mir-370	MFRP	1	0	1
tp53-wild_HPV-/modu-I-ps	hsa-mir-370	MITF	1	0	0
tp53-wild_HPV-/modu-I-ps	hsa-mir-370	MMP11	1	0	0
tp53-wild_HPV-/modu-I-ps	hsa-mir-370	MMP14	1	1	1
tp53-wild_HPV-/modu-I-ps	hsa-mir-370	MMP2	1	0	0
tp53-wild_HPV-/modu-I-ps	hsa-mir-370	MSX1	1	1	0
tp53-wild_HPV-/modu-I-ps	hsa-mir-370	MXRA5	1	0	0
tp53-wild_HPV-/modu-I-ps	hsa-mir-370	MXRA8	1	0	0
tp53-wild_HPV-/modu-I-ps	hsa-mir-370	NECAB1	1	0	0
tp53-wild_HPV-/modu-I-ps	hsa-mir-370	NKX3-2	1	1	1
tp53-wild_HPV-/modu-I-ps	hsa-mir-370	NOVA2	1	0	0
tp53-wild_HPV-/modu-I-ps	hsa-mir-370	OLFML2B	1	0	0
tp53-wild_HPV-/modu-I-ps	hsa-mir-370	OTOA	1	0	0
tp53-wild_HPV-/modu-I-ps	hsa-mir-370	P4HA1	1	0	1
tp53-wild_HPV-/modu-I-ps	hsa-mir-370	P4HA3	1	0	0
tp53-wild_HPV-/modu-I-ps	hsa-mir-370	PALM	1	0	1
tp53-wild_HPV-/modu-I-ps	hsa-mir-370	PCDH12	1	0	1
tp53-wild_HPV-/modu-I-ps	hsa-mir-370	PCOLCE	1	0	0
tp53-wild_HPV-/modu-I-ps	hsa-mir-370	PLN	1	0	0
tp53-wild_HPV-/modu-I-ps	hsa-mir-370	PLXND1	1	0	0
tp53-wild_HPV-/modu-I-ps	hsa-mir-370	POSTN	1	0	0
tp53-wild_HPV-/modu-I-ps	hsa-mir-370	PRUNE2	1	0	0
tp53-wild_HPV-/modu-I-ps	hsa-mir-370	PXDN	1	0	1
tp53-wild_HPV-/modu-I-ps	hsa-mir-370	RASA3	1	0	0
tp53-wild_HPV-/modu-I-ps	hsa-mir-370	RASGRF2	1	0	1
tp53-wild_HPV-/modu-I-ps	hsa-mir-370	RCN3	1	0	0
tp53-wild_HPV-/modu-I-ps	hsa-mir-370	RNF180	1	0	1
tp53-wild_HPV-/modu-I-ps	hsa-mir-370	RSPO3	1	0	0
tp53-wild_HPV-/modu-I-ps	hsa-mir-370	SCARF2	1	0	1
tp53-wild_HPV-/modu-I-ps	hsa-mir-370	SCN1B	1	0	0
tp53-wild_HPV-/modu-I-ps	hsa-mir-370	SDC2	1	0	0
tp53-wild_HPV-/modu-I-ps	hsa-mir-370	SEMA6B	1	0	0
tp53-wild_HPV-/modu-I-ps	hsa-mir-370	SERPINH1	1	0	0
tp53-wild_HPV-/modu-I-ps	hsa-mir-370	SFRP2	1	0	0
tp53-wild_HPV-/modu-I-ps	hsa-mir-370	SFRP4	1	0	0
tp53-wild_HPV-/modu-I-ps	hsa-mir-370	SMARCD3	1	0	0
tp53-wild_HPV-/modu-I-ps	hsa-mir-370	SNTB1	1	0	1
tp53-wild_HPV-/modu-I-ps	hsa-mir-370	SPARC	1	0	0
tp53-wild_HPV-/modu-I-ps	hsa-mir-370	ST3GAL2	1	0	0
tp53-wild_HPV-/modu-I-ps	hsa-mir-370	ST8SIA2	1	0	1
tp53-wild_HPV-/modu-I-ps	hsa-mir-370	STARD13	1	0	0
tp53-wild_HPV-/modu-I-ps	hsa-mir-370	SULF1	1	0	0
tp53-wild_HPV-/modu-I-ps	hsa-mir-370	TBXA2R	1	0	1
tp53-wild_HPV-/modu-I-ps	hsa-mir-370	TCEAL7	1	0	0
tp53-wild_HPV-/modu-I-ps	hsa-mir-370	TENC1	1	0	0
tp53-wild_HPV-/modu-I-ps	hsa-mir-370	THY1	1	0	0
tp53-wild_HPV-/modu-I-ps	hsa-mir-370	TMEFF1	1	0	0
tp53-wild_HPV-/modu-I-ps	hsa-mir-370	TNFAIP6	1	0	0
tp53-wild_HPV-/modu-I-ps	hsa-mir-370	TTYH2	1	0	1
tp53-wild_HPV-/modu-I-ps	hsa-mir-370	VASH2	1	0	1
tp53-wild_HPV-/modu-I-ps	hsa-mir-370	VCAN	1	0	0
tp53-wild_HPV-/modu-I-ps	hsa-mir-370	ZNF469	1	0	0
tp53-wild_HPV-/modu-I-ps	hsa-mir-370	ZNF491	1	0	0
tp53-wild_HPV-/modu-I-ps	hsa-mir-370	ZNF542	1	0	0
tp53-wild_HPV-/modu-I-ps	hsa-mir-370	ZNF582	1	0	0
tp53-wild_HPV-/modu-I-ps	hsa-mir-370	ZNF788	1	0	0
tp53-wild_HPV-/modu-I-ps	hsa-mir-370	ZNF853	1	0	0
tp53-wild_HPV-/modu-I-ps	hsa-mir-379	ADAM12	1	0	0
tp53-wild_HPV-/modu-I-ps	hsa-mir-379	ADAMTS12	1	0	0
tp53-wild_HPV-/modu-I-ps	hsa-mir-379	ADAMTS4	1	0	0
tp53-wild_HPV-/modu-I-ps	hsa-mir-379	ADAMTS6	1	0	0
tp53-wild_HPV-/modu-I-ps	hsa-mir-379	AGT	1	0	0
tp53-wild_HPV-/modu-I-ps	hsa-mir-379	AKT3	1	0	1
tp53-wild_HPV-/modu-I-ps	hsa-mir-379	ALPK2	1	0	0
tp53-wild_HPV-/modu-I-ps	hsa-mir-379	APBB1	1	0	0
tp53-wild_HPV-/modu-I-ps	hsa-mir-379	BCL6B	1	0	0
tp53-wild_HPV-/modu-I-ps	hsa-mir-379	BGN	1	0	0
tp53-wild_HPV-/modu-I-ps	hsa-mir-379	BMP1	1	0	0
tp53-wild_HPV-/modu-I-ps	hsa-mir-379	C12orf23	1	0	0
tp53-wild_HPV-/modu-I-ps	hsa-mir-379	C16orf45	1	0	0
tp53-wild_HPV-/modu-I-ps	hsa-mir-379	C1QTNF6	1	0	0
tp53-wild_HPV-/modu-I-ps	hsa-mir-379	CACNA1H	1	0	0
tp53-wild_HPV-/modu-I-ps	hsa-mir-379	CCDC102B	1	0	0
tp53-wild_HPV-/modu-I-ps	hsa-mir-379	CDH2	1	0	0
tp53-wild_HPV-/modu-I-ps	hsa-mir-379	CLEC11A	1	0	0
tp53-wild_HPV-/modu-I-ps	hsa-mir-379	CMTM3	1	0	0
tp53-wild_HPV-/modu-I-ps	hsa-mir-379	CNIH3	1	0	0
tp53-wild_HPV-/modu-I-ps	hsa-mir-379	COL10A1	1	0	0
tp53-wild_HPV-/modu-I-ps	hsa-mir-379	COL11A1	1	0	0
tp53-wild_HPV-/modu-I-ps	hsa-mir-379	COL1A1	1	0	0
tp53-wild_HPV-/modu-I-ps	hsa-mir-379	COL1A2	1	0	0
tp53-wild_HPV-/modu-I-ps	hsa-mir-379	COL24A1	1	0	0
tp53-wild_HPV-/modu-I-ps	hsa-mir-379	COL3A1	1	0	0
tp53-wild_HPV-/modu-I-ps	hsa-mir-379	COL5A1	1	0	1
tp53-wild_HPV-/modu-I-ps	hsa-mir-379	COL5A2	1	0	0
tp53-wild_HPV-/modu-I-ps	hsa-mir-379	COL6A1	1	0	0
tp53-wild_HPV-/modu-I-ps	hsa-mir-379	COL6A2	1	0	0
tp53-wild_HPV-/modu-I-ps	hsa-mir-379	COL6A3	1	0	0
tp53-wild_HPV-/modu-I-ps	hsa-mir-379	COL8A1	1	0	0
tp53-wild_HPV-/modu-I-ps	hsa-mir-379	CPXM1	1	0	0
tp53-wild_HPV-/modu-I-ps	hsa-mir-379	CTHRC1	1	0	0
tp53-wild_HPV-/modu-I-ps	hsa-mir-379	CTSK	1	0	0
tp53-wild_HPV-/modu-I-ps	hsa-mir-379	DACT1	1	0	0
tp53-wild_HPV-/modu-I-ps	hsa-mir-379	DACT3	1	0	0
tp53-wild_HPV-/modu-I-ps	hsa-mir-379	DCHS1	1	0	0
tp53-wild_HPV-/modu-I-ps	hsa-mir-379	DCLK3	1	0	1
tp53-wild_HPV-/modu-I-ps	hsa-mir-379	ELFN1	1	0	0
tp53-wild_HPV-/modu-I-ps	hsa-mir-379	EMILIN1	1	0	0
tp53-wild_HPV-/modu-I-ps	hsa-mir-379	ENPEP	1	0	0
tp53-wild_HPV-/modu-I-ps	hsa-mir-379	F2R	1	0	0
tp53-wild_HPV-/modu-I-ps	hsa-mir-379	FAM198B	1	0	0
tp53-wild_HPV-/modu-I-ps	hsa-mir-379	FAP	1	0	0
tp53-wild_HPV-/modu-I-ps	hsa-mir-379	FBN1	1	0	0
tp53-wild_HPV-/modu-I-ps	hsa-mir-379	FKBP10	1	0	0
tp53-wild_HPV-/modu-I-ps	hsa-mir-379	FN1	1	0	0
tp53-wild_HPV-/modu-I-ps	hsa-mir-379	FNDC1	1	0	0
tp53-wild_HPV-/modu-I-ps	hsa-mir-379	GPC6	1	0	1
tp53-wild_HPV-/modu-I-ps	hsa-mir-379	GPR124	1	0	0
tp53-wild_HPV-/modu-I-ps	hsa-mir-379	GPX8	1	0	1
tp53-wild_HPV-/modu-I-ps	hsa-mir-379	HEYL	1	1	0
tp53-wild_HPV-/modu-I-ps	hsa-mir-379	HHIPL1	1	0	0
tp53-wild_HPV-/modu-I-ps	hsa-mir-379	HIC1	1	1	0
tp53-wild_HPV-/modu-I-ps	hsa-mir-379	HIGD1B	1	0	0
tp53-wild_HPV-/modu-I-ps	hsa-mir-379	HSPB7	1	0	1
tp53-wild_HPV-/modu-I-ps	hsa-mir-379	HSPG2	1	0	0
tp53-wild_HPV-/modu-I-ps	hsa-mir-379	IGFBP7	1	0	0
tp53-wild_HPV-/modu-I-ps	hsa-mir-379	IL11	1	0	0
tp53-wild_HPV-/modu-I-ps	hsa-mir-379	ITGA11	1	0	0
tp53-wild_HPV-/modu-I-ps	hsa-mir-379	KCNJ8	1	0	0
tp53-wild_HPV-/modu-I-ps	hsa-mir-379	KDELR3	1	0	0
tp53-wild_HPV-/modu-I-ps	hsa-mir-379	LAMA4	1	0	0
tp53-wild_HPV-/modu-I-ps	hsa-mir-379	LAMC1	1	0	0
tp53-wild_HPV-/modu-I-ps	hsa-mir-379	LEPRE1	1	0	0
tp53-wild_HPV-/modu-I-ps	hsa-mir-379	LEPREL2	1	0	0
tp53-wild_HPV-/modu-I-ps	hsa-mir-379	LOXL1	1	0	0
tp53-wild_HPV-/modu-I-ps	hsa-mir-379	LOXL2	1	0	0
tp53-wild_HPV-/modu-I-ps	hsa-mir-379	LUM	1	0	0
tp53-wild_HPV-/modu-I-ps	hsa-mir-379	ME3	1	0	0
tp53-wild_HPV-/modu-I-ps	hsa-mir-379	MEG3	1	0	0
tp53-wild_HPV-/modu-I-ps	hsa-mir-379	MEOX2	1	1	0
tp53-wild_HPV-/modu-I-ps	hsa-mir-379	MEX3B	1	0	0
tp53-wild_HPV-/modu-I-ps	hsa-mir-379	MFRP	1	0	0
tp53-wild_HPV-/modu-I-ps	hsa-mir-379	MITF	1	0	0
tp53-wild_HPV-/modu-I-ps	hsa-mir-379	MME	1	0	1
tp53-wild_HPV-/modu-I-ps	hsa-mir-379	MMP11	1	0	0
tp53-wild_HPV-/modu-I-ps	hsa-mir-379	MMP14	1	1	0
tp53-wild_HPV-/modu-I-ps	hsa-mir-379	MMP2	1	0	0
tp53-wild_HPV-/modu-I-ps	hsa-mir-379	MSX1	1	1	0
tp53-wild_HPV-/modu-I-ps	hsa-mir-379	MXRA5	1	0	0
tp53-wild_HPV-/modu-I-ps	hsa-mir-379	MXRA8	1	0	0
tp53-wild_HPV-/modu-I-ps	hsa-mir-379	NKX3-2	1	1	1
tp53-wild_HPV-/modu-I-ps	hsa-mir-379	NOVA2	1	0	0
tp53-wild_HPV-/modu-I-ps	hsa-mir-379	NOX4	1	0	0
tp53-wild_HPV-/modu-I-ps	hsa-mir-379	NPTX2	1	0	0
tp53-wild_HPV-/modu-I-ps	hsa-mir-379	OLFML2B	1	0	0
tp53-wild_HPV-/modu-I-ps	hsa-mir-379	P4HA1	1	0	0
tp53-wild_HPV-/modu-I-ps	hsa-mir-379	P4HA3	1	0	0
tp53-wild_HPV-/modu-I-ps	hsa-mir-379	PALM	1	0	0
tp53-wild_HPV-/modu-I-ps	hsa-mir-379	PCDH12	1	0	0
tp53-wild_HPV-/modu-I-ps	hsa-mir-379	PCOLCE	1	0	0
tp53-wild_HPV-/modu-I-ps	hsa-mir-379	PLN	1	0	0
tp53-wild_HPV-/modu-I-ps	hsa-mir-379	PLOD3	1	0	0
tp53-wild_HPV-/modu-I-ps	hsa-mir-379	PLXND1	1	0	0
tp53-wild_HPV-/modu-I-ps	hsa-mir-379	POSTN	1	0	0
tp53-wild_HPV-/modu-I-ps	hsa-mir-379	PRUNE2	1	0	0
tp53-wild_HPV-/modu-I-ps	hsa-mir-379	PXDN	1	0	0
tp53-wild_HPV-/modu-I-ps	hsa-mir-379	RASA3	1	0	0
tp53-wild_HPV-/modu-I-ps	hsa-mir-379	RASGRF2	1	0	0
tp53-wild_HPV-/modu-I-ps	hsa-mir-379	RCN3	1	0	0
tp53-wild_HPV-/modu-I-ps	hsa-mir-379	RNF180	1	0	1
tp53-wild_HPV-/modu-I-ps	hsa-mir-379	SCARF2	1	0	0
tp53-wild_HPV-/modu-I-ps	hsa-mir-379	SCN1B	1	0	0
tp53-wild_HPV-/modu-I-ps	hsa-mir-379	SDC2	1	0	0
tp53-wild_HPV-/modu-I-ps	hsa-mir-379	SEMA6B	1	0	0
tp53-wild_HPV-/modu-I-ps	hsa-mir-379	SERPINH1	1	0	0
tp53-wild_HPV-/modu-I-ps	hsa-mir-379	SFRP2	1	0	0
tp53-wild_HPV-/modu-I-ps	hsa-mir-379	SFRP4	1	0	0
tp53-wild_HPV-/modu-I-ps	hsa-mir-379	SLC2A10	1	0	0
tp53-wild_HPV-/modu-I-ps	hsa-mir-379	SLC39A14	1	0	0
tp53-wild_HPV-/modu-I-ps	hsa-mir-379	SNTB1	1	0	0
tp53-wild_HPV-/modu-I-ps	hsa-mir-379	SPARC	1	0	0
tp53-wild_HPV-/modu-I-ps	hsa-mir-379	ST3GAL2	1	0	1
tp53-wild_HPV-/modu-I-ps	hsa-mir-379	ST8SIA2	1	0	0
tp53-wild_HPV-/modu-I-ps	hsa-mir-379	STARD13	1	0	0
tp53-wild_HPV-/modu-I-ps	hsa-mir-379	SULF1	1	0	0
tp53-wild_HPV-/modu-I-ps	hsa-mir-379	TBXA2R	1	0	0
tp53-wild_HPV-/modu-I-ps	hsa-mir-379	TCEAL7	1	0	0
tp53-wild_HPV-/modu-I-ps	hsa-mir-379	TENC1	1	0	0
tp53-wild_HPV-/modu-I-ps	hsa-mir-379	THY1	1	0	0
tp53-wild_HPV-/modu-I-ps	hsa-mir-379	TMEFF1	1	0	1
tp53-wild_HPV-/modu-I-ps	hsa-mir-379	TNFAIP6	1	0	0
tp53-wild_HPV-/modu-I-ps	hsa-mir-379	TTYH2	1	0	0
tp53-wild_HPV-/modu-I-ps	hsa-mir-379	VASH2	1	0	0
tp53-wild_HPV-/modu-I-ps	hsa-mir-379	VCAN	1	0	0
tp53-wild_HPV-/modu-I-ps	hsa-mir-379	ZNF469	1	0	0
tp53-wild_HPV-/modu-I-ps	hsa-mir-379	ZNF542	1	0	0
tp53-wild_HPV-/modu-I-ps	hsa-mir-379	ZNF788	1	0	0
tp53-wild_HPV-/modu-I-ps	hsa-mir-379	ZNF853	1	0	0
tp53-wild_HPV-/modu-I-ps	hsa-mir-382	ADAM12	1	0	1
tp53-wild_HPV-/modu-I-ps	hsa-mir-382	ADAMTS12	1	0	0
tp53-wild_HPV-/modu-I-ps	hsa-mir-382	ADAMTS4	1	0	0
tp53-wild_HPV-/modu-I-ps	hsa-mir-382	ADAMTS6	1	0	0
tp53-wild_HPV-/modu-I-ps	hsa-mir-382	ALPK2	1	0	0
tp53-wild_HPV-/modu-I-ps	hsa-mir-382	ARSB	1	0	0
tp53-wild_HPV-/modu-I-ps	hsa-mir-382	BGN	1	0	0
tp53-wild_HPV-/modu-I-ps	hsa-mir-382	BMP1	1	0	0
tp53-wild_HPV-/modu-I-ps	hsa-mir-382	C12orf23	1	0	0
tp53-wild_HPV-/modu-I-ps	hsa-mir-382	C16orf45	1	0	1
tp53-wild_HPV-/modu-I-ps	hsa-mir-382	CCDC102B	1	0	1
tp53-wild_HPV-/modu-I-ps	hsa-mir-382	CDH2	1	0	0
tp53-wild_HPV-/modu-I-ps	hsa-mir-382	CILP2	1	0	0
tp53-wild_HPV-/modu-I-ps	hsa-mir-382	CLEC11A	1	0	0
tp53-wild_HPV-/modu-I-ps	hsa-mir-382	CMTM3	1	0	0
tp53-wild_HPV-/modu-I-ps	hsa-mir-382	COL10A1	1	0	0
tp53-wild_HPV-/modu-I-ps	hsa-mir-382	COL11A1	1	0	0
tp53-wild_HPV-/modu-I-ps	hsa-mir-382	COL1A1	1	0	1
tp53-wild_HPV-/modu-I-ps	hsa-mir-382	COL1A2	1	0	0
tp53-wild_HPV-/modu-I-ps	hsa-mir-382	COL24A1	1	0	0
tp53-wild_HPV-/modu-I-ps	hsa-mir-382	COL3A1	1	0	0
tp53-wild_HPV-/modu-I-ps	hsa-mir-382	COL5A1	1	0	0
tp53-wild_HPV-/modu-I-ps	hsa-mir-382	COL5A2	1	0	1
tp53-wild_HPV-/modu-I-ps	hsa-mir-382	COL6A1	1	0	0
tp53-wild_HPV-/modu-I-ps	hsa-mir-382	COL6A2	1	0	0
tp53-wild_HPV-/modu-I-ps	hsa-mir-382	COL8A1	1	0	0
tp53-wild_HPV-/modu-I-ps	hsa-mir-382	CPXM1	1	0	0
tp53-wild_HPV-/modu-I-ps	hsa-mir-382	CTHRC1	1	0	0
tp53-wild_HPV-/modu-I-ps	hsa-mir-382	CTSK	1	0	0
tp53-wild_HPV-/modu-I-ps	hsa-mir-382	DACT1	1	0	0
tp53-wild_HPV-/modu-I-ps	hsa-mir-382	DACT3	1	0	0
tp53-wild_HPV-/modu-I-ps	hsa-mir-382	DCHS1	1	0	0
tp53-wild_HPV-/modu-I-ps	hsa-mir-382	ELFN1	1	0	0
tp53-wild_HPV-/modu-I-ps	hsa-mir-382	EMILIN1	1	0	0
tp53-wild_HPV-/modu-I-ps	hsa-mir-382	ENPEP	1	0	0
tp53-wild_HPV-/modu-I-ps	hsa-mir-382	FAM198B	1	0	0
tp53-wild_HPV-/modu-I-ps	hsa-mir-382	FAP	1	0	0
tp53-wild_HPV-/modu-I-ps	hsa-mir-382	FBN1	1	0	1
tp53-wild_HPV-/modu-I-ps	hsa-mir-382	FN1	1	0	1
tp53-wild_HPV-/modu-I-ps	hsa-mir-382	FNDC1	1	0	0
tp53-wild_HPV-/modu-I-ps	hsa-mir-382	GLIS3	1	1	0
tp53-wild_HPV-/modu-I-ps	hsa-mir-382	GPC6	1	0	1
tp53-wild_HPV-/modu-I-ps	hsa-mir-382	GPR124	1	0	0
tp53-wild_HPV-/modu-I-ps	hsa-mir-382	GPX8	1	0	0
tp53-wild_HPV-/modu-I-ps	hsa-mir-382	HHIPL1	1	0	0
tp53-wild_HPV-/modu-I-ps	hsa-mir-382	HIC1	1	1	0
tp53-wild_HPV-/modu-I-ps	hsa-mir-382	HIGD1B	1	0	0
tp53-wild_HPV-/modu-I-ps	hsa-mir-382	HSPG2	1	0	0
tp53-wild_HPV-/modu-I-ps	hsa-mir-382	ITGA11	1	0	0
tp53-wild_HPV-/modu-I-ps	hsa-mir-382	KCND1	1	0	0
tp53-wild_HPV-/modu-I-ps	hsa-mir-382	KDELR3	1	0	1
tp53-wild_HPV-/modu-I-ps	hsa-mir-382	LEPRE1	1	0	0
tp53-wild_HPV-/modu-I-ps	hsa-mir-382	LEPREL2	1	0	0
tp53-wild_HPV-/modu-I-ps	hsa-mir-382	LOXL1	1	0	0
tp53-wild_HPV-/modu-I-ps	hsa-mir-382	LOXL2	1	0	0
tp53-wild_HPV-/modu-I-ps	hsa-mir-382	LUM	1	0	0
tp53-wild_HPV-/modu-I-ps	hsa-mir-382	MEG3	1	0	0
tp53-wild_HPV-/modu-I-ps	hsa-mir-382	MEX3B	1	0	0
tp53-wild_HPV-/modu-I-ps	hsa-mir-382	MFRP	1	0	0
tp53-wild_HPV-/modu-I-ps	hsa-mir-382	MMP11	1	0	0
tp53-wild_HPV-/modu-I-ps	hsa-mir-382	MMP14	1	1	0
tp53-wild_HPV-/modu-I-ps	hsa-mir-382	MXRA5	1	0	0
tp53-wild_HPV-/modu-I-ps	hsa-mir-382	MXRA8	1	0	0
tp53-wild_HPV-/modu-I-ps	hsa-mir-382	NECAB1	1	0	0
tp53-wild_HPV-/modu-I-ps	hsa-mir-382	NKX3-2	1	1	0
tp53-wild_HPV-/modu-I-ps	hsa-mir-382	OLFML2B	1	0	0
tp53-wild_HPV-/modu-I-ps	hsa-mir-382	P4HA3	1	0	1
tp53-wild_HPV-/modu-I-ps	hsa-mir-382	PCDH12	1	0	0
tp53-wild_HPV-/modu-I-ps	hsa-mir-382	PCOLCE	1	0	0
tp53-wild_HPV-/modu-I-ps	hsa-mir-382	PLXND1	1	0	0
tp53-wild_HPV-/modu-I-ps	hsa-mir-382	POSTN	1	0	0
tp53-wild_HPV-/modu-I-ps	hsa-mir-382	PXDN	1	0	0
tp53-wild_HPV-/modu-I-ps	hsa-mir-382	RASA3	1	0	0
tp53-wild_HPV-/modu-I-ps	hsa-mir-382	RASGRF2	1	0	0
tp53-wild_HPV-/modu-I-ps	hsa-mir-382	RCN3	1	0	0
tp53-wild_HPV-/modu-I-ps	hsa-mir-382	RSPO3	1	0	0
tp53-wild_HPV-/modu-I-ps	hsa-mir-382	SCARF2	1	0	0
tp53-wild_HPV-/modu-I-ps	hsa-mir-382	SDC2	1	0	1
tp53-wild_HPV-/modu-I-ps	hsa-mir-382	SEMA6B	1	0	0
tp53-wild_HPV-/modu-I-ps	hsa-mir-382	SFRP2	1	0	0
tp53-wild_HPV-/modu-I-ps	hsa-mir-382	SFRP4	1	0	0
tp53-wild_HPV-/modu-I-ps	hsa-mir-382	SNTB1	1	0	1
tp53-wild_HPV-/modu-I-ps	hsa-mir-382	SPARC	1	0	0
tp53-wild_HPV-/modu-I-ps	hsa-mir-382	ST3GAL2	1	0	0
tp53-wild_HPV-/modu-I-ps	hsa-mir-382	ST8SIA2	1	0	1
tp53-wild_HPV-/modu-I-ps	hsa-mir-382	STARD13	1	0	0
tp53-wild_HPV-/modu-I-ps	hsa-mir-382	SULF1	1	0	0
tp53-wild_HPV-/modu-I-ps	hsa-mir-382	TBXA2R	1	0	0
tp53-wild_HPV-/modu-I-ps	hsa-mir-382	TCEAL7	1	0	0
tp53-wild_HPV-/modu-I-ps	hsa-mir-382	THY1	1	0	0
tp53-wild_HPV-/modu-I-ps	hsa-mir-382	TMEFF1	1	0	0
tp53-wild_HPV-/modu-I-ps	hsa-mir-382	TNFAIP6	1	0	0
tp53-wild_HPV-/modu-I-ps	hsa-mir-382	VASH2	1	0	0
tp53-wild_HPV-/modu-I-ps	hsa-mir-382	VCAN	1	0	0
tp53-wild_HPV-/modu-I-ps	hsa-mir-382	ZNF469	1	0	0
tp53-wild_HPV-/modu-I-ps	hsa-mir-382	ZNF491	1	0	0
tp53-wild_HPV-/modu-I-ps	hsa-mir-382	ZNF788	1	0	0
tp53-wild_HPV-/modu-I-ps	hsa-mir-382	ZNF853	1	0	0
tp53-wild_HPV-/modu-I-ps	hsa-mir-410	ABI3BP	1	0	0
tp53-wild_HPV-/modu-I-ps	hsa-mir-410	ACSS3	1	0	0
tp53-wild_HPV-/modu-I-ps	hsa-mir-410	ADAMTS4	1	0	0
tp53-wild_HPV-/modu-I-ps	hsa-mir-410	ADAMTS6	1	0	0
tp53-wild_HPV-/modu-I-ps	hsa-mir-410	AEBP1	1	1	0
tp53-wild_HPV-/modu-I-ps	hsa-mir-410	AGT	1	0	0
tp53-wild_HPV-/modu-I-ps	hsa-mir-410	AKT3	1	0	1
tp53-wild_HPV-/modu-I-ps	hsa-mir-410	ALPK2	1	0	1
tp53-wild_HPV-/modu-I-ps	hsa-mir-410	APBB1	1	0	0
tp53-wild_HPV-/modu-I-ps	hsa-mir-410	ARSB	1	0	0
tp53-wild_HPV-/modu-I-ps	hsa-mir-410	BCAT1	1	0	1
tp53-wild_HPV-/modu-I-ps	hsa-mir-410	BCL6B	1	0	0
tp53-wild_HPV-/modu-I-ps	hsa-mir-410	BGN	1	0	0
tp53-wild_HPV-/modu-I-ps	hsa-mir-410	BMP1	1	0	0
tp53-wild_HPV-/modu-I-ps	hsa-mir-410	C12orf23	1	0	1
tp53-wild_HPV-/modu-I-ps	hsa-mir-410	C16orf45	1	0	0
tp53-wild_HPV-/modu-I-ps	hsa-mir-410	C1QTNF6	1	0	0
tp53-wild_HPV-/modu-I-ps	hsa-mir-410	CACNA1H	1	0	0
tp53-wild_HPV-/modu-I-ps	hsa-mir-410	CCDC102B	1	0	1
tp53-wild_HPV-/modu-I-ps	hsa-mir-410	CDC42EP5	1	0	0
tp53-wild_HPV-/modu-I-ps	hsa-mir-410	CDH2	1	0	0
tp53-wild_HPV-/modu-I-ps	hsa-mir-410	CDO1	1	0	0
tp53-wild_HPV-/modu-I-ps	hsa-mir-410	CILP	1	0	0
tp53-wild_HPV-/modu-I-ps	hsa-mir-410	CLEC11A	1	0	0
tp53-wild_HPV-/modu-I-ps	hsa-mir-410	CMTM3	1	0	0
tp53-wild_HPV-/modu-I-ps	hsa-mir-410	CNIH3	1	0	0
tp53-wild_HPV-/modu-I-ps	hsa-mir-410	CNPY4	1	0	0
tp53-wild_HPV-/modu-I-ps	hsa-mir-410	COL10A1	1	0	1
tp53-wild_HPV-/modu-I-ps	hsa-mir-410	COL11A1	1	0	1
tp53-wild_HPV-/modu-I-ps	hsa-mir-410	COL1A1	1	0	0
tp53-wild_HPV-/modu-I-ps	hsa-mir-410	COL1A2	1	0	0
tp53-wild_HPV-/modu-I-ps	hsa-mir-410	COL24A1	1	0	0
tp53-wild_HPV-/modu-I-ps	hsa-mir-410	COL3A1	1	0	1
tp53-wild_HPV-/modu-I-ps	hsa-mir-410	COL5A2	1	0	1
tp53-wild_HPV-/modu-I-ps	hsa-mir-410	COL6A2	1	0	0
tp53-wild_HPV-/modu-I-ps	hsa-mir-410	COL8A1	1	0	1
tp53-wild_HPV-/modu-I-ps	hsa-mir-410	COX7A1	1	0	0
tp53-wild_HPV-/modu-I-ps	hsa-mir-410	CPXM1	1	0	0
tp53-wild_HPV-/modu-I-ps	hsa-mir-410	CTHRC1	1	0	0
tp53-wild_HPV-/modu-I-ps	hsa-mir-410	CTSK	1	0	0
tp53-wild_HPV-/modu-I-ps	hsa-mir-410	DACT1	1	0	1
tp53-wild_HPV-/modu-I-ps	hsa-mir-410	DACT3	1	0	0
tp53-wild_HPV-/modu-I-ps	hsa-mir-410	DCHS1	1	0	0
tp53-wild_HPV-/modu-I-ps	hsa-mir-410	DCLK1	1	0	1
tp53-wild_HPV-/modu-I-ps	hsa-mir-410	DDAH1	1	0	0
tp53-wild_HPV-/modu-I-ps	hsa-mir-410	ELFN1	1	0	0
tp53-wild_HPV-/modu-I-ps	hsa-mir-410	EMILIN1	1	0	0
tp53-wild_HPV-/modu-I-ps	hsa-mir-410	ENPEP	1	0	0
tp53-wild_HPV-/modu-I-ps	hsa-mir-410	F2R	1	0	0
tp53-wild_HPV-/modu-I-ps	hsa-mir-410	FAM198B	1	0	0
tp53-wild_HPV-/modu-I-ps	hsa-mir-410	FAP	1	0	1
tp53-wild_HPV-/modu-I-ps	hsa-mir-410	FBN1	1	0	0
tp53-wild_HPV-/modu-I-ps	hsa-mir-410	FKBP10	1	0	0
tp53-wild_HPV-/modu-I-ps	hsa-mir-410	FLNC	1	0	0
tp53-wild_HPV-/modu-I-ps	hsa-mir-410	FN1	1	0	0
tp53-wild_HPV-/modu-I-ps	hsa-mir-410	FNDC1	1	0	0
tp53-wild_HPV-/modu-I-ps	hsa-mir-410	FXYD1	1	0	0
tp53-wild_HPV-/modu-I-ps	hsa-mir-410	GATA2	1	1	1
tp53-wild_HPV-/modu-I-ps	hsa-mir-410	GEFT	1	0	0
tp53-wild_HPV-/modu-I-ps	hsa-mir-410	GLIS2	1	0	0
tp53-wild_HPV-/modu-I-ps	hsa-mir-410	GLIS3	1	1	1
tp53-wild_HPV-/modu-I-ps	hsa-mir-410	GLT8D2	1	0	0
tp53-wild_HPV-/modu-I-ps	hsa-mir-410	GPC6	1	0	0
tp53-wild_HPV-/modu-I-ps	hsa-mir-410	GPR124	1	0	0
tp53-wild_HPV-/modu-I-ps	hsa-mir-410	GPX8	1	0	1
tp53-wild_HPV-/modu-I-ps	hsa-mir-410	GRAMD1A	1	0	0
tp53-wild_HPV-/modu-I-ps	hsa-mir-410	HEYL	1	1	0
tp53-wild_HPV-/modu-I-ps	hsa-mir-410	HHIPL1	1	0	0
tp53-wild_HPV-/modu-I-ps	hsa-mir-410	HIC1	1	1	0
tp53-wild_HPV-/modu-I-ps	hsa-mir-410	HIGD1B	1	0	0
tp53-wild_HPV-/modu-I-ps	hsa-mir-410	HSPB2	1	0	0
tp53-wild_HPV-/modu-I-ps	hsa-mir-410	HSPB6	1	0	0
tp53-wild_HPV-/modu-I-ps	hsa-mir-410	HSPB7	1	0	0
tp53-wild_HPV-/modu-I-ps	hsa-mir-410	HSPG2	1	0	0
tp53-wild_HPV-/modu-I-ps	hsa-mir-410	IGFBP7	1	0	1
tp53-wild_HPV-/modu-I-ps	hsa-mir-410	ITGA11	1	0	0
tp53-wild_HPV-/modu-I-ps	hsa-mir-410	KCNJ8	1	0	0
tp53-wild_HPV-/modu-I-ps	hsa-mir-410	KDELR3	1	0	0
tp53-wild_HPV-/modu-I-ps	hsa-mir-410	LAMC1	1	0	0
tp53-wild_HPV-/modu-I-ps	hsa-mir-410	LEPRE1	1	0	0
tp53-wild_HPV-/modu-I-ps	hsa-mir-410	LEPREL2	1	0	0
tp53-wild_HPV-/modu-I-ps	hsa-mir-410	LMOD1	1	0	0
tp53-wild_HPV-/modu-I-ps	hsa-mir-410	LOC399959	1	0	0
tp53-wild_HPV-/modu-I-ps	hsa-mir-410	LOXL1	1	0	0
tp53-wild_HPV-/modu-I-ps	hsa-mir-410	LOXL2	1	0	0
tp53-wild_HPV-/modu-I-ps	hsa-mir-410	LPL	1	0	1
tp53-wild_HPV-/modu-I-ps	hsa-mir-410	LUM	1	0	0
tp53-wild_HPV-/modu-I-ps	hsa-mir-410	MB	1	0	0
tp53-wild_HPV-/modu-I-ps	hsa-mir-410	ME3	1	0	0
tp53-wild_HPV-/modu-I-ps	hsa-mir-410	MEG3	1	0	0
tp53-wild_HPV-/modu-I-ps	hsa-mir-410	MEOX2	1	1	0
tp53-wild_HPV-/modu-I-ps	hsa-mir-410	MFRP	1	0	0
tp53-wild_HPV-/modu-I-ps	hsa-mir-410	MGP	1	0	1
tp53-wild_HPV-/modu-I-ps	hsa-mir-410	MITF	1	0	0
tp53-wild_HPV-/modu-I-ps	hsa-mir-410	MME	1	0	1
tp53-wild_HPV-/modu-I-ps	hsa-mir-410	MMP11	1	0	0
tp53-wild_HPV-/modu-I-ps	hsa-mir-410	MMP14	1	1	1
tp53-wild_HPV-/modu-I-ps	hsa-mir-410	MMP2	1	0	0
tp53-wild_HPV-/modu-I-ps	hsa-mir-410	MSX1	1	1	0
tp53-wild_HPV-/modu-I-ps	hsa-mir-410	MXRA5	1	0	1
tp53-wild_HPV-/modu-I-ps	hsa-mir-410	MXRA8	1	0	0
tp53-wild_HPV-/modu-I-ps	hsa-mir-410	MYOZ3	1	0	0
tp53-wild_HPV-/modu-I-ps	hsa-mir-410	NECAB1	1	0	1
tp53-wild_HPV-/modu-I-ps	hsa-mir-410	NKX3-2	1	1	0
tp53-wild_HPV-/modu-I-ps	hsa-mir-410	NOVA2	1	0	0
tp53-wild_HPV-/modu-I-ps	hsa-mir-410	NPTX2	1	0	1
tp53-wild_HPV-/modu-I-ps	hsa-mir-410	OLFML2B	1	0	0
tp53-wild_HPV-/modu-I-ps	hsa-mir-410	P4HA3	1	0	1
tp53-wild_HPV-/modu-I-ps	hsa-mir-410	PALM	1	0	0
tp53-wild_HPV-/modu-I-ps	hsa-mir-410	PCDH12	1	0	0
tp53-wild_HPV-/modu-I-ps	hsa-mir-410	PCOLCE	1	0	0
tp53-wild_HPV-/modu-I-ps	hsa-mir-410	PDE1A	1	0	0
tp53-wild_HPV-/modu-I-ps	hsa-mir-410	PLAC9	1	0	0
tp53-wild_HPV-/modu-I-ps	hsa-mir-410	PLN	1	0	1
tp53-wild_HPV-/modu-I-ps	hsa-mir-410	PLXND1	1	0	1
tp53-wild_HPV-/modu-I-ps	hsa-mir-410	POSTN	1	0	0
tp53-wild_HPV-/modu-I-ps	hsa-mir-410	PRUNE2	1	0	1
tp53-wild_HPV-/modu-I-ps	hsa-mir-410	PXDN	1	0	0
tp53-wild_HPV-/modu-I-ps	hsa-mir-410	RASA3	1	0	0
tp53-wild_HPV-/modu-I-ps	hsa-mir-410	RASGRF2	1	0	0
tp53-wild_HPV-/modu-I-ps	hsa-mir-410	RCN3	1	0	0
tp53-wild_HPV-/modu-I-ps	hsa-mir-410	RNF180	1	0	0
tp53-wild_HPV-/modu-I-ps	hsa-mir-410	RSPO3	1	0	1
tp53-wild_HPV-/modu-I-ps	hsa-mir-410	S100A1	1	0	0
tp53-wild_HPV-/modu-I-ps	hsa-mir-410	SAMD14	1	0	0
tp53-wild_HPV-/modu-I-ps	hsa-mir-410	SCARF2	1	0	0
tp53-wild_HPV-/modu-I-ps	hsa-mir-410	SCN1B	1	0	0
tp53-wild_HPV-/modu-I-ps	hsa-mir-410	SDC2	1	0	0
tp53-wild_HPV-/modu-I-ps	hsa-mir-410	SEMA6B	1	0	0
tp53-wild_HPV-/modu-I-ps	hsa-mir-410	SFRP2	1	0	0
tp53-wild_HPV-/modu-I-ps	hsa-mir-410	SFRP4	1	0	1
tp53-wild_HPV-/modu-I-ps	hsa-mir-410	SHISA4	1	0	0
tp53-wild_HPV-/modu-I-ps	hsa-mir-410	SLC2A10	1	0	0
tp53-wild_HPV-/modu-I-ps	hsa-mir-410	SLC39A14	1	0	1
tp53-wild_HPV-/modu-I-ps	hsa-mir-410	SMARCD3	1	0	0
tp53-wild_HPV-/modu-I-ps	hsa-mir-410	SNTB1	1	0	1
tp53-wild_HPV-/modu-I-ps	hsa-mir-410	SPARC	1	0	0
tp53-wild_HPV-/modu-I-ps	hsa-mir-410	SPATA6	1	0	1
tp53-wild_HPV-/modu-I-ps	hsa-mir-410	SRPK3	1	0	0
tp53-wild_HPV-/modu-I-ps	hsa-mir-410	ST3GAL2	1	0	0
tp53-wild_HPV-/modu-I-ps	hsa-mir-410	ST8SIA2	1	0	1
tp53-wild_HPV-/modu-I-ps	hsa-mir-410	STARD13	1	0	1
tp53-wild_HPV-/modu-I-ps	hsa-mir-410	SULF1	1	0	0
tp53-wild_HPV-/modu-I-ps	hsa-mir-410	SYPL2	1	0	1
tp53-wild_HPV-/modu-I-ps	hsa-mir-410	TBXA2R	1	0	0
tp53-wild_HPV-/modu-I-ps	hsa-mir-410	TCEAL7	1	0	0
tp53-wild_HPV-/modu-I-ps	hsa-mir-410	TENC1	1	0	0
tp53-wild_HPV-/modu-I-ps	hsa-mir-410	THY1	1	0	0
tp53-wild_HPV-/modu-I-ps	hsa-mir-410	TIMP4	1	0	0
tp53-wild_HPV-/modu-I-ps	hsa-mir-410	TNFAIP6	1	0	0
tp53-wild_HPV-/modu-I-ps	hsa-mir-410	TNS3	1	0	0
tp53-wild_HPV-/modu-I-ps	hsa-mir-410	TTYH2	1	0	1
tp53-wild_HPV-/modu-I-ps	hsa-mir-410	VASH2	1	0	1
tp53-wild_HPV-/modu-I-ps	hsa-mir-410	VCAN	1	0	0
tp53-wild_HPV-/modu-I-ps	hsa-mir-410	WSCD1	1	0	1
tp53-wild_HPV-/modu-I-ps	hsa-mir-410	ZNF491	1	0	0
tp53-wild_HPV-/modu-I-ps	hsa-mir-410	ZNF542	1	0	0
tp53-wild_HPV-/modu-I-ps	hsa-mir-410	ZNF568	1	0	0
tp53-wild_HPV-/modu-I-ps	hsa-mir-410	ZNF582	1	0	0
tp53-wild_HPV-/modu-I-ps	hsa-mir-410	ZNF610	1	0	1
tp53-wild_HPV-/modu-I-ps	hsa-mir-410	ZNF788	1	0	0
tp53-wild_HPV-/modu-I-ps	hsa-mir-410	ZNF853	1	0	0
tp53-wild_HPV-/modu-I-ps	hsa-mir-411	ABI3BP	1	0	0
tp53-wild_HPV-/modu-I-ps	hsa-mir-411	ACSS3	1	0	0
tp53-wild_HPV-/modu-I-ps	hsa-mir-411	ADAM12	1	0	1
tp53-wild_HPV-/modu-I-ps	hsa-mir-411	ADAMTS12	1	0	0
tp53-wild_HPV-/modu-I-ps	hsa-mir-411	ADAMTS4	1	0	1
tp53-wild_HPV-/modu-I-ps	hsa-mir-411	AEBP1	1	1	0
tp53-wild_HPV-/modu-I-ps	hsa-mir-411	AGT	1	0	0
tp53-wild_HPV-/modu-I-ps	hsa-mir-411	AKT3	1	0	0
tp53-wild_HPV-/modu-I-ps	hsa-mir-411	ALPK2	1	0	0
tp53-wild_HPV-/modu-I-ps	hsa-mir-411	APBB1	1	0	0
tp53-wild_HPV-/modu-I-ps	hsa-mir-411	BAG2	1	0	0
tp53-wild_HPV-/modu-I-ps	hsa-mir-411	BCL6B	1	0	0
tp53-wild_HPV-/modu-I-ps	hsa-mir-411	BGN	1	0	0
tp53-wild_HPV-/modu-I-ps	hsa-mir-411	BMP1	1	0	0
tp53-wild_HPV-/modu-I-ps	hsa-mir-411	C12orf23	1	0	0
tp53-wild_HPV-/modu-I-ps	hsa-mir-411	C16orf45	1	0	0
tp53-wild_HPV-/modu-I-ps	hsa-mir-411	C1QTNF6	1	0	0
tp53-wild_HPV-/modu-I-ps	hsa-mir-411	C3orf70	1	0	1
tp53-wild_HPV-/modu-I-ps	hsa-mir-411	CACNA1H	1	0	0
tp53-wild_HPV-/modu-I-ps	hsa-mir-411	CCDC102B	1	0	0
tp53-wild_HPV-/modu-I-ps	hsa-mir-411	CD248	1	0	0
tp53-wild_HPV-/modu-I-ps	hsa-mir-411	CDH11	1	0	0
tp53-wild_HPV-/modu-I-ps	hsa-mir-411	CDH2	1	0	1
tp53-wild_HPV-/modu-I-ps	hsa-mir-411	CDO1	1	0	0
tp53-wild_HPV-/modu-I-ps	hsa-mir-411	CILP	1	0	0
tp53-wild_HPV-/modu-I-ps	hsa-mir-411	CILP2	1	0	0
tp53-wild_HPV-/modu-I-ps	hsa-mir-411	CLEC11A	1	0	0
tp53-wild_HPV-/modu-I-ps	hsa-mir-411	CNIH3	1	0	0
tp53-wild_HPV-/modu-I-ps	hsa-mir-411	CNPY4	1	0	1
tp53-wild_HPV-/modu-I-ps	hsa-mir-411	COL10A1	1	0	0
tp53-wild_HPV-/modu-I-ps	hsa-mir-411	COL11A1	1	0	0
tp53-wild_HPV-/modu-I-ps	hsa-mir-411	COL1A1	1	0	0
tp53-wild_HPV-/modu-I-ps	hsa-mir-411	COL1A2	1	0	0
tp53-wild_HPV-/modu-I-ps	hsa-mir-411	COL24A1	1	0	0
tp53-wild_HPV-/modu-I-ps	hsa-mir-411	COL3A1	1	0	0
tp53-wild_HPV-/modu-I-ps	hsa-mir-411	COL5A2	1	0	0
tp53-wild_HPV-/modu-I-ps	hsa-mir-411	COL6A1	1	0	0
tp53-wild_HPV-/modu-I-ps	hsa-mir-411	COL6A2	1	0	0
tp53-wild_HPV-/modu-I-ps	hsa-mir-411	COL6A3	1	0	0
tp53-wild_HPV-/modu-I-ps	hsa-mir-411	COL8A1	1	0	0
tp53-wild_HPV-/modu-I-ps	hsa-mir-411	COX7A1	1	0	0
tp53-wild_HPV-/modu-I-ps	hsa-mir-411	CPXM1	1	0	0
tp53-wild_HPV-/modu-I-ps	hsa-mir-411	CTHRC1	1	0	0
tp53-wild_HPV-/modu-I-ps	hsa-mir-411	CTSK	1	0	0
tp53-wild_HPV-/modu-I-ps	hsa-mir-411	DACT1	1	0	0
tp53-wild_HPV-/modu-I-ps	hsa-mir-411	DACT3	1	0	0
tp53-wild_HPV-/modu-I-ps	hsa-mir-411	DCHS1	1	0	0
tp53-wild_HPV-/modu-I-ps	hsa-mir-411	DCLK1	1	0	0
tp53-wild_HPV-/modu-I-ps	hsa-mir-411	DCLK3	1	0	0
tp53-wild_HPV-/modu-I-ps	hsa-mir-411	DDAH1	1	0	0
tp53-wild_HPV-/modu-I-ps	hsa-mir-411	DNALI1	1	0	1
tp53-wild_HPV-/modu-I-ps	hsa-mir-411	DNM1	1	0	0
tp53-wild_HPV-/modu-I-ps	hsa-mir-411	ELFN1	1	0	1
tp53-wild_HPV-/modu-I-ps	hsa-mir-411	EMILIN1	1	0	0
tp53-wild_HPV-/modu-I-ps	hsa-mir-411	ENPEP	1	0	0
tp53-wild_HPV-/modu-I-ps	hsa-mir-411	F2R	1	0	1
tp53-wild_HPV-/modu-I-ps	hsa-mir-411	FAM198B	1	0	0
tp53-wild_HPV-/modu-I-ps	hsa-mir-411	FAP	1	0	0
tp53-wild_HPV-/modu-I-ps	hsa-mir-411	FBN1	1	0	0
tp53-wild_HPV-/modu-I-ps	hsa-mir-411	FKBP10	1	0	0
tp53-wild_HPV-/modu-I-ps	hsa-mir-411	FLNC	1	0	0
tp53-wild_HPV-/modu-I-ps	hsa-mir-411	FN1	1	0	0
tp53-wild_HPV-/modu-I-ps	hsa-mir-411	FNDC1	1	0	0
tp53-wild_HPV-/modu-I-ps	hsa-mir-411	FXYD1	1	0	0
tp53-wild_HPV-/modu-I-ps	hsa-mir-411	GATA2	1	1	0
tp53-wild_HPV-/modu-I-ps	hsa-mir-411	GDF11	1	0	0
tp53-wild_HPV-/modu-I-ps	hsa-mir-411	GLIS2	1	0	0
tp53-wild_HPV-/modu-I-ps	hsa-mir-411	GLT8D2	1	0	0
tp53-wild_HPV-/modu-I-ps	hsa-mir-411	GPC6	1	0	0
tp53-wild_HPV-/modu-I-ps	hsa-mir-411	GPR124	1	0	0
tp53-wild_HPV-/modu-I-ps	hsa-mir-411	GPX8	1	0	1
tp53-wild_HPV-/modu-I-ps	hsa-mir-411	HEYL	1	1	0
tp53-wild_HPV-/modu-I-ps	hsa-mir-411	HHIPL1	1	0	0
tp53-wild_HPV-/modu-I-ps	hsa-mir-411	HIC1	1	1	0
tp53-wild_HPV-/modu-I-ps	hsa-mir-411	HIGD1B	1	0	0
tp53-wild_HPV-/modu-I-ps	hsa-mir-411	HSPB2	1	0	0
tp53-wild_HPV-/modu-I-ps	hsa-mir-411	HSPB6	1	0	0
tp53-wild_HPV-/modu-I-ps	hsa-mir-411	HSPB7	1	0	0
tp53-wild_HPV-/modu-I-ps	hsa-mir-411	HSPG2	1	0	0
tp53-wild_HPV-/modu-I-ps	hsa-mir-411	HTRA1	1	0	0
tp53-wild_HPV-/modu-I-ps	hsa-mir-411	IGFBP7	1	0	0
tp53-wild_HPV-/modu-I-ps	hsa-mir-411	ITGA11	1	0	0
tp53-wild_HPV-/modu-I-ps	hsa-mir-411	KCNJ8	1	0	0
tp53-wild_HPV-/modu-I-ps	hsa-mir-411	KDELR3	1	0	0
tp53-wild_HPV-/modu-I-ps	hsa-mir-411	KRBA2	1	0	0
tp53-wild_HPV-/modu-I-ps	hsa-mir-411	LAMA4	1	0	0
tp53-wild_HPV-/modu-I-ps	hsa-mir-411	LAMC1	1	0	1
tp53-wild_HPV-/modu-I-ps	hsa-mir-411	LEPRE1	1	0	0
tp53-wild_HPV-/modu-I-ps	hsa-mir-411	LEPREL2	1	0	0
tp53-wild_HPV-/modu-I-ps	hsa-mir-411	LMOD1	1	0	1
tp53-wild_HPV-/modu-I-ps	hsa-mir-411	LOC399959	1	0	0
tp53-wild_HPV-/modu-I-ps	hsa-mir-411	LOXL1	1	0	0
tp53-wild_HPV-/modu-I-ps	hsa-mir-411	LOXL2	1	0	0
tp53-wild_HPV-/modu-I-ps	hsa-mir-411	LPL	1	0	0
tp53-wild_HPV-/modu-I-ps	hsa-mir-411	LUM	1	0	0
tp53-wild_HPV-/modu-I-ps	hsa-mir-411	MAGED4	1	0	0
tp53-wild_HPV-/modu-I-ps	hsa-mir-411	MAGED4B	1	0	0
tp53-wild_HPV-/modu-I-ps	hsa-mir-411	MATN3	1	0	1
tp53-wild_HPV-/modu-I-ps	hsa-mir-411	MB	1	0	0
tp53-wild_HPV-/modu-I-ps	hsa-mir-411	MCAM	1	0	1
tp53-wild_HPV-/modu-I-ps	hsa-mir-411	ME3	1	0	0
tp53-wild_HPV-/modu-I-ps	hsa-mir-411	MEG3	1	0	0
tp53-wild_HPV-/modu-I-ps	hsa-mir-411	MEOX2	1	1	0
tp53-wild_HPV-/modu-I-ps	hsa-mir-411	MFRP	1	0	0
tp53-wild_HPV-/modu-I-ps	hsa-mir-411	MGP	1	0	0
tp53-wild_HPV-/modu-I-ps	hsa-mir-411	MITF	1	0	0
tp53-wild_HPV-/modu-I-ps	hsa-mir-411	MME	1	0	1
tp53-wild_HPV-/modu-I-ps	hsa-mir-411	MMP11	1	0	0
tp53-wild_HPV-/modu-I-ps	hsa-mir-411	MMP14	1	1	0
tp53-wild_HPV-/modu-I-ps	hsa-mir-411	MMP2	1	0	0
tp53-wild_HPV-/modu-I-ps	hsa-mir-411	MSX1	1	1	0
tp53-wild_HPV-/modu-I-ps	hsa-mir-411	MXRA5	1	0	0
tp53-wild_HPV-/modu-I-ps	hsa-mir-411	MXRA8	1	0	0
tp53-wild_HPV-/modu-I-ps	hsa-mir-411	MYOZ3	1	0	0
tp53-wild_HPV-/modu-I-ps	hsa-mir-411	NECAB1	1	0	1
tp53-wild_HPV-/modu-I-ps	hsa-mir-411	NOVA2	1	0	0
tp53-wild_HPV-/modu-I-ps	hsa-mir-411	NOX4	1	0	0
tp53-wild_HPV-/modu-I-ps	hsa-mir-411	NPTX2	1	0	0
tp53-wild_HPV-/modu-I-ps	hsa-mir-411	OLFML2B	1	0	0
tp53-wild_HPV-/modu-I-ps	hsa-mir-411	P4HA1	1	0	0
tp53-wild_HPV-/modu-I-ps	hsa-mir-411	P4HA3	1	0	0
tp53-wild_HPV-/modu-I-ps	hsa-mir-411	PALM	1	0	0
tp53-wild_HPV-/modu-I-ps	hsa-mir-411	PCDH12	1	0	0
tp53-wild_HPV-/modu-I-ps	hsa-mir-411	PCOLCE	1	0	0
tp53-wild_HPV-/modu-I-ps	hsa-mir-411	PDE1A	1	0	0
tp53-wild_HPV-/modu-I-ps	hsa-mir-411	PLAC9	1	0	0
tp53-wild_HPV-/modu-I-ps	hsa-mir-411	PLN	1	0	0
tp53-wild_HPV-/modu-I-ps	hsa-mir-411	PLOD1	1	0	0
tp53-wild_HPV-/modu-I-ps	hsa-mir-411	PLOD3	1	0	0
tp53-wild_HPV-/modu-I-ps	hsa-mir-411	PLXND1	1	0	0
tp53-wild_HPV-/modu-I-ps	hsa-mir-411	POSTN	1	0	0
tp53-wild_HPV-/modu-I-ps	hsa-mir-411	PRUNE2	1	0	0
tp53-wild_HPV-/modu-I-ps	hsa-mir-411	PXDN	1	0	0
tp53-wild_HPV-/modu-I-ps	hsa-mir-411	RASA3	1	0	0
tp53-wild_HPV-/modu-I-ps	hsa-mir-411	RASGRF2	1	0	0
tp53-wild_HPV-/modu-I-ps	hsa-mir-411	RCN3	1	0	0
tp53-wild_HPV-/modu-I-ps	hsa-mir-411	RNF180	1	0	1
tp53-wild_HPV-/modu-I-ps	hsa-mir-411	RSPO3	1	0	0
tp53-wild_HPV-/modu-I-ps	hsa-mir-411	S100A1	1	0	0
tp53-wild_HPV-/modu-I-ps	hsa-mir-411	SAMD14	1	0	0
tp53-wild_HPV-/modu-I-ps	hsa-mir-411	SCARF2	1	0	0
tp53-wild_HPV-/modu-I-ps	hsa-mir-411	SCHIP1	1	0	0
tp53-wild_HPV-/modu-I-ps	hsa-mir-411	SCN1B	1	0	0
tp53-wild_HPV-/modu-I-ps	hsa-mir-411	SDC2	1	0	1
tp53-wild_HPV-/modu-I-ps	hsa-mir-411	SEMA6B	1	0	0
tp53-wild_HPV-/modu-I-ps	hsa-mir-411	SERPINH1	1	0	0
tp53-wild_HPV-/modu-I-ps	hsa-mir-411	SFRP2	1	0	0
tp53-wild_HPV-/modu-I-ps	hsa-mir-411	SFRP4	1	0	0
tp53-wild_HPV-/modu-I-ps	hsa-mir-411	SHISA4	1	0	0
tp53-wild_HPV-/modu-I-ps	hsa-mir-411	SLC2A10	1	0	0
tp53-wild_HPV-/modu-I-ps	hsa-mir-411	SLC39A14	1	0	0
tp53-wild_HPV-/modu-I-ps	hsa-mir-411	SMARCD3	1	0	0
tp53-wild_HPV-/modu-I-ps	hsa-mir-411	SNTB1	1	0	0
tp53-wild_HPV-/modu-I-ps	hsa-mir-411	SPARC	1	0	0
tp53-wild_HPV-/modu-I-ps	hsa-mir-411	SRPK3	1	0	0
tp53-wild_HPV-/modu-I-ps	hsa-mir-411	ST3GAL2	1	0	0
tp53-wild_HPV-/modu-I-ps	hsa-mir-411	ST8SIA2	1	0	0
tp53-wild_HPV-/modu-I-ps	hsa-mir-411	STARD13	1	0	0
tp53-wild_HPV-/modu-I-ps	hsa-mir-411	SULF1	1	0	0
tp53-wild_HPV-/modu-I-ps	hsa-mir-411	SYPL2	1	0	0
tp53-wild_HPV-/modu-I-ps	hsa-mir-411	TBXA2R	1	0	0
tp53-wild_HPV-/modu-I-ps	hsa-mir-411	TCEAL7	1	0	0
tp53-wild_HPV-/modu-I-ps	hsa-mir-411	TENC1	1	0	0
tp53-wild_HPV-/modu-I-ps	hsa-mir-411	THY1	1	0	0
tp53-wild_HPV-/modu-I-ps	hsa-mir-411	TIMP4	1	0	0
tp53-wild_HPV-/modu-I-ps	hsa-mir-411	TNFAIP6	1	0	0
tp53-wild_HPV-/modu-I-ps	hsa-mir-411	UCHL1	1	0	0
tp53-wild_HPV-/modu-I-ps	hsa-mir-411	VASH2	1	0	0
tp53-wild_HPV-/modu-I-ps	hsa-mir-411	VCAN	1	0	1
tp53-wild_HPV-/modu-I-ps	hsa-mir-411	WSCD1	1	0	0
tp53-wild_HPV-/modu-I-ps	hsa-mir-411	ZNF542	1	0	0
tp53-wild_HPV-/modu-I-ps	hsa-mir-411	ZNF610	1	0	0
tp53-wild_HPV-/modu-I-ps	hsa-mir-411	ZNF853	1	0	0
tp53-wild_HPV-/modu-I-ps	hsa-mir-431	AGT	1	0	0
tp53-wild_HPV-/modu-I-ps	hsa-mir-431	AKT3	1	0	0
tp53-wild_HPV-/modu-I-ps	hsa-mir-431	BCL6B	1	0	0
tp53-wild_HPV-/modu-I-ps	hsa-mir-431	BGN	1	0	0
tp53-wild_HPV-/modu-I-ps	hsa-mir-431	BMP1	1	0	1
tp53-wild_HPV-/modu-I-ps	hsa-mir-431	C12orf23	1	0	0
tp53-wild_HPV-/modu-I-ps	hsa-mir-431	C16orf45	1	0	0
tp53-wild_HPV-/modu-I-ps	hsa-mir-431	CACNA1H	1	0	0
tp53-wild_HPV-/modu-I-ps	hsa-mir-431	CCDC102B	1	0	0
tp53-wild_HPV-/modu-I-ps	hsa-mir-431	CDH2	1	0	0
tp53-wild_HPV-/modu-I-ps	hsa-mir-431	CDO1	1	0	0
tp53-wild_HPV-/modu-I-ps	hsa-mir-431	CLEC11A	1	0	0
tp53-wild_HPV-/modu-I-ps	hsa-mir-431	CNIH3	1	0	0
tp53-wild_HPV-/modu-I-ps	hsa-mir-431	COL10A1	1	0	0
tp53-wild_HPV-/modu-I-ps	hsa-mir-431	COL3A1	1	0	0
tp53-wild_HPV-/modu-I-ps	hsa-mir-431	COL5A2	1	0	1
tp53-wild_HPV-/modu-I-ps	hsa-mir-431	COL6A2	1	0	1
tp53-wild_HPV-/modu-I-ps	hsa-mir-431	CPXM1	1	0	0
tp53-wild_HPV-/modu-I-ps	hsa-mir-431	CTHRC1	1	0	0
tp53-wild_HPV-/modu-I-ps	hsa-mir-431	DACT3	1	0	1
tp53-wild_HPV-/modu-I-ps	hsa-mir-431	DCHS1	1	0	0
tp53-wild_HPV-/modu-I-ps	hsa-mir-431	DCLK1	1	0	1
tp53-wild_HPV-/modu-I-ps	hsa-mir-431	ELFN1	1	0	0
tp53-wild_HPV-/modu-I-ps	hsa-mir-431	EMILIN1	1	0	0
tp53-wild_HPV-/modu-I-ps	hsa-mir-431	ENPEP	1	0	0
tp53-wild_HPV-/modu-I-ps	hsa-mir-431	FAM198B	1	0	0
tp53-wild_HPV-/modu-I-ps	hsa-mir-431	FN1	1	0	0
tp53-wild_HPV-/modu-I-ps	hsa-mir-431	FNDC1	1	0	0
tp53-wild_HPV-/modu-I-ps	hsa-mir-431	GPR124	1	0	0
tp53-wild_HPV-/modu-I-ps	hsa-mir-431	GPX8	1	0	0
tp53-wild_HPV-/modu-I-ps	hsa-mir-431	HIGD1B	1	0	0
tp53-wild_HPV-/modu-I-ps	hsa-mir-431	HSPB7	1	0	0
tp53-wild_HPV-/modu-I-ps	hsa-mir-431	HSPG2	1	0	0
tp53-wild_HPV-/modu-I-ps	hsa-mir-431	HTRA1	1	0	0
tp53-wild_HPV-/modu-I-ps	hsa-mir-431	KCNJ8	1	0	1
tp53-wild_HPV-/modu-I-ps	hsa-mir-431	KDELR3	1	0	1
tp53-wild_HPV-/modu-I-ps	hsa-mir-431	KRBA2	1	0	1
tp53-wild_HPV-/modu-I-ps	hsa-mir-431	LAMC1	1	0	0
tp53-wild_HPV-/modu-I-ps	hsa-mir-431	LEPRE1	1	0	0
tp53-wild_HPV-/modu-I-ps	hsa-mir-431	LOXL1	1	0	0
tp53-wild_HPV-/modu-I-ps	hsa-mir-431	LPL	1	0	0
tp53-wild_HPV-/modu-I-ps	hsa-mir-431	LUM	1	0	0
tp53-wild_HPV-/modu-I-ps	hsa-mir-431	ME3	1	0	0
tp53-wild_HPV-/modu-I-ps	hsa-mir-431	MEG3	1	0	0
tp53-wild_HPV-/modu-I-ps	hsa-mir-431	MEOX2	1	1	0
tp53-wild_HPV-/modu-I-ps	hsa-mir-431	MFRP	1	0	0
tp53-wild_HPV-/modu-I-ps	hsa-mir-431	MITF	1	0	0
tp53-wild_HPV-/modu-I-ps	hsa-mir-431	MMP14	1	1	0
tp53-wild_HPV-/modu-I-ps	hsa-mir-431	MSX1	1	1	0
tp53-wild_HPV-/modu-I-ps	hsa-mir-431	MXRA5	1	0	0
tp53-wild_HPV-/modu-I-ps	hsa-mir-431	MXRA8	1	0	0
tp53-wild_HPV-/modu-I-ps	hsa-mir-431	NKX3-2	1	1	0
tp53-wild_HPV-/modu-I-ps	hsa-mir-431	NOVA2	1	0	0
tp53-wild_HPV-/modu-I-ps	hsa-mir-431	OTOA	1	0	0
tp53-wild_HPV-/modu-I-ps	hsa-mir-431	PALM	1	0	0
tp53-wild_HPV-/modu-I-ps	hsa-mir-431	PCDH12	1	0	0
tp53-wild_HPV-/modu-I-ps	hsa-mir-431	PCOLCE	1	0	0
tp53-wild_HPV-/modu-I-ps	hsa-mir-431	PLN	1	0	0
tp53-wild_HPV-/modu-I-ps	hsa-mir-431	PLXND1	1	0	0
tp53-wild_HPV-/modu-I-ps	hsa-mir-431	POSTN	1	0	0
tp53-wild_HPV-/modu-I-ps	hsa-mir-431	PRUNE2	1	0	0
tp53-wild_HPV-/modu-I-ps	hsa-mir-431	PXDN	1	0	1
tp53-wild_HPV-/modu-I-ps	hsa-mir-431	RASA3	1	0	0
tp53-wild_HPV-/modu-I-ps	hsa-mir-431	RASGRF2	1	0	0
tp53-wild_HPV-/modu-I-ps	hsa-mir-431	RCN3	1	0	0
tp53-wild_HPV-/modu-I-ps	hsa-mir-431	RNF180	1	0	0
tp53-wild_HPV-/modu-I-ps	hsa-mir-431	RSPO3	1	0	1
tp53-wild_HPV-/modu-I-ps	hsa-mir-431	SCARF2	1	0	0
tp53-wild_HPV-/modu-I-ps	hsa-mir-431	SCN1B	1	0	0
tp53-wild_HPV-/modu-I-ps	hsa-mir-431	SDC2	1	0	0
tp53-wild_HPV-/modu-I-ps	hsa-mir-431	SEMA6B	1	0	0
tp53-wild_HPV-/modu-I-ps	hsa-mir-431	SFRP2	1	0	0
tp53-wild_HPV-/modu-I-ps	hsa-mir-431	SFRP4	1	0	0
tp53-wild_HPV-/modu-I-ps	hsa-mir-431	SNTB1	1	0	0
tp53-wild_HPV-/modu-I-ps	hsa-mir-431	SPARC	1	0	1
tp53-wild_HPV-/modu-I-ps	hsa-mir-431	ST3GAL2	1	0	1
tp53-wild_HPV-/modu-I-ps	hsa-mir-431	SULF1	1	0	0
tp53-wild_HPV-/modu-I-ps	hsa-mir-431	TBXA2R	1	0	0
tp53-wild_HPV-/modu-I-ps	hsa-mir-431	TCEAL7	1	0	0
tp53-wild_HPV-/modu-I-ps	hsa-mir-431	TENC1	1	0	0
tp53-wild_HPV-/modu-I-ps	hsa-mir-431	TNFAIP6	1	0	0
tp53-wild_HPV-/modu-I-ps	hsa-mir-431	VASH2	1	0	0
tp53-wild_HPV-/modu-I-ps	hsa-mir-431	VCAN	1	0	1
tp53-wild_HPV-/modu-I-ps	hsa-mir-431	ZNF491	1	0	0
tp53-wild_HPV-/modu-I-ps	hsa-mir-431	ZNF542	1	0	0
tp53-wild_HPV-/modu-I-ps	hsa-mir-431	ZNF788	1	0	0
tp53-wild_HPV-/modu-I-ps	hsa-mir-431	ZNF853	1	0	0
tp53-wild_HPV-/modu-I-ps	hsa-mir-493	BGN	1	0	0
tp53-wild_HPV-/modu-I-ps	hsa-mir-493	C12orf23	1	0	0
tp53-wild_HPV-/modu-I-ps	hsa-mir-493	C16orf45	1	0	0
tp53-wild_HPV-/modu-I-ps	hsa-mir-493	CCDC102B	1	0	0
tp53-wild_HPV-/modu-I-ps	hsa-mir-493	CDC42EP5	1	0	0
tp53-wild_HPV-/modu-I-ps	hsa-mir-493	CDH2	1	0	0
tp53-wild_HPV-/modu-I-ps	hsa-mir-493	CILP2	1	0	0
tp53-wild_HPV-/modu-I-ps	hsa-mir-493	CLEC11A	1	0	0
tp53-wild_HPV-/modu-I-ps	hsa-mir-493	COL10A1	1	0	0
tp53-wild_HPV-/modu-I-ps	hsa-mir-493	COL11A1	1	0	0
tp53-wild_HPV-/modu-I-ps	hsa-mir-493	COL24A1	1	0	0
tp53-wild_HPV-/modu-I-ps	hsa-mir-493	COL6A2	1	0	0
tp53-wild_HPV-/modu-I-ps	hsa-mir-493	CTHRC1	1	0	0
tp53-wild_HPV-/modu-I-ps	hsa-mir-493	DACT3	1	0	0
tp53-wild_HPV-/modu-I-ps	hsa-mir-493	DNM1	1	0	0
tp53-wild_HPV-/modu-I-ps	hsa-mir-493	ELFN1	1	0	0
tp53-wild_HPV-/modu-I-ps	hsa-mir-493	FKBP10	1	0	0
tp53-wild_HPV-/modu-I-ps	hsa-mir-493	GPC6	1	0	1
tp53-wild_HPV-/modu-I-ps	hsa-mir-493	GPX8	1	0	0
tp53-wild_HPV-/modu-I-ps	hsa-mir-493	KCND1	1	0	1
tp53-wild_HPV-/modu-I-ps	hsa-mir-493	KRBA2	1	0	0
tp53-wild_HPV-/modu-I-ps	hsa-mir-493	LEPRE1	1	0	0
tp53-wild_HPV-/modu-I-ps	hsa-mir-493	LEPREL2	1	0	0
tp53-wild_HPV-/modu-I-ps	hsa-mir-493	LOXL1	1	0	0
tp53-wild_HPV-/modu-I-ps	hsa-mir-493	LPL	1	0	0
tp53-wild_HPV-/modu-I-ps	hsa-mir-493	LUM	1	0	0
tp53-wild_HPV-/modu-I-ps	hsa-mir-493	MAGED4	1	0	0
tp53-wild_HPV-/modu-I-ps	hsa-mir-493	MAGED4B	1	0	0
tp53-wild_HPV-/modu-I-ps	hsa-mir-493	MEG3	1	0	0
tp53-wild_HPV-/modu-I-ps	hsa-mir-493	MEX3B	1	0	0
tp53-wild_HPV-/modu-I-ps	hsa-mir-493	MFRP	1	0	0
tp53-wild_HPV-/modu-I-ps	hsa-mir-493	MMP11	1	0	0
tp53-wild_HPV-/modu-I-ps	hsa-mir-493	MSX1	1	1	0
tp53-wild_HPV-/modu-I-ps	hsa-mir-493	MXRA8	1	0	0
tp53-wild_HPV-/modu-I-ps	hsa-mir-493	NECAB1	1	0	0
tp53-wild_HPV-/modu-I-ps	hsa-mir-493	NKX3-2	1	1	0
tp53-wild_HPV-/modu-I-ps	hsa-mir-493	PCOLCE	1	0	0
tp53-wild_HPV-/modu-I-ps	hsa-mir-493	PLXND1	1	0	0
tp53-wild_HPV-/modu-I-ps	hsa-mir-493	POSTN	1	0	0
tp53-wild_HPV-/modu-I-ps	hsa-mir-493	RCN3	1	0	0
tp53-wild_HPV-/modu-I-ps	hsa-mir-493	RNF180	1	0	0
tp53-wild_HPV-/modu-I-ps	hsa-mir-493	SCARF2	1	0	0
tp53-wild_HPV-/modu-I-ps	hsa-mir-493	SCN1B	1	0	0
tp53-wild_HPV-/modu-I-ps	hsa-mir-493	SDC2	1	0	0
tp53-wild_HPV-/modu-I-ps	hsa-mir-493	SFRP2	1	0	1
tp53-wild_HPV-/modu-I-ps	hsa-mir-493	SFRP4	1	0	0
tp53-wild_HPV-/modu-I-ps	hsa-mir-493	SPATA6	1	0	0
tp53-wild_HPV-/modu-I-ps	hsa-mir-493	ST3GAL2	1	0	0
tp53-wild_HPV-/modu-I-ps	hsa-mir-493	SULF1	1	0	1
tp53-wild_HPV-/modu-I-ps	hsa-mir-493	TBXA2R	1	0	0
tp53-wild_HPV-/modu-I-ps	hsa-mir-493	TCEAL7	1	0	0
tp53-wild_HPV-/modu-I-ps	hsa-mir-493	TNFAIP6	1	0	0
tp53-wild_HPV-/modu-I-ps	hsa-mir-493	ZNF491	1	0	0
tp53-wild_HPV-/modu-I-ps	hsa-mir-493	ZNF542	1	0	0
tp53-wild_HPV-/modu-I-ps	hsa-mir-493	ZNF582	1	0	0
tp53-wild_HPV-/modu-I-ps	hsa-mir-493	ZNF610	1	0	0
tp53-wild_HPV-/modu-I-ps	hsa-mir-493	ZNF788	1	0	0
tp53-wild_HPV-/modu-I-ps	hsa-mir-493	ZNF853	1	0	0
tp53-wild_HPV-/modu-I-ps	hsa-mir-758	ADAMTS4	1	0	0
tp53-wild_HPV-/modu-I-ps	hsa-mir-758	ADAMTS6	1	0	0
tp53-wild_HPV-/modu-I-ps	hsa-mir-758	AGT	1	0	0
tp53-wild_HPV-/modu-I-ps	hsa-mir-758	BCL6B	1	0	0
tp53-wild_HPV-/modu-I-ps	hsa-mir-758	BGN	1	0	0
tp53-wild_HPV-/modu-I-ps	hsa-mir-758	BMP1	1	0	0
tp53-wild_HPV-/modu-I-ps	hsa-mir-758	C12orf23	1	0	0
tp53-wild_HPV-/modu-I-ps	hsa-mir-758	C16orf45	1	0	0
tp53-wild_HPV-/modu-I-ps	hsa-mir-758	C3orf70	1	0	1
tp53-wild_HPV-/modu-I-ps	hsa-mir-758	CACNA1H	1	0	0
tp53-wild_HPV-/modu-I-ps	hsa-mir-758	CCDC102B	1	0	1
tp53-wild_HPV-/modu-I-ps	hsa-mir-758	CCDC88A	1	0	1
tp53-wild_HPV-/modu-I-ps	hsa-mir-758	CD248	1	0	0
tp53-wild_HPV-/modu-I-ps	hsa-mir-758	CDC42EP5	1	0	0
tp53-wild_HPV-/modu-I-ps	hsa-mir-758	CDH2	1	0	0
tp53-wild_HPV-/modu-I-ps	hsa-mir-758	CILP2	1	0	0
tp53-wild_HPV-/modu-I-ps	hsa-mir-758	CLEC11A	1	0	0
tp53-wild_HPV-/modu-I-ps	hsa-mir-758	CNIH3	1	0	0
tp53-wild_HPV-/modu-I-ps	hsa-mir-758	CNPY4	1	0	0
tp53-wild_HPV-/modu-I-ps	hsa-mir-758	COL10A1	1	0	0
tp53-wild_HPV-/modu-I-ps	hsa-mir-758	COL11A1	1	0	0
tp53-wild_HPV-/modu-I-ps	hsa-mir-758	COL1A2	1	0	0
tp53-wild_HPV-/modu-I-ps	hsa-mir-758	COL24A1	1	0	0
tp53-wild_HPV-/modu-I-ps	hsa-mir-758	COL3A1	1	0	0
tp53-wild_HPV-/modu-I-ps	hsa-mir-758	COL5A2	1	0	1
tp53-wild_HPV-/modu-I-ps	hsa-mir-758	COL6A2	1	0	0
tp53-wild_HPV-/modu-I-ps	hsa-mir-758	CPXM1	1	0	0
tp53-wild_HPV-/modu-I-ps	hsa-mir-758	CTHRC1	1	0	0
tp53-wild_HPV-/modu-I-ps	hsa-mir-758	DACT3	1	0	1
tp53-wild_HPV-/modu-I-ps	hsa-mir-758	DNM1	1	0	0
tp53-wild_HPV-/modu-I-ps	hsa-mir-758	ELFN1	1	0	0
tp53-wild_HPV-/modu-I-ps	hsa-mir-758	EMILIN1	1	0	0
tp53-wild_HPV-/modu-I-ps	hsa-mir-758	ENPEP	1	0	0
tp53-wild_HPV-/modu-I-ps	hsa-mir-758	FKBP10	1	0	0
tp53-wild_HPV-/modu-I-ps	hsa-mir-758	FN1	1	0	0
tp53-wild_HPV-/modu-I-ps	hsa-mir-758	GDF11	1	0	0
tp53-wild_HPV-/modu-I-ps	hsa-mir-758	GLIS2	1	0	0
tp53-wild_HPV-/modu-I-ps	hsa-mir-758	GPC6	1	0	1
tp53-wild_HPV-/modu-I-ps	hsa-mir-758	GPR124	1	0	1
tp53-wild_HPV-/modu-I-ps	hsa-mir-758	GPX8	1	0	1
tp53-wild_HPV-/modu-I-ps	hsa-mir-758	HEYL	1	1	0
tp53-wild_HPV-/modu-I-ps	hsa-mir-758	HHIPL1	1	0	0
tp53-wild_HPV-/modu-I-ps	hsa-mir-758	HIGD1B	1	0	0
tp53-wild_HPV-/modu-I-ps	hsa-mir-758	HSPB7	1	0	0
tp53-wild_HPV-/modu-I-ps	hsa-mir-758	HSPG2	1	0	0
tp53-wild_HPV-/modu-I-ps	hsa-mir-758	HTRA1	1	0	0
tp53-wild_HPV-/modu-I-ps	hsa-mir-758	IL11	1	0	0
tp53-wild_HPV-/modu-I-ps	hsa-mir-758	KCNJ8	1	0	0
tp53-wild_HPV-/modu-I-ps	hsa-mir-758	KDELR3	1	0	0
tp53-wild_HPV-/modu-I-ps	hsa-mir-758	LAMC1	1	0	0
tp53-wild_HPV-/modu-I-ps	hsa-mir-758	LEPRE1	1	0	0
tp53-wild_HPV-/modu-I-ps	hsa-mir-758	LEPREL2	1	0	0
tp53-wild_HPV-/modu-I-ps	hsa-mir-758	LOXL1	1	0	0
tp53-wild_HPV-/modu-I-ps	hsa-mir-758	LOXL2	1	0	1
tp53-wild_HPV-/modu-I-ps	hsa-mir-758	LUM	1	0	0
tp53-wild_HPV-/modu-I-ps	hsa-mir-758	MATN3	1	0	0
tp53-wild_HPV-/modu-I-ps	hsa-mir-758	MCAM	1	0	1
tp53-wild_HPV-/modu-I-ps	hsa-mir-758	ME3	1	0	0
tp53-wild_HPV-/modu-I-ps	hsa-mir-758	MEG3	1	0	0
tp53-wild_HPV-/modu-I-ps	hsa-mir-758	MEOX2	1	1	0
tp53-wild_HPV-/modu-I-ps	hsa-mir-758	MEX3B	1	0	0
tp53-wild_HPV-/modu-I-ps	hsa-mir-758	MFRP	1	0	0
tp53-wild_HPV-/modu-I-ps	hsa-mir-758	MME	1	0	1
tp53-wild_HPV-/modu-I-ps	hsa-mir-758	MMP11	1	0	0
tp53-wild_HPV-/modu-I-ps	hsa-mir-758	MMP14	1	1	0
tp53-wild_HPV-/modu-I-ps	hsa-mir-758	MSX1	1	1	0
tp53-wild_HPV-/modu-I-ps	hsa-mir-758	MXRA8	1	0	0
tp53-wild_HPV-/modu-I-ps	hsa-mir-758	NECAB1	1	0	0
tp53-wild_HPV-/modu-I-ps	hsa-mir-758	NKX3-2	1	1	0
tp53-wild_HPV-/modu-I-ps	hsa-mir-758	NPTX2	1	0	0
tp53-wild_HPV-/modu-I-ps	hsa-mir-758	P4HA1	1	0	0
tp53-wild_HPV-/modu-I-ps	hsa-mir-758	P4HA3	1	0	0
tp53-wild_HPV-/modu-I-ps	hsa-mir-758	PALM	1	0	0
tp53-wild_HPV-/modu-I-ps	hsa-mir-758	PCOLCE	1	0	0
tp53-wild_HPV-/modu-I-ps	hsa-mir-758	PLOD1	1	0	0
tp53-wild_HPV-/modu-I-ps	hsa-mir-758	PLOD3	1	0	0
tp53-wild_HPV-/modu-I-ps	hsa-mir-758	PLXND1	1	0	0
tp53-wild_HPV-/modu-I-ps	hsa-mir-758	POSTN	1	0	0
tp53-wild_HPV-/modu-I-ps	hsa-mir-758	PXDN	1	0	1
tp53-wild_HPV-/modu-I-ps	hsa-mir-758	RCN3	1	0	0
tp53-wild_HPV-/modu-I-ps	hsa-mir-758	RNF180	1	0	1
tp53-wild_HPV-/modu-I-ps	hsa-mir-758	SAMD14	1	0	0
tp53-wild_HPV-/modu-I-ps	hsa-mir-758	SCARF2	1	0	0
tp53-wild_HPV-/modu-I-ps	hsa-mir-758	SCHIP1	1	0	0
tp53-wild_HPV-/modu-I-ps	hsa-mir-758	SCN1B	1	0	0
tp53-wild_HPV-/modu-I-ps	hsa-mir-758	SDC2	1	0	0
tp53-wild_HPV-/modu-I-ps	hsa-mir-758	SEMA6B	1	0	0
tp53-wild_HPV-/modu-I-ps	hsa-mir-758	SERPINH1	1	0	0
tp53-wild_HPV-/modu-I-ps	hsa-mir-758	SFRP2	1	0	1
tp53-wild_HPV-/modu-I-ps	hsa-mir-758	SFRP4	1	0	0
tp53-wild_HPV-/modu-I-ps	hsa-mir-758	SPARC	1	0	1
tp53-wild_HPV-/modu-I-ps	hsa-mir-758	SRPK3	1	0	0
tp53-wild_HPV-/modu-I-ps	hsa-mir-758	ST3GAL2	1	0	0
tp53-wild_HPV-/modu-I-ps	hsa-mir-758	STARD13	1	0	0
tp53-wild_HPV-/modu-I-ps	hsa-mir-758	SULF1	1	0	0
tp53-wild_HPV-/modu-I-ps	hsa-mir-758	TBXA2R	1	0	0
tp53-wild_HPV-/modu-I-ps	hsa-mir-758	TCEAL7	1	0	1
tp53-wild_HPV-/modu-I-ps	hsa-mir-758	TENC1	1	0	0
tp53-wild_HPV-/modu-I-ps	hsa-mir-758	TNFAIP6	1	0	0
tp53-wild_HPV-/modu-I-ps	hsa-mir-758	UCHL1	1	0	0
tp53-wild_HPV-/modu-I-ps	hsa-mir-758	VCAN	1	0	1
tp53-wild_HPV-/modu-I-ps	hsa-mir-758	ZNF542	1	0	0
tp53-wild_HPV-/modu-I-ps	hsa-mir-758	ZNF610	1	0	0
tp53-wild_HPV-/modu-I-ps	hsa-mir-758	ZNF788	1	0	0
tp53-wild_HPV-/modu-I-ps	hsa-mir-889	ADAMTS4	1	0	0
tp53-wild_HPV-/modu-I-ps	hsa-mir-889	ADAMTS6	1	0	1
tp53-wild_HPV-/modu-I-ps	hsa-mir-889	AKT3	1	0	1
tp53-wild_HPV-/modu-I-ps	hsa-mir-889	ALPK2	1	0	0
tp53-wild_HPV-/modu-I-ps	hsa-mir-889	BAG2	1	0	1
tp53-wild_HPV-/modu-I-ps	hsa-mir-889	BCAT1	1	0	1
tp53-wild_HPV-/modu-I-ps	hsa-mir-889	BCL6B	1	0	0
tp53-wild_HPV-/modu-I-ps	hsa-mir-889	BGN	1	0	0
tp53-wild_HPV-/modu-I-ps	hsa-mir-889	BMP1	1	0	0
tp53-wild_HPV-/modu-I-ps	hsa-mir-889	C12orf23	1	0	1
tp53-wild_HPV-/modu-I-ps	hsa-mir-889	CACNA1H	1	0	0
tp53-wild_HPV-/modu-I-ps	hsa-mir-889	CCDC102B	1	0	1
tp53-wild_HPV-/modu-I-ps	hsa-mir-889	CCDC88A	1	0	1
tp53-wild_HPV-/modu-I-ps	hsa-mir-889	CDC42EP5	1	0	0
tp53-wild_HPV-/modu-I-ps	hsa-mir-889	CDH2	1	0	0
tp53-wild_HPV-/modu-I-ps	hsa-mir-889	CILP2	1	0	0
tp53-wild_HPV-/modu-I-ps	hsa-mir-889	CLEC11A	1	0	0
tp53-wild_HPV-/modu-I-ps	hsa-mir-889	CMTM3	1	0	0
tp53-wild_HPV-/modu-I-ps	hsa-mir-889	CNIH3	1	0	0
tp53-wild_HPV-/modu-I-ps	hsa-mir-889	COL10A1	1	0	1
tp53-wild_HPV-/modu-I-ps	hsa-mir-889	COL3A1	1	0	1
tp53-wild_HPV-/modu-I-ps	hsa-mir-889	COL5A2	1	0	0
tp53-wild_HPV-/modu-I-ps	hsa-mir-889	COL6A2	1	0	0
tp53-wild_HPV-/modu-I-ps	hsa-mir-889	CPXM1	1	0	0
tp53-wild_HPV-/modu-I-ps	hsa-mir-889	CTHRC1	1	0	0
tp53-wild_HPV-/modu-I-ps	hsa-mir-889	DACT1	1	0	0
tp53-wild_HPV-/modu-I-ps	hsa-mir-889	DACT3	1	0	0
tp53-wild_HPV-/modu-I-ps	hsa-mir-889	DNALI1	1	0	0
tp53-wild_HPV-/modu-I-ps	hsa-mir-889	ELFN1	1	0	0
tp53-wild_HPV-/modu-I-ps	hsa-mir-889	EMILIN1	1	0	0
tp53-wild_HPV-/modu-I-ps	hsa-mir-889	ENPEP	1	0	1
tp53-wild_HPV-/modu-I-ps	hsa-mir-889	FAM198B	1	0	1
tp53-wild_HPV-/modu-I-ps	hsa-mir-889	FKBP10	1	0	0
tp53-wild_HPV-/modu-I-ps	hsa-mir-889	FN1	1	0	1
tp53-wild_HPV-/modu-I-ps	hsa-mir-889	GDF11	1	0	0
tp53-wild_HPV-/modu-I-ps	hsa-mir-889	GEFT	1	0	0
tp53-wild_HPV-/modu-I-ps	hsa-mir-889	GLIS2	1	0	0
tp53-wild_HPV-/modu-I-ps	hsa-mir-889	GPC6	1	0	1
tp53-wild_HPV-/modu-I-ps	hsa-mir-889	GPR124	1	0	1
tp53-wild_HPV-/modu-I-ps	hsa-mir-889	GPX8	1	0	1
tp53-wild_HPV-/modu-I-ps	hsa-mir-889	GRAMD1A	1	0	0
tp53-wild_HPV-/modu-I-ps	hsa-mir-889	HEYL	1	1	0
tp53-wild_HPV-/modu-I-ps	hsa-mir-889	HHIPL1	1	0	0
tp53-wild_HPV-/modu-I-ps	hsa-mir-889	HIC1	1	1	0
tp53-wild_HPV-/modu-I-ps	hsa-mir-889	HIGD1B	1	0	0
tp53-wild_HPV-/modu-I-ps	hsa-mir-889	HSPG2	1	0	0
tp53-wild_HPV-/modu-I-ps	hsa-mir-889	IL11	1	0	0
tp53-wild_HPV-/modu-I-ps	hsa-mir-889	KDELR3	1	0	0
tp53-wild_HPV-/modu-I-ps	hsa-mir-889	KRBA2	1	0	0
tp53-wild_HPV-/modu-I-ps	hsa-mir-889	LAMA4	1	0	1
tp53-wild_HPV-/modu-I-ps	hsa-mir-889	LAMC1	1	0	1
tp53-wild_HPV-/modu-I-ps	hsa-mir-889	LEPRE1	1	0	0
tp53-wild_HPV-/modu-I-ps	hsa-mir-889	LEPREL2	1	0	0
tp53-wild_HPV-/modu-I-ps	hsa-mir-889	LOXL1	1	0	0
tp53-wild_HPV-/modu-I-ps	hsa-mir-889	LOXL2	1	0	0
tp53-wild_HPV-/modu-I-ps	hsa-mir-889	MEG3	1	0	0
tp53-wild_HPV-/modu-I-ps	hsa-mir-889	MEOX2	1	1	0
tp53-wild_HPV-/modu-I-ps	hsa-mir-889	MEX3B	1	0	1
tp53-wild_HPV-/modu-I-ps	hsa-mir-889	MFRP	1	0	0
tp53-wild_HPV-/modu-I-ps	hsa-mir-889	MME	1	0	0
tp53-wild_HPV-/modu-I-ps	hsa-mir-889	MMP11	1	0	0
tp53-wild_HPV-/modu-I-ps	hsa-mir-889	MMP14	1	1	0
tp53-wild_HPV-/modu-I-ps	hsa-mir-889	MSX1	1	1	0
tp53-wild_HPV-/modu-I-ps	hsa-mir-889	MXRA5	1	0	1
tp53-wild_HPV-/modu-I-ps	hsa-mir-889	MXRA8	1	0	0
tp53-wild_HPV-/modu-I-ps	hsa-mir-889	NECAB1	1	0	1
tp53-wild_HPV-/modu-I-ps	hsa-mir-889	NPTX2	1	0	0
tp53-wild_HPV-/modu-I-ps	hsa-mir-889	P4HA3	1	0	0
tp53-wild_HPV-/modu-I-ps	hsa-mir-889	PALM	1	0	0
tp53-wild_HPV-/modu-I-ps	hsa-mir-889	PCDH12	1	0	0
tp53-wild_HPV-/modu-I-ps	hsa-mir-889	PCOLCE	1	0	0
tp53-wild_HPV-/modu-I-ps	hsa-mir-889	PLXND1	1	0	1
tp53-wild_HPV-/modu-I-ps	hsa-mir-889	POSTN	1	0	0
tp53-wild_HPV-/modu-I-ps	hsa-mir-889	PXDN	1	0	0
tp53-wild_HPV-/modu-I-ps	hsa-mir-889	RASA3	1	0	0
tp53-wild_HPV-/modu-I-ps	hsa-mir-889	RCN3	1	0	0
tp53-wild_HPV-/modu-I-ps	hsa-mir-889	SCARF2	1	0	0
tp53-wild_HPV-/modu-I-ps	hsa-mir-889	SEMA6B	1	0	0
tp53-wild_HPV-/modu-I-ps	hsa-mir-889	SFRP2	1	0	0
tp53-wild_HPV-/modu-I-ps	hsa-mir-889	SFRP4	1	0	0
tp53-wild_HPV-/modu-I-ps	hsa-mir-889	SLC39A14	1	0	0
tp53-wild_HPV-/modu-I-ps	hsa-mir-889	SPARC	1	0	0
tp53-wild_HPV-/modu-I-ps	hsa-mir-889	ST3GAL2	1	0	0
tp53-wild_HPV-/modu-I-ps	hsa-mir-889	STARD13	1	0	1
tp53-wild_HPV-/modu-I-ps	hsa-mir-889	SULF1	1	0	0
tp53-wild_HPV-/modu-I-ps	hsa-mir-889	TBXA2R	1	0	0
tp53-wild_HPV-/modu-I-ps	hsa-mir-889	TCEAL7	1	0	0
tp53-wild_HPV-/modu-I-ps	hsa-mir-889	TENC1	1	0	0
tp53-wild_HPV-/modu-I-ps	hsa-mir-889	TMEFF1	1	0	0
tp53-wild_HPV-/modu-I-ps	hsa-mir-889	TNFAIP6	1	0	0
tp53-wild_HPV-/modu-I-ps	hsa-mir-889	TNS3	1	0	0
tp53-wild_HPV-/modu-I-ps	hsa-mir-889	TTYH2	1	0	0
tp53-wild_HPV-/modu-I-ps	hsa-mir-889	VASH2	1	0	1
tp53-wild_HPV-/modu-I-ps	hsa-mir-889	VCAN	1	0	0
tp53-wild_HPV-/modu-I-ps	hsa-mir-889	ZNF542	1	0	0
tp53-wild_HPV-/modu-I-ps	hsa-mir-889	ZNF568	1	0	1
tp53-wild_HPV-/modu-I-ps	hsa-mir-889	ZNF582	1	0	0
tp53-wild_HPV-/modu-I-ps	hsa-mir-889	ZNF610	1	0	0
tp53-wild_HPV-/modu-I-ps	hsa-mir-889	ZNF788	1	0	0
tp53-wild_HPV-/modu-I-ps	hsa-mir-889	ZNF853	1	0	0
tp53-wild_HPV-/modu-II-ne	hsa-mir-1247	GALNS	-1	0	0
tp53-wild_HPV-/modu-II-ne	hsa-mir-150	CDR2L	-1	0	0
tp53-wild_HPV-/modu-II-ne	hsa-mir-155	CDR2L	-1	0	0
tp53-wild_HPV-/modu-II-ne	hsa-mir-155	GALNS	-1	0	0
tp53-wild_HPV-/modu-II-ne	hsa-mir-625	GALNS	-1	0	1
tp53-wild_HPV-/modu-II-ps	hsa-mir-1247	2014-03-01	1	0	0
tp53-wild_HPV-/modu-II-ps	hsa-mir-1247	ADAMDEC1	1	0	0
tp53-wild_HPV-/modu-II-ps	hsa-mir-1247	AKNA	1	0	0
tp53-wild_HPV-/modu-II-ps	hsa-mir-1247	AOAH	1	0	0
tp53-wild_HPV-/modu-II-ps	hsa-mir-1247	APOBEC3G	1	0	0
tp53-wild_HPV-/modu-II-ps	hsa-mir-1247	ARHGAP15	1	0	0
tp53-wild_HPV-/modu-II-ps	hsa-mir-1247	ARHGAP30	1	0	0
tp53-wild_HPV-/modu-II-ps	hsa-mir-1247	B2M	1	0	0
tp53-wild_HPV-/modu-II-ps	hsa-mir-1247	BTK	1	0	0
tp53-wild_HPV-/modu-II-ps	hsa-mir-1247	C14orf145	1	0	0
tp53-wild_HPV-/modu-II-ps	hsa-mir-1247	C16orf54	1	0	0
tp53-wild_HPV-/modu-II-ps	hsa-mir-1247	C17orf87	1	0	0
tp53-wild_HPV-/modu-II-ps	hsa-mir-1247	C1orf38	1	0	0
tp53-wild_HPV-/modu-II-ps	hsa-mir-1247	CCR5	1	0	0
tp53-wild_HPV-/modu-II-ps	hsa-mir-1247	CCR6	1	0	0
tp53-wild_HPV-/modu-II-ps	hsa-mir-1247	CD2	1	0	0
tp53-wild_HPV-/modu-II-ps	hsa-mir-1247	CD200R1	1	0	0
tp53-wild_HPV-/modu-II-ps	hsa-mir-1247	CD226	1	0	0
tp53-wild_HPV-/modu-II-ps	hsa-mir-1247	CD247	1	0	0
tp53-wild_HPV-/modu-II-ps	hsa-mir-1247	CD274	1	0	0
tp53-wild_HPV-/modu-II-ps	hsa-mir-1247	CD300A	1	0	0
tp53-wild_HPV-/modu-II-ps	hsa-mir-1247	CD300LF	1	0	0
tp53-wild_HPV-/modu-II-ps	hsa-mir-1247	CD3E	1	0	0
tp53-wild_HPV-/modu-II-ps	hsa-mir-1247	CD3G	1	0	0
tp53-wild_HPV-/modu-II-ps	hsa-mir-1247	CD4	1	0	0
tp53-wild_HPV-/modu-II-ps	hsa-mir-1247	CD48	1	0	0
tp53-wild_HPV-/modu-II-ps	hsa-mir-1247	CD53	1	0	0
tp53-wild_HPV-/modu-II-ps	hsa-mir-1247	CD7	1	0	1
tp53-wild_HPV-/modu-II-ps	hsa-mir-1247	CD80	1	0	0
tp53-wild_HPV-/modu-II-ps	hsa-mir-1247	CD84	1	0	0
tp53-wild_HPV-/modu-II-ps	hsa-mir-1247	CD86	1	0	0
tp53-wild_HPV-/modu-II-ps	hsa-mir-1247	CIITA	1	0	0
tp53-wild_HPV-/modu-II-ps	hsa-mir-1247	CLEC10A	1	0	0
tp53-wild_HPV-/modu-II-ps	hsa-mir-1247	CLEC4A	1	0	0
tp53-wild_HPV-/modu-II-ps	hsa-mir-1247	CORO1A	1	0	0
tp53-wild_HPV-/modu-II-ps	hsa-mir-1247	CXCL10	1	0	0
tp53-wild_HPV-/modu-II-ps	hsa-mir-1247	CXCL9	1	0	0
tp53-wild_HPV-/modu-II-ps	hsa-mir-1247	CXCR3	1	0	0
tp53-wild_HPV-/modu-II-ps	hsa-mir-1247	CXCR6	1	0	0
tp53-wild_HPV-/modu-II-ps	hsa-mir-1247	CXorf21	1	0	0
tp53-wild_HPV-/modu-II-ps	hsa-mir-1247	CYBB	1	0	0
tp53-wild_HPV-/modu-II-ps	hsa-mir-1247	CYSLTR1	1	0	0
tp53-wild_HPV-/modu-II-ps	hsa-mir-1247	CYTH4	1	0	0
tp53-wild_HPV-/modu-II-ps	hsa-mir-1247	CYTIP	1	0	0
tp53-wild_HPV-/modu-II-ps	hsa-mir-1247	DOCK2	1	0	0
tp53-wild_HPV-/modu-II-ps	hsa-mir-1247	DOK2	1	0	0
tp53-wild_HPV-/modu-II-ps	hsa-mir-1247	EVI2B	1	0	0
tp53-wild_HPV-/modu-II-ps	hsa-mir-1247	FAM26F	1	0	0
tp53-wild_HPV-/modu-II-ps	hsa-mir-1247	FMNL1	1	0	0
tp53-wild_HPV-/modu-II-ps	hsa-mir-1247	FUT7	1	0	1
tp53-wild_HPV-/modu-II-ps	hsa-mir-1247	FYB	1	0	0
tp53-wild_HPV-/modu-II-ps	hsa-mir-1247	GBP4	1	0	0
tp53-wild_HPV-/modu-II-ps	hsa-mir-1247	GBP5	1	0	0
tp53-wild_HPV-/modu-II-ps	hsa-mir-1247	GIMAP2	1	0	0
tp53-wild_HPV-/modu-II-ps	hsa-mir-1247	GNGT2	1	0	0
tp53-wild_HPV-/modu-II-ps	hsa-mir-1247	GPR114	1	0	0
tp53-wild_HPV-/modu-II-ps	hsa-mir-1247	GPR65	1	0	0
tp53-wild_HPV-/modu-II-ps	hsa-mir-1247	GPR82	1	0	0
tp53-wild_HPV-/modu-II-ps	hsa-mir-1247	GPRIN3	1	0	0
tp53-wild_HPV-/modu-II-ps	hsa-mir-1247	GRAP2	1	0	0
tp53-wild_HPV-/modu-II-ps	hsa-mir-1247	GVIN1	1	0	0
tp53-wild_HPV-/modu-II-ps	hsa-mir-1247	HAVCR2	1	0	0
tp53-wild_HPV-/modu-II-ps	hsa-mir-1247	HCK	1	0	0
tp53-wild_HPV-/modu-II-ps	hsa-mir-1247	HLA-B	1	0	0
tp53-wild_HPV-/modu-II-ps	hsa-mir-1247	HLA-DMB	1	0	0
tp53-wild_HPV-/modu-II-ps	hsa-mir-1247	HLA-DPA1	1	0	0
tp53-wild_HPV-/modu-II-ps	hsa-mir-1247	ICOS	1	0	0
tp53-wild_HPV-/modu-II-ps	hsa-mir-1247	IDO1	1	0	0
tp53-wild_HPV-/modu-II-ps	hsa-mir-1247	IGSF6	1	0	0
tp53-wild_HPV-/modu-II-ps	hsa-mir-1247	IKZF1	1	1	0
tp53-wild_HPV-/modu-II-ps	hsa-mir-1247	IKZF3	1	1	0
tp53-wild_HPV-/modu-II-ps	hsa-mir-1247	IL10RA	1	0	0
tp53-wild_HPV-/modu-II-ps	hsa-mir-1247	IL12RB1	1	0	0
tp53-wild_HPV-/modu-II-ps	hsa-mir-1247	IL2RA	1	0	0
tp53-wild_HPV-/modu-II-ps	hsa-mir-1247	IL2RB	1	0	0
tp53-wild_HPV-/modu-II-ps	hsa-mir-1247	IPCEF1	1	0	0
tp53-wild_HPV-/modu-II-ps	hsa-mir-1247	IRF8	1	1	0
tp53-wild_HPV-/modu-II-ps	hsa-mir-1247	ITGAL	1	0	0
tp53-wild_HPV-/modu-II-ps	hsa-mir-1247	ITGB2	1	0	0
tp53-wild_HPV-/modu-II-ps	hsa-mir-1247	ITK	1	0	0
tp53-wild_HPV-/modu-II-ps	hsa-mir-1247	KMO	1	0	0
tp53-wild_HPV-/modu-II-ps	hsa-mir-1247	LAG3	1	0	0
tp53-wild_HPV-/modu-II-ps	hsa-mir-1247	LAIR1	1	0	0
tp53-wild_HPV-/modu-II-ps	hsa-mir-1247	LAX1	1	0	0
tp53-wild_HPV-/modu-II-ps	hsa-mir-1247	LCP1	1	0	0
tp53-wild_HPV-/modu-II-ps	hsa-mir-1247	LCP2	1	0	0
tp53-wild_HPV-/modu-II-ps	hsa-mir-1247	LILRB1	1	0	0
tp53-wild_HPV-/modu-II-ps	hsa-mir-1247	LOC606724	1	0	0
tp53-wild_HPV-/modu-II-ps	hsa-mir-1247	LY6E	1	0	0
tp53-wild_HPV-/modu-II-ps	hsa-mir-1247	LYZ	1	0	0
tp53-wild_HPV-/modu-II-ps	hsa-mir-1247	MGAT4A	1	0	0
tp53-wild_HPV-/modu-II-ps	hsa-mir-1247	MYO1F	1	0	0
tp53-wild_HPV-/modu-II-ps	hsa-mir-1247	NCKAP1L	1	0	0
tp53-wild_HPV-/modu-II-ps	hsa-mir-1247	NLRC5	1	0	0
tp53-wild_HPV-/modu-II-ps	hsa-mir-1247	P2RY10	1	0	0
tp53-wild_HPV-/modu-II-ps	hsa-mir-1247	PIK3CG	1	0	0
tp53-wild_HPV-/modu-II-ps	hsa-mir-1247	PLEK	1	0	0
tp53-wild_HPV-/modu-II-ps	hsa-mir-1247	PRF1	1	0	0
tp53-wild_HPV-/modu-II-ps	hsa-mir-1247	PRKCB	1	0	0
tp53-wild_HPV-/modu-II-ps	hsa-mir-1247	PSMB9	1	0	0
tp53-wild_HPV-/modu-II-ps	hsa-mir-1247	PTPRC	1	0	0
tp53-wild_HPV-/modu-II-ps	hsa-mir-1247	PTPRO	1	0	0
tp53-wild_HPV-/modu-II-ps	hsa-mir-1247	PYHIN1	1	0	0
tp53-wild_HPV-/modu-II-ps	hsa-mir-1247	SAMD3	1	0	0
tp53-wild_HPV-/modu-II-ps	hsa-mir-1247	SAMSN1	1	0	0
tp53-wild_HPV-/modu-II-ps	hsa-mir-1247	SASH3	1	0	1
tp53-wild_HPV-/modu-II-ps	hsa-mir-1247	SELPLG	1	0	0
tp53-wild_HPV-/modu-II-ps	hsa-mir-1247	SIGLEC10	1	0	0
tp53-wild_HPV-/modu-II-ps	hsa-mir-1247	SIGLEC5	1	0	0
tp53-wild_HPV-/modu-II-ps	hsa-mir-1247	SLA	1	0	0
tp53-wild_HPV-/modu-II-ps	hsa-mir-1247	SLA2	1	0	0
tp53-wild_HPV-/modu-II-ps	hsa-mir-1247	SLAMF1	1	0	0
tp53-wild_HPV-/modu-II-ps	hsa-mir-1247	SLC15A3	1	0	0
tp53-wild_HPV-/modu-II-ps	hsa-mir-1247	SLC7A7	1	0	0
tp53-wild_HPV-/modu-II-ps	hsa-mir-1247	SNX20	1	0	0
tp53-wild_HPV-/modu-II-ps	hsa-mir-1247	SPN	1	0	0
tp53-wild_HPV-/modu-II-ps	hsa-mir-1247	STAT4	1	1	0
tp53-wild_HPV-/modu-II-ps	hsa-mir-1247	SUSD3	1	0	0
tp53-wild_HPV-/modu-II-ps	hsa-mir-1247	TAGAP	1	0	0
tp53-wild_HPV-/modu-II-ps	hsa-mir-1247	TBX21	1	1	0
tp53-wild_HPV-/modu-II-ps	hsa-mir-1247	TFEC	1	1	0
tp53-wild_HPV-/modu-II-ps	hsa-mir-1247	TLR8	1	0	0
tp53-wild_HPV-/modu-II-ps	hsa-mir-1247	TMEM149	1	0	0
tp53-wild_HPV-/modu-II-ps	hsa-mir-1247	TNFAIP8L2	1	0	0
tp53-wild_HPV-/modu-II-ps	hsa-mir-1247	TNFSF13B	1	0	0
tp53-wild_HPV-/modu-II-ps	hsa-mir-1247	TRANK1	1	0	0
tp53-wild_HPV-/modu-II-ps	hsa-mir-1247	WAS	1	0	0
tp53-wild_HPV-/modu-II-ps	hsa-mir-1247	WDFY4	1	0	0
tp53-wild_HPV-/modu-II-ps	hsa-mir-1247	ZBP1	1	0	0
tp53-wild_HPV-/modu-II-ps	hsa-mir-1247	ZC3H12D	1	0	1
tp53-wild_HPV-/modu-II-ps	hsa-mir-1247	ZNF484	1	0	0
tp53-wild_HPV-/modu-II-ps	hsa-mir-150	2014-03-01	1	0	0
tp53-wild_HPV-/modu-II-ps	hsa-mir-150	2014-09-01	1	0	0
tp53-wild_HPV-/modu-II-ps	hsa-mir-150	ACAP1	1	0	0
tp53-wild_HPV-/modu-II-ps	hsa-mir-150	ADAMDEC1	1	0	0
tp53-wild_HPV-/modu-II-ps	hsa-mir-150	ADORA2A	1	0	1
tp53-wild_HPV-/modu-II-ps	hsa-mir-150	AGAP2	1	0	1
tp53-wild_HPV-/modu-II-ps	hsa-mir-150	AKNA	1	0	1
tp53-wild_HPV-/modu-II-ps	hsa-mir-150	AOAH	1	0	0
tp53-wild_HPV-/modu-II-ps	hsa-mir-150	APOBEC3D	1	0	1
tp53-wild_HPV-/modu-II-ps	hsa-mir-150	APOBEC3G	1	0	0
tp53-wild_HPV-/modu-II-ps	hsa-mir-150	ARHGAP15	1	0	0
tp53-wild_HPV-/modu-II-ps	hsa-mir-150	ARHGAP30	1	0	0
tp53-wild_HPV-/modu-II-ps	hsa-mir-150	ARHGAP9	1	0	0
tp53-wild_HPV-/modu-II-ps	hsa-mir-150	ATP8A1	1	0	0
tp53-wild_HPV-/modu-II-ps	hsa-mir-150	B2M	1	0	0
tp53-wild_HPV-/modu-II-ps	hsa-mir-150	BIN2	1	0	0
tp53-wild_HPV-/modu-II-ps	hsa-mir-150	BTK	1	0	0
tp53-wild_HPV-/modu-II-ps	hsa-mir-150	C17orf87	1	0	0
tp53-wild_HPV-/modu-II-ps	hsa-mir-150	C19orf38	1	0	1
tp53-wild_HPV-/modu-II-ps	hsa-mir-150	CCL19	1	0	0
tp53-wild_HPV-/modu-II-ps	hsa-mir-150	CCR5	1	0	1
tp53-wild_HPV-/modu-II-ps	hsa-mir-150	CCR6	1	0	1
tp53-wild_HPV-/modu-II-ps	hsa-mir-150	CD180	1	0	0
tp53-wild_HPV-/modu-II-ps	hsa-mir-150	CD2	1	0	0
tp53-wild_HPV-/modu-II-ps	hsa-mir-150	CD200R1	1	0	0
tp53-wild_HPV-/modu-II-ps	hsa-mir-150	CD226	1	0	1
tp53-wild_HPV-/modu-II-ps	hsa-mir-150	CD247	1	0	0
tp53-wild_HPV-/modu-II-ps	hsa-mir-150	CD27	1	0	0
tp53-wild_HPV-/modu-II-ps	hsa-mir-150	CD274	1	0	1
tp53-wild_HPV-/modu-II-ps	hsa-mir-150	CD28	1	0	1
tp53-wild_HPV-/modu-II-ps	hsa-mir-150	CD300A	1	0	1
tp53-wild_HPV-/modu-II-ps	hsa-mir-150	CD300LF	1	0	0
tp53-wild_HPV-/modu-II-ps	hsa-mir-150	CD37	1	0	0
tp53-wild_HPV-/modu-II-ps	hsa-mir-150	CD3D	1	0	0
tp53-wild_HPV-/modu-II-ps	hsa-mir-150	CD3E	1	0	0
tp53-wild_HPV-/modu-II-ps	hsa-mir-150	CD3G	1	0	0
tp53-wild_HPV-/modu-II-ps	hsa-mir-150	CD4	1	0	1
tp53-wild_HPV-/modu-II-ps	hsa-mir-150	CD48	1	0	0
tp53-wild_HPV-/modu-II-ps	hsa-mir-150	CD52	1	0	1
tp53-wild_HPV-/modu-II-ps	hsa-mir-150	CD53	1	0	0
tp53-wild_HPV-/modu-II-ps	hsa-mir-150	CD6	1	0	0
tp53-wild_HPV-/modu-II-ps	hsa-mir-150	CD7	1	0	0
tp53-wild_HPV-/modu-II-ps	hsa-mir-150	CD80	1	0	0
tp53-wild_HPV-/modu-II-ps	hsa-mir-150	CD84	1	0	1
tp53-wild_HPV-/modu-II-ps	hsa-mir-150	CD86	1	0	1
tp53-wild_HPV-/modu-II-ps	hsa-mir-150	CD8A	1	0	0
tp53-wild_HPV-/modu-II-ps	hsa-mir-150	CD8B	1	0	0
tp53-wild_HPV-/modu-II-ps	hsa-mir-150	CD96	1	0	1
tp53-wild_HPV-/modu-II-ps	hsa-mir-150	CFP	1	0	0
tp53-wild_HPV-/modu-II-ps	hsa-mir-150	CIITA	1	0	0
tp53-wild_HPV-/modu-II-ps	hsa-mir-150	CLEC10A	1	0	1
tp53-wild_HPV-/modu-II-ps	hsa-mir-150	CLEC4A	1	0	0
tp53-wild_HPV-/modu-II-ps	hsa-mir-150	CORO1A	1	0	0
tp53-wild_HPV-/modu-II-ps	hsa-mir-150	CST7	1	0	0
tp53-wild_HPV-/modu-II-ps	hsa-mir-150	CXCL10	1	0	0
tp53-wild_HPV-/modu-II-ps	hsa-mir-150	CXCL9	1	0	0
tp53-wild_HPV-/modu-II-ps	hsa-mir-150	CXCR3	1	0	0
tp53-wild_HPV-/modu-II-ps	hsa-mir-150	CXCR5	1	0	1
tp53-wild_HPV-/modu-II-ps	hsa-mir-150	CXCR6	1	0	0
tp53-wild_HPV-/modu-II-ps	hsa-mir-150	CXorf21	1	0	0
tp53-wild_HPV-/modu-II-ps	hsa-mir-150	CYBB	1	0	1
tp53-wild_HPV-/modu-II-ps	hsa-mir-150	CYSLTR1	1	0	0
tp53-wild_HPV-/modu-II-ps	hsa-mir-150	CYTH4	1	0	0
tp53-wild_HPV-/modu-II-ps	hsa-mir-150	CYTIP	1	0	0
tp53-wild_HPV-/modu-II-ps	hsa-mir-150	DOCK2	1	0	1
tp53-wild_HPV-/modu-II-ps	hsa-mir-150	DOK2	1	0	0
tp53-wild_HPV-/modu-II-ps	hsa-mir-150	EVI2A	1	0	0
tp53-wild_HPV-/modu-II-ps	hsa-mir-150	EVI2B	1	0	1
tp53-wild_HPV-/modu-II-ps	hsa-mir-150	FAM78A	1	0	1
tp53-wild_HPV-/modu-II-ps	hsa-mir-150	FASLG	1	0	0
tp53-wild_HPV-/modu-II-ps	hsa-mir-150	FERMT3	1	0	0
tp53-wild_HPV-/modu-II-ps	hsa-mir-150	FMNL1	1	0	0
tp53-wild_HPV-/modu-II-ps	hsa-mir-150	FUT7	1	0	0
tp53-wild_HPV-/modu-II-ps	hsa-mir-150	FYB	1	0	0
tp53-wild_HPV-/modu-II-ps	hsa-mir-150	GAB3	1	0	0
tp53-wild_HPV-/modu-II-ps	hsa-mir-150	GBP4	1	0	1
tp53-wild_HPV-/modu-II-ps	hsa-mir-150	GBP5	1	0	0
tp53-wild_HPV-/modu-II-ps	hsa-mir-150	GIMAP2	1	0	0
tp53-wild_HPV-/modu-II-ps	hsa-mir-150	GNGT2	1	0	0
tp53-wild_HPV-/modu-II-ps	hsa-mir-150	GPR114	1	0	1
tp53-wild_HPV-/modu-II-ps	hsa-mir-150	GPR132	1	0	1
tp53-wild_HPV-/modu-II-ps	hsa-mir-150	GPR171	1	0	0
tp53-wild_HPV-/modu-II-ps	hsa-mir-150	GPR65	1	0	1
tp53-wild_HPV-/modu-II-ps	hsa-mir-150	GPR82	1	0	1
tp53-wild_HPV-/modu-II-ps	hsa-mir-150	GPRIN3	1	0	0
tp53-wild_HPV-/modu-II-ps	hsa-mir-150	GPSM3	1	0	0
tp53-wild_HPV-/modu-II-ps	hsa-mir-150	GRAP2	1	0	1
tp53-wild_HPV-/modu-II-ps	hsa-mir-150	GVIN1	1	0	0
tp53-wild_HPV-/modu-II-ps	hsa-mir-150	GZMK	1	0	0
tp53-wild_HPV-/modu-II-ps	hsa-mir-150	GZMM	1	0	0
tp53-wild_HPV-/modu-II-ps	hsa-mir-150	HCK	1	0	0
tp53-wild_HPV-/modu-II-ps	hsa-mir-150	HHEX	1	1	0
tp53-wild_HPV-/modu-II-ps	hsa-mir-150	HLA-B	1	0	0
tp53-wild_HPV-/modu-II-ps	hsa-mir-150	HLA-DMB	1	0	0
tp53-wild_HPV-/modu-II-ps	hsa-mir-150	HLA-DPA1	1	0	0
tp53-wild_HPV-/modu-II-ps	hsa-mir-150	HLA-DQA2	1	0	0
tp53-wild_HPV-/modu-II-ps	hsa-mir-150	HMHA1	1	0	0
tp53-wild_HPV-/modu-II-ps	hsa-mir-150	HSH2D	1	0	1
tp53-wild_HPV-/modu-II-ps	hsa-mir-150	ICOS	1	0	0
tp53-wild_HPV-/modu-II-ps	hsa-mir-150	IDO1	1	0	1
tp53-wild_HPV-/modu-II-ps	hsa-mir-150	IGSF6	1	0	0
tp53-wild_HPV-/modu-II-ps	hsa-mir-150	IKZF1	1	1	1
tp53-wild_HPV-/modu-II-ps	hsa-mir-150	IKZF3	1	1	0
tp53-wild_HPV-/modu-II-ps	hsa-mir-150	IL10RA	1	0	1
tp53-wild_HPV-/modu-II-ps	hsa-mir-150	IL12RB1	1	0	0
tp53-wild_HPV-/modu-II-ps	hsa-mir-150	IL21R	1	0	1
tp53-wild_HPV-/modu-II-ps	hsa-mir-150	IL2RA	1	0	0
tp53-wild_HPV-/modu-II-ps	hsa-mir-150	IL2RB	1	0	1
tp53-wild_HPV-/modu-II-ps	hsa-mir-150	IL2RG	1	0	0
tp53-wild_HPV-/modu-II-ps	hsa-mir-150	IPCEF1	1	0	1
tp53-wild_HPV-/modu-II-ps	hsa-mir-150	IRF4	1	1	0
tp53-wild_HPV-/modu-II-ps	hsa-mir-150	IRF8	1	1	1
tp53-wild_HPV-/modu-II-ps	hsa-mir-150	ITGAL	1	0	1
tp53-wild_HPV-/modu-II-ps	hsa-mir-150	ITGB2	1	0	0
tp53-wild_HPV-/modu-II-ps	hsa-mir-150	ITK	1	0	0
tp53-wild_HPV-/modu-II-ps	hsa-mir-150	ITM2A	1	0	0
tp53-wild_HPV-/modu-II-ps	hsa-mir-150	JAK3	1	0	0
tp53-wild_HPV-/modu-II-ps	hsa-mir-150	KIAA0748	1	0	0
tp53-wild_HPV-/modu-II-ps	hsa-mir-150	KLRK1	1	0	0
tp53-wild_HPV-/modu-II-ps	hsa-mir-150	KMO	1	0	0
tp53-wild_HPV-/modu-II-ps	hsa-mir-150	LAG3	1	0	0
tp53-wild_HPV-/modu-II-ps	hsa-mir-150	LAMP3	1	0	0
tp53-wild_HPV-/modu-II-ps	hsa-mir-150	LAT	1	0	0
tp53-wild_HPV-/modu-II-ps	hsa-mir-150	LAT2	1	0	0
tp53-wild_HPV-/modu-II-ps	hsa-mir-150	LAX1	1	0	0
tp53-wild_HPV-/modu-II-ps	hsa-mir-150	LCP1	1	0	0
tp53-wild_HPV-/modu-II-ps	hsa-mir-150	LCP2	1	0	0
tp53-wild_HPV-/modu-II-ps	hsa-mir-150	LILRB1	1	0	1
tp53-wild_HPV-/modu-II-ps	hsa-mir-150	LIMD2	1	0	1
tp53-wild_HPV-/modu-II-ps	hsa-mir-150	LOC100233209	1	0	0
tp53-wild_HPV-/modu-II-ps	hsa-mir-150	LOC606724	1	0	0
tp53-wild_HPV-/modu-II-ps	hsa-mir-150	LTB	1	0	0
tp53-wild_HPV-/modu-II-ps	hsa-mir-150	LY9	1	0	0
tp53-wild_HPV-/modu-II-ps	hsa-mir-150	LYZ	1	0	0
tp53-wild_HPV-/modu-II-ps	hsa-mir-150	MAP4K1	1	0	0
tp53-wild_HPV-/modu-II-ps	hsa-mir-150	MGAT4A	1	0	1
tp53-wild_HPV-/modu-II-ps	hsa-mir-150	MIR155HG	1	0	0
tp53-wild_HPV-/modu-II-ps	hsa-mir-150	MYO1F	1	0	1
tp53-wild_HPV-/modu-II-ps	hsa-mir-150	NCF1C	1	0	0
tp53-wild_HPV-/modu-II-ps	hsa-mir-150	NCKAP1L	1	0	0
tp53-wild_HPV-/modu-II-ps	hsa-mir-150	NKG7	1	0	0
tp53-wild_HPV-/modu-II-ps	hsa-mir-150	NLRC3	1	0	0
tp53-wild_HPV-/modu-II-ps	hsa-mir-150	NLRC5	1	0	0
tp53-wild_HPV-/modu-II-ps	hsa-mir-150	P2RY10	1	0	0
tp53-wild_HPV-/modu-II-ps	hsa-mir-150	PARVG	1	0	0
tp53-wild_HPV-/modu-II-ps	hsa-mir-150	PDCD1	1	0	1
tp53-wild_HPV-/modu-II-ps	hsa-mir-150	PIK3CG	1	0	0
tp53-wild_HPV-/modu-II-ps	hsa-mir-150	PIK3R5	1	0	0
tp53-wild_HPV-/modu-II-ps	hsa-mir-150	PIM2	1	0	0
tp53-wild_HPV-/modu-II-ps	hsa-mir-150	PLCB2	1	0	0
tp53-wild_HPV-/modu-II-ps	hsa-mir-150	PLEK	1	0	0
tp53-wild_HPV-/modu-II-ps	hsa-mir-150	PPP1R16B	1	0	1
tp53-wild_HPV-/modu-II-ps	hsa-mir-150	PREX1	1	0	1
tp53-wild_HPV-/modu-II-ps	hsa-mir-150	PRF1	1	0	0
tp53-wild_HPV-/modu-II-ps	hsa-mir-150	PRKCB	1	0	1
tp53-wild_HPV-/modu-II-ps	hsa-mir-150	PSTPIP1	1	0	0
tp53-wild_HPV-/modu-II-ps	hsa-mir-150	PTPRC	1	0	0
tp53-wild_HPV-/modu-II-ps	hsa-mir-150	PTPRCAP	1	0	0
tp53-wild_HPV-/modu-II-ps	hsa-mir-150	PTPRJ	1	0	1
tp53-wild_HPV-/modu-II-ps	hsa-mir-150	PTPRO	1	0	1
tp53-wild_HPV-/modu-II-ps	hsa-mir-150	PVRIG	1	0	0
tp53-wild_HPV-/modu-II-ps	hsa-mir-150	PYHIN1	1	0	0
tp53-wild_HPV-/modu-II-ps	hsa-mir-150	RAB37	1	0	1
tp53-wild_HPV-/modu-II-ps	hsa-mir-150	RAB39B	1	0	0
tp53-wild_HPV-/modu-II-ps	hsa-mir-150	RAC2	1	0	0
tp53-wild_HPV-/modu-II-ps	hsa-mir-150	RASAL3	1	0	0
tp53-wild_HPV-/modu-II-ps	hsa-mir-150	RHOH	1	0	0
tp53-wild_HPV-/modu-II-ps	hsa-mir-150	RLTPR	1	0	0
tp53-wild_HPV-/modu-II-ps	hsa-mir-150	RNF125	1	0	1
tp53-wild_HPV-/modu-II-ps	hsa-mir-150	SAMD3	1	0	0
tp53-wild_HPV-/modu-II-ps	hsa-mir-150	SAMSN1	1	0	0
tp53-wild_HPV-/modu-II-ps	hsa-mir-150	SASH3	1	0	0
tp53-wild_HPV-/modu-II-ps	hsa-mir-150	SELL	1	0	0
tp53-wild_HPV-/modu-II-ps	hsa-mir-150	SELPLG	1	0	0
tp53-wild_HPV-/modu-II-ps	hsa-mir-150	SIGLEC10	1	0	1
tp53-wild_HPV-/modu-II-ps	hsa-mir-150	SIGLEC5	1	0	0
tp53-wild_HPV-/modu-II-ps	hsa-mir-150	SIRPG	1	0	0
tp53-wild_HPV-/modu-II-ps	hsa-mir-150	SIT1	1	0	0
tp53-wild_HPV-/modu-II-ps	hsa-mir-150	SKAP1	1	0	1
tp53-wild_HPV-/modu-II-ps	hsa-mir-150	SLA	1	0	1
tp53-wild_HPV-/modu-II-ps	hsa-mir-150	SLA2	1	0	0
tp53-wild_HPV-/modu-II-ps	hsa-mir-150	SLAMF1	1	0	0
tp53-wild_HPV-/modu-II-ps	hsa-mir-150	SLAMF6	1	0	1
tp53-wild_HPV-/modu-II-ps	hsa-mir-150	SNX20	1	0	0
tp53-wild_HPV-/modu-II-ps	hsa-mir-150	SP140	1	1	0
tp53-wild_HPV-/modu-II-ps	hsa-mir-150	SPN	1	0	1
tp53-wild_HPV-/modu-II-ps	hsa-mir-150	SPOCK2	1	0	0
tp53-wild_HPV-/modu-II-ps	hsa-mir-150	STAT4	1	1	1
tp53-wild_HPV-/modu-II-ps	hsa-mir-150	SUSD3	1	0	0
tp53-wild_HPV-/modu-II-ps	hsa-mir-150	TAGAP	1	0	0
tp53-wild_HPV-/modu-II-ps	hsa-mir-150	TBC1D10C	1	0	0
tp53-wild_HPV-/modu-II-ps	hsa-mir-150	TBX21	1	1	0
tp53-wild_HPV-/modu-II-ps	hsa-mir-150	TFEC	1	1	0
tp53-wild_HPV-/modu-II-ps	hsa-mir-150	THEMIS	1	0	0
tp53-wild_HPV-/modu-II-ps	hsa-mir-150	TIGIT	1	0	0
tp53-wild_HPV-/modu-II-ps	hsa-mir-150	TLR10	1	0	1
tp53-wild_HPV-/modu-II-ps	hsa-mir-150	TLR8	1	0	0
tp53-wild_HPV-/modu-II-ps	hsa-mir-150	TLR9	1	0	0
tp53-wild_HPV-/modu-II-ps	hsa-mir-150	TMEM149	1	0	0
tp53-wild_HPV-/modu-II-ps	hsa-mir-150	TMEM156	1	0	0
tp53-wild_HPV-/modu-II-ps	hsa-mir-150	TNFAIP8L2	1	0	0
tp53-wild_HPV-/modu-II-ps	hsa-mir-150	TNFRSF1B	1	0	1
tp53-wild_HPV-/modu-II-ps	hsa-mir-150	TNFSF13B	1	0	0
tp53-wild_HPV-/modu-II-ps	hsa-mir-150	TNFSF8	1	0	0
tp53-wild_HPV-/modu-II-ps	hsa-mir-150	TRAF3IP3	1	0	0
tp53-wild_HPV-/modu-II-ps	hsa-mir-150	TRANK1	1	0	0
tp53-wild_HPV-/modu-II-ps	hsa-mir-150	WAS	1	0	0
tp53-wild_HPV-/modu-II-ps	hsa-mir-150	WDFY4	1	0	0
tp53-wild_HPV-/modu-II-ps	hsa-mir-150	ZBP1	1	0	1
tp53-wild_HPV-/modu-II-ps	hsa-mir-150	ZC3H12D	1	0	0
tp53-wild_HPV-/modu-II-ps	hsa-mir-150	ZNF831	1	0	1
tp53-wild_HPV-/modu-II-ps	hsa-mir-155	2014-09-01	1	0	0
tp53-wild_HPV-/modu-II-ps	hsa-mir-155	ACAP1	1	0	0
tp53-wild_HPV-/modu-II-ps	hsa-mir-155	ADAMDEC1	1	0	0
tp53-wild_HPV-/modu-II-ps	hsa-mir-155	ADORA2A	1	0	0
tp53-wild_HPV-/modu-II-ps	hsa-mir-155	AGAP2	1	0	0
tp53-wild_HPV-/modu-II-ps	hsa-mir-155	AKNA	1	0	0
tp53-wild_HPV-/modu-II-ps	hsa-mir-155	APOBEC3D	1	0	0
tp53-wild_HPV-/modu-II-ps	hsa-mir-155	APOBEC3G	1	0	0
tp53-wild_HPV-/modu-II-ps	hsa-mir-155	ARHGAP15	1	0	0
tp53-wild_HPV-/modu-II-ps	hsa-mir-155	ARHGAP30	1	0	0
tp53-wild_HPV-/modu-II-ps	hsa-mir-155	ARHGAP9	1	0	0
tp53-wild_HPV-/modu-II-ps	hsa-mir-155	B2M	1	0	0
tp53-wild_HPV-/modu-II-ps	hsa-mir-155	BIN2	1	0	1
tp53-wild_HPV-/modu-II-ps	hsa-mir-155	BTK	1	0	0
tp53-wild_HPV-/modu-II-ps	hsa-mir-155	C16orf54	1	0	1
tp53-wild_HPV-/modu-II-ps	hsa-mir-155	C17orf87	1	0	0
tp53-wild_HPV-/modu-II-ps	hsa-mir-155	C1orf38	1	0	0
tp53-wild_HPV-/modu-II-ps	hsa-mir-155	CCL19	1	0	0
tp53-wild_HPV-/modu-II-ps	hsa-mir-155	CCR5	1	0	0
tp53-wild_HPV-/modu-II-ps	hsa-mir-155	CD180	1	0	0
tp53-wild_HPV-/modu-II-ps	hsa-mir-155	CD2	1	0	0
tp53-wild_HPV-/modu-II-ps	hsa-mir-155	CD200R1	1	0	0
tp53-wild_HPV-/modu-II-ps	hsa-mir-155	CD226	1	0	0
tp53-wild_HPV-/modu-II-ps	hsa-mir-155	CD247	1	0	0
tp53-wild_HPV-/modu-II-ps	hsa-mir-155	CD27	1	0	0
tp53-wild_HPV-/modu-II-ps	hsa-mir-155	CD28	1	0	1
tp53-wild_HPV-/modu-II-ps	hsa-mir-155	CD300A	1	0	0
tp53-wild_HPV-/modu-II-ps	hsa-mir-155	CD300LF	1	0	0
tp53-wild_HPV-/modu-II-ps	hsa-mir-155	CD37	1	0	0
tp53-wild_HPV-/modu-II-ps	hsa-mir-155	CD3D	1	0	0
tp53-wild_HPV-/modu-II-ps	hsa-mir-155	CD3E	1	0	0
tp53-wild_HPV-/modu-II-ps	hsa-mir-155	CD3G	1	0	0
tp53-wild_HPV-/modu-II-ps	hsa-mir-155	CD4	1	0	0
tp53-wild_HPV-/modu-II-ps	hsa-mir-155	CD48	1	0	0
tp53-wild_HPV-/modu-II-ps	hsa-mir-155	CD52	1	0	0
tp53-wild_HPV-/modu-II-ps	hsa-mir-155	CD53	1	0	0
tp53-wild_HPV-/modu-II-ps	hsa-mir-155	CD6	1	0	0
tp53-wild_HPV-/modu-II-ps	hsa-mir-155	CD7	1	0	0
tp53-wild_HPV-/modu-II-ps	hsa-mir-155	CD72	1	0	0
tp53-wild_HPV-/modu-II-ps	hsa-mir-155	CD80	1	0	0
tp53-wild_HPV-/modu-II-ps	hsa-mir-155	CD84	1	0	1
tp53-wild_HPV-/modu-II-ps	hsa-mir-155	CD86	1	0	0
tp53-wild_HPV-/modu-II-ps	hsa-mir-155	CD8A	1	0	0
tp53-wild_HPV-/modu-II-ps	hsa-mir-155	CD8B	1	0	0
tp53-wild_HPV-/modu-II-ps	hsa-mir-155	CD96	1	0	0
tp53-wild_HPV-/modu-II-ps	hsa-mir-155	CFP	1	0	0
tp53-wild_HPV-/modu-II-ps	hsa-mir-155	CIITA	1	0	0
tp53-wild_HPV-/modu-II-ps	hsa-mir-155	CLEC10A	1	0	0
tp53-wild_HPV-/modu-II-ps	hsa-mir-155	CLEC4A	1	0	0
tp53-wild_HPV-/modu-II-ps	hsa-mir-155	CORO1A	1	0	0
tp53-wild_HPV-/modu-II-ps	hsa-mir-155	CST7	1	0	0
tp53-wild_HPV-/modu-II-ps	hsa-mir-155	CXCL10	1	0	0
tp53-wild_HPV-/modu-II-ps	hsa-mir-155	CXCR3	1	0	0
tp53-wild_HPV-/modu-II-ps	hsa-mir-155	CXCR5	1	0	0
tp53-wild_HPV-/modu-II-ps	hsa-mir-155	CXCR6	1	0	0
tp53-wild_HPV-/modu-II-ps	hsa-mir-155	CXorf21	1	0	0
tp53-wild_HPV-/modu-II-ps	hsa-mir-155	CYBB	1	0	0
tp53-wild_HPV-/modu-II-ps	hsa-mir-155	CYTIP	1	0	0
tp53-wild_HPV-/modu-II-ps	hsa-mir-155	DOCK2	1	0	0
tp53-wild_HPV-/modu-II-ps	hsa-mir-155	DOK2	1	0	1
tp53-wild_HPV-/modu-II-ps	hsa-mir-155	EVI2A	1	0	0
tp53-wild_HPV-/modu-II-ps	hsa-mir-155	EVI2B	1	0	0
tp53-wild_HPV-/modu-II-ps	hsa-mir-155	FAM26F	1	0	0
tp53-wild_HPV-/modu-II-ps	hsa-mir-155	FAM78A	1	0	0
tp53-wild_HPV-/modu-II-ps	hsa-mir-155	FASLG	1	0	0
tp53-wild_HPV-/modu-II-ps	hsa-mir-155	FCHO1	1	0	0
tp53-wild_HPV-/modu-II-ps	hsa-mir-155	FERMT3	1	0	0
tp53-wild_HPV-/modu-II-ps	hsa-mir-155	FMNL1	1	0	0
tp53-wild_HPV-/modu-II-ps	hsa-mir-155	FUT7	1	0	0
tp53-wild_HPV-/modu-II-ps	hsa-mir-155	FYB	1	0	0
tp53-wild_HPV-/modu-II-ps	hsa-mir-155	GBP4	1	0	1
tp53-wild_HPV-/modu-II-ps	hsa-mir-155	GBP5	1	0	1
tp53-wild_HPV-/modu-II-ps	hsa-mir-155	GIMAP2	1	0	0
tp53-wild_HPV-/modu-II-ps	hsa-mir-155	GNGT2	1	0	0
tp53-wild_HPV-/modu-II-ps	hsa-mir-155	GPR114	1	0	0
tp53-wild_HPV-/modu-II-ps	hsa-mir-155	GPR132	1	0	0
tp53-wild_HPV-/modu-II-ps	hsa-mir-155	GPR171	1	0	0
tp53-wild_HPV-/modu-II-ps	hsa-mir-155	GPR82	1	0	0
tp53-wild_HPV-/modu-II-ps	hsa-mir-155	GPRIN3	1	0	1
tp53-wild_HPV-/modu-II-ps	hsa-mir-155	GPSM3	1	0	0
tp53-wild_HPV-/modu-II-ps	hsa-mir-155	GRAP2	1	0	0
tp53-wild_HPV-/modu-II-ps	hsa-mir-155	GVIN1	1	0	0
tp53-wild_HPV-/modu-II-ps	hsa-mir-155	GZMA	1	0	0
tp53-wild_HPV-/modu-II-ps	hsa-mir-155	GZMK	1	0	0
tp53-wild_HPV-/modu-II-ps	hsa-mir-155	GZMM	1	0	0
tp53-wild_HPV-/modu-II-ps	hsa-mir-155	HAVCR2	1	0	0
tp53-wild_HPV-/modu-II-ps	hsa-mir-155	HCK	1	0	0
tp53-wild_HPV-/modu-II-ps	hsa-mir-155	HLA-B	1	0	0
tp53-wild_HPV-/modu-II-ps	hsa-mir-155	HLA-DMB	1	0	0
tp53-wild_HPV-/modu-II-ps	hsa-mir-155	HLA-DPA1	1	0	0
tp53-wild_HPV-/modu-II-ps	hsa-mir-155	HLA-DQA2	1	0	0
tp53-wild_HPV-/modu-II-ps	hsa-mir-155	HMHA1	1	0	0
tp53-wild_HPV-/modu-II-ps	hsa-mir-155	HSH2D	1	0	0
tp53-wild_HPV-/modu-II-ps	hsa-mir-155	HVCN1	1	0	0
tp53-wild_HPV-/modu-II-ps	hsa-mir-155	ICOS	1	0	0
tp53-wild_HPV-/modu-II-ps	hsa-mir-155	IDO1	1	0	0
tp53-wild_HPV-/modu-II-ps	hsa-mir-155	IGSF6	1	0	0
tp53-wild_HPV-/modu-II-ps	hsa-mir-155	IKZF1	1	1	0
tp53-wild_HPV-/modu-II-ps	hsa-mir-155	IKZF3	1	1	0
tp53-wild_HPV-/modu-II-ps	hsa-mir-155	IL10RA	1	0	0
tp53-wild_HPV-/modu-II-ps	hsa-mir-155	IL12RB1	1	0	0
tp53-wild_HPV-/modu-II-ps	hsa-mir-155	IL21R	1	0	0
tp53-wild_HPV-/modu-II-ps	hsa-mir-155	IL2RA	1	0	0
tp53-wild_HPV-/modu-II-ps	hsa-mir-155	IL2RB	1	0	0
tp53-wild_HPV-/modu-II-ps	hsa-mir-155	IL2RG	1	0	0
tp53-wild_HPV-/modu-II-ps	hsa-mir-155	IPCEF1	1	0	1
tp53-wild_HPV-/modu-II-ps	hsa-mir-155	IRF4	1	1	0
tp53-wild_HPV-/modu-II-ps	hsa-mir-155	IRF8	1	1	1
tp53-wild_HPV-/modu-II-ps	hsa-mir-155	ITGAL	1	0	0
tp53-wild_HPV-/modu-II-ps	hsa-mir-155	ITGB2	1	0	0
tp53-wild_HPV-/modu-II-ps	hsa-mir-155	ITK	1	0	1
tp53-wild_HPV-/modu-II-ps	hsa-mir-155	JAK3	1	0	0
tp53-wild_HPV-/modu-II-ps	hsa-mir-155	KIAA0748	1	0	0
tp53-wild_HPV-/modu-II-ps	hsa-mir-155	KLRK1	1	0	0
tp53-wild_HPV-/modu-II-ps	hsa-mir-155	LAG3	1	0	0
tp53-wild_HPV-/modu-II-ps	hsa-mir-155	LAMP3	1	0	0
tp53-wild_HPV-/modu-II-ps	hsa-mir-155	LAT	1	0	0
tp53-wild_HPV-/modu-II-ps	hsa-mir-155	LAT2	1	0	1
tp53-wild_HPV-/modu-II-ps	hsa-mir-155	LAX1	1	0	0
tp53-wild_HPV-/modu-II-ps	hsa-mir-155	LCP1	1	0	0
tp53-wild_HPV-/modu-II-ps	hsa-mir-155	LCP2	1	0	0
tp53-wild_HPV-/modu-II-ps	hsa-mir-155	LILRB1	1	0	1
tp53-wild_HPV-/modu-II-ps	hsa-mir-155	LIMD2	1	0	0
tp53-wild_HPV-/modu-II-ps	hsa-mir-155	LOC606724	1	0	0
tp53-wild_HPV-/modu-II-ps	hsa-mir-155	LTB	1	0	0
tp53-wild_HPV-/modu-II-ps	hsa-mir-155	LY6E	1	0	0
tp53-wild_HPV-/modu-II-ps	hsa-mir-155	LY9	1	0	0
tp53-wild_HPV-/modu-II-ps	hsa-mir-155	MAP4K1	1	0	0
tp53-wild_HPV-/modu-II-ps	hsa-mir-155	MIR155HG	1	0	0
tp53-wild_HPV-/modu-II-ps	hsa-mir-155	MYO1F	1	0	0
tp53-wild_HPV-/modu-II-ps	hsa-mir-155	N4BP2L1	1	0	1
tp53-wild_HPV-/modu-II-ps	hsa-mir-155	NCF1C	1	0	0
tp53-wild_HPV-/modu-II-ps	hsa-mir-155	NCKAP1L	1	0	0
tp53-wild_HPV-/modu-II-ps	hsa-mir-155	NKG7	1	0	0
tp53-wild_HPV-/modu-II-ps	hsa-mir-155	NLRC3	1	0	0
tp53-wild_HPV-/modu-II-ps	hsa-mir-155	NLRC5	1	0	0
tp53-wild_HPV-/modu-II-ps	hsa-mir-155	P2RY10	1	0	0
tp53-wild_HPV-/modu-II-ps	hsa-mir-155	PARVG	1	0	0
tp53-wild_HPV-/modu-II-ps	hsa-mir-155	PDCD1	1	0	0
tp53-wild_HPV-/modu-II-ps	hsa-mir-155	PIK3CG	1	0	0
tp53-wild_HPV-/modu-II-ps	hsa-mir-155	PIK3R5	1	0	0
tp53-wild_HPV-/modu-II-ps	hsa-mir-155	PIM2	1	0	0
tp53-wild_HPV-/modu-II-ps	hsa-mir-155	PLCB2	1	0	0
tp53-wild_HPV-/modu-II-ps	hsa-mir-155	PLEK	1	0	0
tp53-wild_HPV-/modu-II-ps	hsa-mir-155	PPP1R16B	1	0	0
tp53-wild_HPV-/modu-II-ps	hsa-mir-155	PRF1	1	0	0
tp53-wild_HPV-/modu-II-ps	hsa-mir-155	PRKCB	1	0	1
tp53-wild_HPV-/modu-II-ps	hsa-mir-155	PSMB9	1	0	0
tp53-wild_HPV-/modu-II-ps	hsa-mir-155	PSTPIP1	1	0	0
tp53-wild_HPV-/modu-II-ps	hsa-mir-155	PTPRC	1	0	1
tp53-wild_HPV-/modu-II-ps	hsa-mir-155	PTPRCAP	1	0	0
tp53-wild_HPV-/modu-II-ps	hsa-mir-155	PTPRJ	1	0	1
tp53-wild_HPV-/modu-II-ps	hsa-mir-155	PTPRO	1	0	0
tp53-wild_HPV-/modu-II-ps	hsa-mir-155	PVRIG	1	0	0
tp53-wild_HPV-/modu-II-ps	hsa-mir-155	PYHIN1	1	0	0
tp53-wild_HPV-/modu-II-ps	hsa-mir-155	RAB37	1	0	0
tp53-wild_HPV-/modu-II-ps	hsa-mir-155	RAB39B	1	0	1
tp53-wild_HPV-/modu-II-ps	hsa-mir-155	RASAL3	1	0	0
tp53-wild_HPV-/modu-II-ps	hsa-mir-155	RENBP	1	0	0
tp53-wild_HPV-/modu-II-ps	hsa-mir-155	RHOH	1	0	0
tp53-wild_HPV-/modu-II-ps	hsa-mir-155	RLTPR	1	0	0
tp53-wild_HPV-/modu-II-ps	hsa-mir-155	SAMD3	1	0	0
tp53-wild_HPV-/modu-II-ps	hsa-mir-155	SAMSN1	1	0	0
tp53-wild_HPV-/modu-II-ps	hsa-mir-155	SASH3	1	0	0
tp53-wild_HPV-/modu-II-ps	hsa-mir-155	SELL	1	0	0
tp53-wild_HPV-/modu-II-ps	hsa-mir-155	SELPLG	1	0	0
tp53-wild_HPV-/modu-II-ps	hsa-mir-155	SIGLEC10	1	0	0
tp53-wild_HPV-/modu-II-ps	hsa-mir-155	SIRPG	1	0	0
tp53-wild_HPV-/modu-II-ps	hsa-mir-155	SIT1	1	0	0
tp53-wild_HPV-/modu-II-ps	hsa-mir-155	SKAP1	1	0	0
tp53-wild_HPV-/modu-II-ps	hsa-mir-155	SLA	1	0	1
tp53-wild_HPV-/modu-II-ps	hsa-mir-155	SLA2	1	0	0
tp53-wild_HPV-/modu-II-ps	hsa-mir-155	SLAMF1	1	0	0
tp53-wild_HPV-/modu-II-ps	hsa-mir-155	SLAMF6	1	0	1
tp53-wild_HPV-/modu-II-ps	hsa-mir-155	SLC15A3	1	0	0
tp53-wild_HPV-/modu-II-ps	hsa-mir-155	SNX20	1	0	1
tp53-wild_HPV-/modu-II-ps	hsa-mir-155	SP140	1	1	0
tp53-wild_HPV-/modu-II-ps	hsa-mir-155	SPN	1	0	0
tp53-wild_HPV-/modu-II-ps	hsa-mir-155	SPOCK2	1	0	0
tp53-wild_HPV-/modu-II-ps	hsa-mir-155	STAT4	1	1	0
tp53-wild_HPV-/modu-II-ps	hsa-mir-155	SUSD3	1	0	0
tp53-wild_HPV-/modu-II-ps	hsa-mir-155	TAGAP	1	0	1
tp53-wild_HPV-/modu-II-ps	hsa-mir-155	TBC1D10C	1	0	0
tp53-wild_HPV-/modu-II-ps	hsa-mir-155	TBX21	1	1	0
tp53-wild_HPV-/modu-II-ps	hsa-mir-155	TFEC	1	1	1
tp53-wild_HPV-/modu-II-ps	hsa-mir-155	THEMIS	1	0	0
tp53-wild_HPV-/modu-II-ps	hsa-mir-155	TIGIT	1	0	0
tp53-wild_HPV-/modu-II-ps	hsa-mir-155	TLR10	1	0	0
tp53-wild_HPV-/modu-II-ps	hsa-mir-155	TLR9	1	0	0
tp53-wild_HPV-/modu-II-ps	hsa-mir-155	TMEM149	1	0	0
tp53-wild_HPV-/modu-II-ps	hsa-mir-155	TMEM156	1	0	0
tp53-wild_HPV-/modu-II-ps	hsa-mir-155	TNFAIP8L2	1	0	0
tp53-wild_HPV-/modu-II-ps	hsa-mir-155	TNFSF13B	1	0	0
tp53-wild_HPV-/modu-II-ps	hsa-mir-155	TNFSF8	1	0	0
tp53-wild_HPV-/modu-II-ps	hsa-mir-155	TRAF3IP3	1	0	0
tp53-wild_HPV-/modu-II-ps	hsa-mir-155	TRANK1	1	0	0
tp53-wild_HPV-/modu-II-ps	hsa-mir-155	WAS	1	0	0
tp53-wild_HPV-/modu-II-ps	hsa-mir-155	WDFY4	1	0	0
tp53-wild_HPV-/modu-II-ps	hsa-mir-155	ZBP1	1	0	0
tp53-wild_HPV-/modu-II-ps	hsa-mir-155	ZC3H12D	1	0	0
tp53-wild_HPV-/modu-II-ps	hsa-mir-155	ZNF831	1	0	0
tp53-wild_HPV-/modu-II-ps	hsa-mir-625	2014-03-01	1	0	0
tp53-wild_HPV-/modu-II-ps	hsa-mir-625	2014-09-01	1	0	0
tp53-wild_HPV-/modu-II-ps	hsa-mir-625	ACAP1	1	0	0
tp53-wild_HPV-/modu-II-ps	hsa-mir-625	ADORA2A	1	0	0
tp53-wild_HPV-/modu-II-ps	hsa-mir-625	AGAP2	1	0	1
tp53-wild_HPV-/modu-II-ps	hsa-mir-625	AKNA	1	0	1
tp53-wild_HPV-/modu-II-ps	hsa-mir-625	AOAH	1	0	0
tp53-wild_HPV-/modu-II-ps	hsa-mir-625	APOBEC3D	1	0	1
tp53-wild_HPV-/modu-II-ps	hsa-mir-625	APOBEC3G	1	0	0
tp53-wild_HPV-/modu-II-ps	hsa-mir-625	ARHGAP15	1	0	0
tp53-wild_HPV-/modu-II-ps	hsa-mir-625	ARHGAP30	1	0	0
tp53-wild_HPV-/modu-II-ps	hsa-mir-625	ARHGAP9	1	0	0
tp53-wild_HPV-/modu-II-ps	hsa-mir-625	ATP8A1	1	0	0
tp53-wild_HPV-/modu-II-ps	hsa-mir-625	BIN2	1	0	0
tp53-wild_HPV-/modu-II-ps	hsa-mir-625	BTK	1	0	0
tp53-wild_HPV-/modu-II-ps	hsa-mir-625	C14orf145	1	0	0
tp53-wild_HPV-/modu-II-ps	hsa-mir-625	C16orf54	1	0	0
tp53-wild_HPV-/modu-II-ps	hsa-mir-625	C17orf87	1	0	0
tp53-wild_HPV-/modu-II-ps	hsa-mir-625	C19orf38	1	0	1
tp53-wild_HPV-/modu-II-ps	hsa-mir-625	C1orf38	1	0	0
tp53-wild_HPV-/modu-II-ps	hsa-mir-625	CCL19	1	0	0
tp53-wild_HPV-/modu-II-ps	hsa-mir-625	CCR5	1	0	0
tp53-wild_HPV-/modu-II-ps	hsa-mir-625	CD180	1	0	0
tp53-wild_HPV-/modu-II-ps	hsa-mir-625	CD2	1	0	0
tp53-wild_HPV-/modu-II-ps	hsa-mir-625	CD200R1	1	0	0
tp53-wild_HPV-/modu-II-ps	hsa-mir-625	CD226	1	0	0
tp53-wild_HPV-/modu-II-ps	hsa-mir-625	CD247	1	0	0
tp53-wild_HPV-/modu-II-ps	hsa-mir-625	CD27	1	0	0
tp53-wild_HPV-/modu-II-ps	hsa-mir-625	CD28	1	0	0
tp53-wild_HPV-/modu-II-ps	hsa-mir-625	CD300A	1	0	0
tp53-wild_HPV-/modu-II-ps	hsa-mir-625	CD300LF	1	0	0
tp53-wild_HPV-/modu-II-ps	hsa-mir-625	CD37	1	0	0
tp53-wild_HPV-/modu-II-ps	hsa-mir-625	CD3D	1	0	0
tp53-wild_HPV-/modu-II-ps	hsa-mir-625	CD3E	1	0	1
tp53-wild_HPV-/modu-II-ps	hsa-mir-625	CD3G	1	0	0
tp53-wild_HPV-/modu-II-ps	hsa-mir-625	CD4	1	0	0
tp53-wild_HPV-/modu-II-ps	hsa-mir-625	CD48	1	0	0
tp53-wild_HPV-/modu-II-ps	hsa-mir-625	CD52	1	0	0
tp53-wild_HPV-/modu-II-ps	hsa-mir-625	CD53	1	0	0
tp53-wild_HPV-/modu-II-ps	hsa-mir-625	CD6	1	0	0
tp53-wild_HPV-/modu-II-ps	hsa-mir-625	CD7	1	0	1
tp53-wild_HPV-/modu-II-ps	hsa-mir-625	CD72	1	0	0
tp53-wild_HPV-/modu-II-ps	hsa-mir-625	CD84	1	0	1
tp53-wild_HPV-/modu-II-ps	hsa-mir-625	CD86	1	0	0
tp53-wild_HPV-/modu-II-ps	hsa-mir-625	CD8A	1	0	0
tp53-wild_HPV-/modu-II-ps	hsa-mir-625	CD96	1	0	0
tp53-wild_HPV-/modu-II-ps	hsa-mir-625	CFP	1	0	0
tp53-wild_HPV-/modu-II-ps	hsa-mir-625	CIITA	1	0	0
tp53-wild_HPV-/modu-II-ps	hsa-mir-625	CLEC4A	1	0	0
tp53-wild_HPV-/modu-II-ps	hsa-mir-625	CORO1A	1	0	0
tp53-wild_HPV-/modu-II-ps	hsa-mir-625	CST7	1	0	0
tp53-wild_HPV-/modu-II-ps	hsa-mir-625	CXCR3	1	0	0
tp53-wild_HPV-/modu-II-ps	hsa-mir-625	CXCR5	1	0	0
tp53-wild_HPV-/modu-II-ps	hsa-mir-625	CXCR6	1	0	0
tp53-wild_HPV-/modu-II-ps	hsa-mir-625	CXorf21	1	0	0
tp53-wild_HPV-/modu-II-ps	hsa-mir-625	CYBB	1	0	0
tp53-wild_HPV-/modu-II-ps	hsa-mir-625	CYSLTR1	1	0	0
tp53-wild_HPV-/modu-II-ps	hsa-mir-625	CYTH4	1	0	1
tp53-wild_HPV-/modu-II-ps	hsa-mir-625	CYTIP	1	0	0
tp53-wild_HPV-/modu-II-ps	hsa-mir-625	DOCK2	1	0	0
tp53-wild_HPV-/modu-II-ps	hsa-mir-625	DOK2	1	0	0
tp53-wild_HPV-/modu-II-ps	hsa-mir-625	EVI2A	1	0	0
tp53-wild_HPV-/modu-II-ps	hsa-mir-625	EVI2B	1	0	0
tp53-wild_HPV-/modu-II-ps	hsa-mir-625	FAM26F	1	0	0
tp53-wild_HPV-/modu-II-ps	hsa-mir-625	FAM78A	1	0	1
tp53-wild_HPV-/modu-II-ps	hsa-mir-625	FASLG	1	0	0
tp53-wild_HPV-/modu-II-ps	hsa-mir-625	FCHO1	1	0	0
tp53-wild_HPV-/modu-II-ps	hsa-mir-625	FERMT3	1	0	1
tp53-wild_HPV-/modu-II-ps	hsa-mir-625	FMNL1	1	0	1
tp53-wild_HPV-/modu-II-ps	hsa-mir-625	FYB	1	0	0
tp53-wild_HPV-/modu-II-ps	hsa-mir-625	GAB3	1	0	0
tp53-wild_HPV-/modu-II-ps	hsa-mir-625	GBP4	1	0	1
tp53-wild_HPV-/modu-II-ps	hsa-mir-625	GIMAP2	1	0	0
tp53-wild_HPV-/modu-II-ps	hsa-mir-625	GNGT2	1	0	0
tp53-wild_HPV-/modu-II-ps	hsa-mir-625	GPR114	1	0	0
tp53-wild_HPV-/modu-II-ps	hsa-mir-625	GPR132	1	0	0
tp53-wild_HPV-/modu-II-ps	hsa-mir-625	GPR171	1	0	0
tp53-wild_HPV-/modu-II-ps	hsa-mir-625	GPR65	1	0	0
tp53-wild_HPV-/modu-II-ps	hsa-mir-625	GPRIN3	1	0	0
tp53-wild_HPV-/modu-II-ps	hsa-mir-625	GPSM3	1	0	0
tp53-wild_HPV-/modu-II-ps	hsa-mir-625	GRAP2	1	0	0
tp53-wild_HPV-/modu-II-ps	hsa-mir-625	GVIN1	1	0	0
tp53-wild_HPV-/modu-II-ps	hsa-mir-625	GZMA	1	0	0
tp53-wild_HPV-/modu-II-ps	hsa-mir-625	GZMK	1	0	0
tp53-wild_HPV-/modu-II-ps	hsa-mir-625	GZMM	1	0	0
tp53-wild_HPV-/modu-II-ps	hsa-mir-625	HAVCR2	1	0	0
tp53-wild_HPV-/modu-II-ps	hsa-mir-625	HHEX	1	1	1
tp53-wild_HPV-/modu-II-ps	hsa-mir-625	HLA-DMB	1	0	0
tp53-wild_HPV-/modu-II-ps	hsa-mir-625	HLA-DPA1	1	0	0
tp53-wild_HPV-/modu-II-ps	hsa-mir-625	HLA-DQA2	1	0	0
tp53-wild_HPV-/modu-II-ps	hsa-mir-625	HMHA1	1	0	1
tp53-wild_HPV-/modu-II-ps	hsa-mir-625	HSH2D	1	0	0
tp53-wild_HPV-/modu-II-ps	hsa-mir-625	HVCN1	1	0	0
tp53-wild_HPV-/modu-II-ps	hsa-mir-625	IDO1	1	0	0
tp53-wild_HPV-/modu-II-ps	hsa-mir-625	IGSF6	1	0	0
tp53-wild_HPV-/modu-II-ps	hsa-mir-625	IKZF1	1	1	0
tp53-wild_HPV-/modu-II-ps	hsa-mir-625	IKZF3	1	1	0
tp53-wild_HPV-/modu-II-ps	hsa-mir-625	IL10RA	1	0	0
tp53-wild_HPV-/modu-II-ps	hsa-mir-625	IL12RB1	1	0	0
tp53-wild_HPV-/modu-II-ps	hsa-mir-625	IL21R	1	0	0
tp53-wild_HPV-/modu-II-ps	hsa-mir-625	IL2RA	1	0	0
tp53-wild_HPV-/modu-II-ps	hsa-mir-625	IL2RB	1	0	0
tp53-wild_HPV-/modu-II-ps	hsa-mir-625	IL2RG	1	0	0
tp53-wild_HPV-/modu-II-ps	hsa-mir-625	IPCEF1	1	0	1
tp53-wild_HPV-/modu-II-ps	hsa-mir-625	IRF4	1	1	1
tp53-wild_HPV-/modu-II-ps	hsa-mir-625	IRF8	1	1	0
tp53-wild_HPV-/modu-II-ps	hsa-mir-625	ITGAL	1	0	0
tp53-wild_HPV-/modu-II-ps	hsa-mir-625	ITGB2	1	0	0
tp53-wild_HPV-/modu-II-ps	hsa-mir-625	ITK	1	0	0
tp53-wild_HPV-/modu-II-ps	hsa-mir-625	ITM2A	1	0	0
tp53-wild_HPV-/modu-II-ps	hsa-mir-625	JAK3	1	0	0
tp53-wild_HPV-/modu-II-ps	hsa-mir-625	KIAA0748	1	0	0
tp53-wild_HPV-/modu-II-ps	hsa-mir-625	KLRK1	1	0	0
tp53-wild_HPV-/modu-II-ps	hsa-mir-625	KMO	1	0	0
tp53-wild_HPV-/modu-II-ps	hsa-mir-625	LAIR1	1	0	0
tp53-wild_HPV-/modu-II-ps	hsa-mir-625	LAT	1	0	0
tp53-wild_HPV-/modu-II-ps	hsa-mir-625	LAX1	1	0	0
tp53-wild_HPV-/modu-II-ps	hsa-mir-625	LCP1	1	0	1
tp53-wild_HPV-/modu-II-ps	hsa-mir-625	LCP2	1	0	0
tp53-wild_HPV-/modu-II-ps	hsa-mir-625	LILRB1	1	0	0
tp53-wild_HPV-/modu-II-ps	hsa-mir-625	LOC100233209	1	0	0
tp53-wild_HPV-/modu-II-ps	hsa-mir-625	LOC606724	1	0	0
tp53-wild_HPV-/modu-II-ps	hsa-mir-625	LTB	1	0	0
tp53-wild_HPV-/modu-II-ps	hsa-mir-625	LY9	1	0	0
tp53-wild_HPV-/modu-II-ps	hsa-mir-625	MAP4K1	1	0	1
tp53-wild_HPV-/modu-II-ps	hsa-mir-625	MGAT4A	1	0	0
tp53-wild_HPV-/modu-II-ps	hsa-mir-625	MYO1F	1	0	0
tp53-wild_HPV-/modu-II-ps	hsa-mir-625	N4BP2L1	1	0	0
tp53-wild_HPV-/modu-II-ps	hsa-mir-625	NCF1C	1	0	0
tp53-wild_HPV-/modu-II-ps	hsa-mir-625	NCKAP1L	1	0	0
tp53-wild_HPV-/modu-II-ps	hsa-mir-625	NKG7	1	0	0
tp53-wild_HPV-/modu-II-ps	hsa-mir-625	NLRC3	1	0	0
tp53-wild_HPV-/modu-II-ps	hsa-mir-625	P2RY10	1	0	0
tp53-wild_HPV-/modu-II-ps	hsa-mir-625	PARVG	1	0	0
tp53-wild_HPV-/modu-II-ps	hsa-mir-625	PDCD1	1	0	1
tp53-wild_HPV-/modu-II-ps	hsa-mir-625	PIK3CG	1	0	0
tp53-wild_HPV-/modu-II-ps	hsa-mir-625	PIK3R5	1	0	0
tp53-wild_HPV-/modu-II-ps	hsa-mir-625	PIM2	1	0	0
tp53-wild_HPV-/modu-II-ps	hsa-mir-625	PLCB2	1	0	1
tp53-wild_HPV-/modu-II-ps	hsa-mir-625	PLEK	1	0	1
tp53-wild_HPV-/modu-II-ps	hsa-mir-625	PPP1R16B	1	0	0
tp53-wild_HPV-/modu-II-ps	hsa-mir-625	PREX1	1	0	1
tp53-wild_HPV-/modu-II-ps	hsa-mir-625	PRF1	1	0	0
tp53-wild_HPV-/modu-II-ps	hsa-mir-625	PRKCB	1	0	0
tp53-wild_HPV-/modu-II-ps	hsa-mir-625	PSTPIP1	1	0	1
tp53-wild_HPV-/modu-II-ps	hsa-mir-625	PTPRC	1	0	0
tp53-wild_HPV-/modu-II-ps	hsa-mir-625	PTPRCAP	1	0	0
tp53-wild_HPV-/modu-II-ps	hsa-mir-625	PTPRJ	1	0	1
tp53-wild_HPV-/modu-II-ps	hsa-mir-625	PTPRO	1	0	1
tp53-wild_HPV-/modu-II-ps	hsa-mir-625	PVRIG	1	0	1
tp53-wild_HPV-/modu-II-ps	hsa-mir-625	PYHIN1	1	0	0
tp53-wild_HPV-/modu-II-ps	hsa-mir-625	RAB37	1	0	1
tp53-wild_HPV-/modu-II-ps	hsa-mir-625	RAB39B	1	0	0
tp53-wild_HPV-/modu-II-ps	hsa-mir-625	RAC2	1	0	0
tp53-wild_HPV-/modu-II-ps	hsa-mir-625	RASAL3	1	0	0
tp53-wild_HPV-/modu-II-ps	hsa-mir-625	RENBP	1	0	0
tp53-wild_HPV-/modu-II-ps	hsa-mir-625	RHOH	1	0	0
tp53-wild_HPV-/modu-II-ps	hsa-mir-625	RLTPR	1	0	0
tp53-wild_HPV-/modu-II-ps	hsa-mir-625	RNF125	1	0	1
tp53-wild_HPV-/modu-II-ps	hsa-mir-625	SAMD3	1	0	0
tp53-wild_HPV-/modu-II-ps	hsa-mir-625	SAMSN1	1	0	0
tp53-wild_HPV-/modu-II-ps	hsa-mir-625	SASH3	1	0	1
tp53-wild_HPV-/modu-II-ps	hsa-mir-625	SELL	1	0	0
tp53-wild_HPV-/modu-II-ps	hsa-mir-625	SELPLG	1	0	1
tp53-wild_HPV-/modu-II-ps	hsa-mir-625	SIGLEC10	1	0	0
tp53-wild_HPV-/modu-II-ps	hsa-mir-625	SIGLEC5	1	0	0
tp53-wild_HPV-/modu-II-ps	hsa-mir-625	SIRPG	1	0	0
tp53-wild_HPV-/modu-II-ps	hsa-mir-625	SIT1	1	0	0
tp53-wild_HPV-/modu-II-ps	hsa-mir-625	SKAP1	1	0	0
tp53-wild_HPV-/modu-II-ps	hsa-mir-625	SLA	1	0	0
tp53-wild_HPV-/modu-II-ps	hsa-mir-625	SLA2	1	0	1
tp53-wild_HPV-/modu-II-ps	hsa-mir-625	SLAMF1	1	0	0
tp53-wild_HPV-/modu-II-ps	hsa-mir-625	SLAMF6	1	0	0
tp53-wild_HPV-/modu-II-ps	hsa-mir-625	SLC7A7	1	0	0
tp53-wild_HPV-/modu-II-ps	hsa-mir-625	SNX20	1	0	1
tp53-wild_HPV-/modu-II-ps	hsa-mir-625	SP140	1	1	0
tp53-wild_HPV-/modu-II-ps	hsa-mir-625	SPN	1	0	1
tp53-wild_HPV-/modu-II-ps	hsa-mir-625	SPOCK2	1	0	1
tp53-wild_HPV-/modu-II-ps	hsa-mir-625	STAT4	1	1	0
tp53-wild_HPV-/modu-II-ps	hsa-mir-625	SUSD3	1	0	0
tp53-wild_HPV-/modu-II-ps	hsa-mir-625	TAGAP	1	0	0
tp53-wild_HPV-/modu-II-ps	hsa-mir-625	TBC1D10C	1	0	1
tp53-wild_HPV-/modu-II-ps	hsa-mir-625	TBX21	1	1	0
tp53-wild_HPV-/modu-II-ps	hsa-mir-625	THEMIS	1	0	0
tp53-wild_HPV-/modu-II-ps	hsa-mir-625	TIGIT	1	0	0
tp53-wild_HPV-/modu-II-ps	hsa-mir-625	TLR10	1	0	0
tp53-wild_HPV-/modu-II-ps	hsa-mir-625	TLR9	1	0	0
tp53-wild_HPV-/modu-II-ps	hsa-mir-625	TMEM149	1	0	0
tp53-wild_HPV-/modu-II-ps	hsa-mir-625	TMEM156	1	0	0
tp53-wild_HPV-/modu-II-ps	hsa-mir-625	TNFAIP8L2	1	0	0
tp53-wild_HPV-/modu-II-ps	hsa-mir-625	TNFRSF1B	1	0	1
tp53-wild_HPV-/modu-II-ps	hsa-mir-625	TNFSF13B	1	0	0
tp53-wild_HPV-/modu-II-ps	hsa-mir-625	TNFSF8	1	0	0
tp53-wild_HPV-/modu-II-ps	hsa-mir-625	TRANK1	1	0	1
tp53-wild_HPV-/modu-II-ps	hsa-mir-625	WAS	1	0	0
tp53-wild_HPV-/modu-II-ps	hsa-mir-625	WDFY4	1	0	0
tp53-wild_HPV-/modu-II-ps	hsa-mir-625	ZBP1	1	0	1
tp53-wild_HPV-/modu-II-ps	hsa-mir-625	ZC3H12D	1	0	0
tp53-wild_HPV-/modu-II-ps	hsa-mir-625	ZNF484	1	0	0
tp53-wild_HPV-/modu-II-ps	hsa-mir-625	ZNF831	1	0	1
tp53-wild_HPV-/modu-III-ne	hsa-mir-106b	ABCA12	-1	0	0
tp53-wild_HPV-/modu-III-ne	hsa-mir-106b	ACAA1	-1	0	0
tp53-wild_HPV-/modu-III-ne	hsa-mir-106b	ADAP2	-1	0	1
tp53-wild_HPV-/modu-III-ne	hsa-mir-106b	AHNAK2	-1	0	0
tp53-wild_HPV-/modu-III-ne	hsa-mir-106b	ALOXE3	-1	0	0
tp53-wild_HPV-/modu-III-ne	hsa-mir-106b	ANO10	-1	0	0
tp53-wild_HPV-/modu-III-ne	hsa-mir-106b	ANXA1	-1	0	0
tp53-wild_HPV-/modu-III-ne	hsa-mir-106b	ARHGEF10L	-1	0	0
tp53-wild_HPV-/modu-III-ne	hsa-mir-106b	ARHGEF37	-1	0	0
tp53-wild_HPV-/modu-III-ne	hsa-mir-106b	BBOX1	-1	0	0
tp53-wild_HPV-/modu-III-ne	hsa-mir-106b	BNIPL	-1	0	0
tp53-wild_HPV-/modu-III-ne	hsa-mir-106b	BOK	-1	0	0
tp53-wild_HPV-/modu-III-ne	hsa-mir-106b	C19orf26	-1	0	0
tp53-wild_HPV-/modu-III-ne	hsa-mir-106b	C1orf116	-1	0	1
tp53-wild_HPV-/modu-III-ne	hsa-mir-106b	C9orf169	-1	0	0
tp53-wild_HPV-/modu-III-ne	hsa-mir-106b	CCBP2	-1	0	0
tp53-wild_HPV-/modu-III-ne	hsa-mir-106b	CD24	-1	0	0
tp53-wild_HPV-/modu-III-ne	hsa-mir-106b	CDA	-1	0	0
tp53-wild_HPV-/modu-III-ne	hsa-mir-106b	CDSN	-1	0	0
tp53-wild_HPV-/modu-III-ne	hsa-mir-106b	CLIC3	-1	0	0
tp53-wild_HPV-/modu-III-ne	hsa-mir-106b	CLIP1	-1	0	0
tp53-wild_HPV-/modu-III-ne	hsa-mir-106b	CNFN	-1	0	0
tp53-wild_HPV-/modu-III-ne	hsa-mir-106b	CNGA1	-1	0	0
tp53-wild_HPV-/modu-III-ne	hsa-mir-106b	CPA4	-1	0	0
tp53-wild_HPV-/modu-III-ne	hsa-mir-106b	CPEB4	-1	0	0
tp53-wild_HPV-/modu-III-ne	hsa-mir-106b	CRABP2	-1	0	0
tp53-wild_HPV-/modu-III-ne	hsa-mir-106b	CST6	-1	0	0
tp53-wild_HPV-/modu-III-ne	hsa-mir-106b	CTSL2	-1	0	0
tp53-wild_HPV-/modu-III-ne	hsa-mir-106b	DENND2C	-1	0	0
tp53-wild_HPV-/modu-III-ne	hsa-mir-106b	DHRS1	-1	0	0
tp53-wild_HPV-/modu-III-ne	hsa-mir-106b	DLX3	-1	1	0
tp53-wild_HPV-/modu-III-ne	hsa-mir-106b	DMKN	-1	0	0
tp53-wild_HPV-/modu-III-ne	hsa-mir-106b	DOPEY2	-1	0	1
tp53-wild_HPV-/modu-III-ne	hsa-mir-106b	DSC1	-1	0	0
tp53-wild_HPV-/modu-III-ne	hsa-mir-106b	DUOX1	-1	0	0
tp53-wild_HPV-/modu-III-ne	hsa-mir-106b	DUOXA1	-1	0	0
tp53-wild_HPV-/modu-III-ne	hsa-mir-106b	ECM1	-1	0	0
tp53-wild_HPV-/modu-III-ne	hsa-mir-106b	ENDOD1	-1	0	0
tp53-wild_HPV-/modu-III-ne	hsa-mir-106b	ETHE1	-1	0	0
tp53-wild_HPV-/modu-III-ne	hsa-mir-106b	FAM25A	-1	0	0
tp53-wild_HPV-/modu-III-ne	hsa-mir-106b	FLG	-1	0	0
tp53-wild_HPV-/modu-III-ne	hsa-mir-106b	FLRT3	-1	0	0
tp53-wild_HPV-/modu-III-ne	hsa-mir-106b	FYCO1	-1	0	1
tp53-wild_HPV-/modu-III-ne	hsa-mir-106b	GALNT6	-1	0	1
tp53-wild_HPV-/modu-III-ne	hsa-mir-106b	GCOM1	-1	0	1
tp53-wild_HPV-/modu-III-ne	hsa-mir-106b	GDPD3	-1	0	0
tp53-wild_HPV-/modu-III-ne	hsa-mir-106b	GJB2	-1	0	0
tp53-wild_HPV-/modu-III-ne	hsa-mir-106b	GOLGA4	-1	0	0
tp53-wild_HPV-/modu-III-ne	hsa-mir-106b	GOLGA7B	-1	0	0
tp53-wild_HPV-/modu-III-ne	hsa-mir-106b	GSDMA	-1	0	0
tp53-wild_HPV-/modu-III-ne	hsa-mir-106b	HIGD1A	-1	0	0
tp53-wild_HPV-/modu-III-ne	hsa-mir-106b	HOMER2	-1	0	0
tp53-wild_HPV-/modu-III-ne	hsa-mir-106b	IL18	-1	0	0
tp53-wild_HPV-/modu-III-ne	hsa-mir-106b	ITPR2	-1	0	1
tp53-wild_HPV-/modu-III-ne	hsa-mir-106b	IVL	-1	0	0
tp53-wild_HPV-/modu-III-ne	hsa-mir-106b	KALRN	-1	0	0
tp53-wild_HPV-/modu-III-ne	hsa-mir-106b	KANK1	-1	0	1
tp53-wild_HPV-/modu-III-ne	hsa-mir-106b	KAT2B	-1	0	1
tp53-wild_HPV-/modu-III-ne	hsa-mir-106b	KAZ	-1	0	0
tp53-wild_HPV-/modu-III-ne	hsa-mir-106b	KCNK6	-1	0	1
tp53-wild_HPV-/modu-III-ne	hsa-mir-106b	KIF1C	-1	0	1
tp53-wild_HPV-/modu-III-ne	hsa-mir-106b	KLK6	-1	0	0
tp53-wild_HPV-/modu-III-ne	hsa-mir-106b	KPRP	-1	0	0
tp53-wild_HPV-/modu-III-ne	hsa-mir-106b	KRT16	-1	0	0
tp53-wild_HPV-/modu-III-ne	hsa-mir-106b	KRT23	-1	0	1
tp53-wild_HPV-/modu-III-ne	hsa-mir-106b	KRTDAP	-1	0	0
tp53-wild_HPV-/modu-III-ne	hsa-mir-106b	LY6G6C	-1	0	0
tp53-wild_HPV-/modu-III-ne	hsa-mir-106b	LYNX1	-1	0	0
tp53-wild_HPV-/modu-III-ne	hsa-mir-106b	LYPD3	-1	0	0
tp53-wild_HPV-/modu-III-ne	hsa-mir-106b	MAP2	-1	0	1
tp53-wild_HPV-/modu-III-ne	hsa-mir-106b	MAPKAPK3	-1	0	0
tp53-wild_HPV-/modu-III-ne	hsa-mir-106b	MBOAT2	-1	0	1
tp53-wild_HPV-/modu-III-ne	hsa-mir-106b	MPZL3	-1	0	0
tp53-wild_HPV-/modu-III-ne	hsa-mir-106b	MXD1	-1	1	1
tp53-wild_HPV-/modu-III-ne	hsa-mir-106b	MYO18A	-1	0	1
tp53-wild_HPV-/modu-III-ne	hsa-mir-106b	NAGK	-1	0	1
tp53-wild_HPV-/modu-III-ne	hsa-mir-106b	NAV3	-1	0	0
tp53-wild_HPV-/modu-III-ne	hsa-mir-106b	NCF2	-1	0	1
tp53-wild_HPV-/modu-III-ne	hsa-mir-106b	NIPAL1	-1	0	0
tp53-wild_HPV-/modu-III-ne	hsa-mir-106b	OTUB2	-1	0	0
tp53-wild_HPV-/modu-III-ne	hsa-mir-106b	PALMD	-1	0	0
tp53-wild_HPV-/modu-III-ne	hsa-mir-106b	PAPL	-1	0	1
tp53-wild_HPV-/modu-III-ne	hsa-mir-106b	PGLYRP4	-1	0	0
tp53-wild_HPV-/modu-III-ne	hsa-mir-106b	PHEX	-1	0	0
tp53-wild_HPV-/modu-III-ne	hsa-mir-106b	PLCD1	-1	0	0
tp53-wild_HPV-/modu-III-ne	hsa-mir-106b	PLEKHM1	-1	0	1
tp53-wild_HPV-/modu-III-ne	hsa-mir-106b	PLIN3	-1	0	1
tp53-wild_HPV-/modu-III-ne	hsa-mir-106b	PPP2R2C	-1	0	0
tp53-wild_HPV-/modu-III-ne	hsa-mir-106b	PRRG1	-1	0	1
tp53-wild_HPV-/modu-III-ne	hsa-mir-106b	RAB38	-1	0	0
tp53-wild_HPV-/modu-III-ne	hsa-mir-106b	RAET1E	-1	0	0
tp53-wild_HPV-/modu-III-ne	hsa-mir-106b	RAET1L	-1	0	0
tp53-wild_HPV-/modu-III-ne	hsa-mir-106b	S100A12	-1	0	0
tp53-wild_HPV-/modu-III-ne	hsa-mir-106b	S100A8	-1	0	0
tp53-wild_HPV-/modu-III-ne	hsa-mir-106b	S100A9	-1	0	0
tp53-wild_HPV-/modu-III-ne	hsa-mir-106b	SBSN	-1	0	0
tp53-wild_HPV-/modu-III-ne	hsa-mir-106b	SDR9C7	-1	0	1
tp53-wild_HPV-/modu-III-ne	hsa-mir-106b	SECISBP2L	-1	0	0
tp53-wild_HPV-/modu-III-ne	hsa-mir-106b	SERPINB3	-1	0	0
[truncated: 2,268 more rows]

## Sheet: tp53-wild_HPV+
modu-ID	miRNA	Gene	correlation-sign	TF-indicator	sequence-affinity-indicator
tp53-wild_HPV+/modu-I-ne	hsa-mir-148b	ACVR1	-1	0	1
tp53-wild_HPV+/modu-I-ne	hsa-mir-148b	APCDD1L	-1	0	0
tp53-wild_HPV+/modu-I-ne	hsa-mir-148b	ARTN	-1	0	0
tp53-wild_HPV+/modu-I-ne	hsa-mir-148b	BOK	-1	0	0
tp53-wild_HPV+/modu-I-ne	hsa-mir-148b	CD248	-1	0	0
tp53-wild_HPV+/modu-I-ne	hsa-mir-148b	CDR2L	-1	0	0
tp53-wild_HPV+/modu-I-ne	hsa-mir-148b	CHPF	-1	0	0
tp53-wild_HPV+/modu-I-ne	hsa-mir-148b	CLCF1	-1	0	0
tp53-wild_HPV+/modu-I-ne	hsa-mir-148b	COL12A1	-1	0	0
tp53-wild_HPV+/modu-I-ne	hsa-mir-148b	CSPG4	-1	0	1
tp53-wild_HPV+/modu-I-ne	hsa-mir-148b	DVL1	-1	0	0
tp53-wild_HPV+/modu-I-ne	hsa-mir-148b	FAM180A	-1	0	0
tp53-wild_HPV+/modu-I-ne	hsa-mir-148b	FBLIM1	-1	0	1
tp53-wild_HPV+/modu-I-ne	hsa-mir-148b	FSTL3	-1	0	0
tp53-wild_HPV+/modu-I-ne	hsa-mir-148b	GPR153	-1	0	0
tp53-wild_HPV+/modu-I-ne	hsa-mir-148b	H19	-1	0	0
tp53-wild_HPV+/modu-I-ne	hsa-mir-148b	HOMER3	-1	0	0
tp53-wild_HPV+/modu-I-ne	hsa-mir-148b	IGF2BP2	-1	0	0
tp53-wild_HPV+/modu-I-ne	hsa-mir-148b	INHBA	-1	0	0
tp53-wild_HPV+/modu-I-ne	hsa-mir-148b	KALRN	-1	0	0
tp53-wild_HPV+/modu-I-ne	hsa-mir-148b	KANK4	-1	0	0
tp53-wild_HPV+/modu-I-ne	hsa-mir-148b	MEIS3	-1	1	0
tp53-wild_HPV+/modu-I-ne	hsa-mir-148b	MFAP2	-1	0	0
tp53-wild_HPV+/modu-I-ne	hsa-mir-148b	MMP1	-1	0	0
tp53-wild_HPV+/modu-I-ne	hsa-mir-148b	MMP13	-1	0	1
tp53-wild_HPV+/modu-I-ne	hsa-mir-148b	MMP3	-1	0	0
tp53-wild_HPV+/modu-I-ne	hsa-mir-148b	MSX2	-1	0	0
tp53-wild_HPV+/modu-I-ne	hsa-mir-148b	P4HA3	-1	0	0
tp53-wild_HPV+/modu-I-ne	hsa-mir-148b	PDLIM7	-1	0	0
tp53-wild_HPV+/modu-I-ne	hsa-mir-148b	PHLDB2	-1	0	1
tp53-wild_HPV+/modu-I-ne	hsa-mir-148b	PLEC	-1	0	0
tp53-wild_HPV+/modu-I-ne	hsa-mir-148b	PODNL1	-1	0	0
tp53-wild_HPV+/modu-I-ne	hsa-mir-148b	PTGFRN	-1	0	1
tp53-wild_HPV+/modu-I-ne	hsa-mir-148b	PXDN	-1	0	0
tp53-wild_HPV+/modu-I-ne	hsa-mir-148b	SATB2	-1	1	0
tp53-wild_HPV+/modu-I-ne	hsa-mir-148b	SMTN	-1	0	0
tp53-wild_HPV+/modu-I-ne	hsa-mir-148b	SOX11	-1	0	1
tp53-wild_HPV+/modu-I-ne	hsa-mir-148b	SPHK1	-1	0	0
tp53-wild_HPV+/modu-I-ne	hsa-mir-148b	TMC7	-1	0	0
tp53-wild_HPV+/modu-I-ne	hsa-mir-148b	TMEM98	-1	0	0
tp53-wild_HPV+/modu-I-ne	hsa-mir-148b	TSHZ3	-1	1	0
tp53-wild_HPV+/modu-I-ne	hsa-mir-148b	TUBB3	-1	0	0
tp53-wild_HPV+/modu-I-ne	hsa-mir-150	ACTN1	-1	0	0
tp53-wild_HPV+/modu-I-ne	hsa-mir-150	AHNAK2	-1	0	0
tp53-wild_HPV+/modu-I-ne	hsa-mir-150	APCDD1L	-1	0	0
tp53-wild_HPV+/modu-I-ne	hsa-mir-150	ARTN	-1	0	0
tp53-wild_HPV+/modu-I-ne	hsa-mir-150	C19orf26	-1	0	0
tp53-wild_HPV+/modu-I-ne	hsa-mir-150	CD276	-1	0	1
tp53-wild_HPV+/modu-I-ne	hsa-mir-150	CDR2L	-1	0	0
tp53-wild_HPV+/modu-I-ne	hsa-mir-150	CSPG4	-1	0	1
tp53-wild_HPV+/modu-I-ne	hsa-mir-150	DVL1	-1	0	0
tp53-wild_HPV+/modu-I-ne	hsa-mir-150	EHD2	-1	0	0
tp53-wild_HPV+/modu-I-ne	hsa-mir-150	EXT1	-1	0	0
tp53-wild_HPV+/modu-I-ne	hsa-mir-150	FSCN1	-1	0	0
tp53-wild_HPV+/modu-I-ne	hsa-mir-150	FSTL3	-1	0	0
tp53-wild_HPV+/modu-I-ne	hsa-mir-150	GPR153	-1	0	0
tp53-wild_HPV+/modu-I-ne	hsa-mir-150	HOMER3	-1	0	0
tp53-wild_HPV+/modu-I-ne	hsa-mir-150	IGF1R	-1	0	1
tp53-wild_HPV+/modu-I-ne	hsa-mir-150	IGF2BP2	-1	0	1
tp53-wild_HPV+/modu-I-ne	hsa-mir-150	IGFL2	-1	0	1
tp53-wild_HPV+/modu-I-ne	hsa-mir-150	ITGB4	-1	0	0
tp53-wild_HPV+/modu-I-ne	hsa-mir-150	KRT17	-1	0	0
tp53-wild_HPV+/modu-I-ne	hsa-mir-150	MFAP2	-1	0	0
tp53-wild_HPV+/modu-I-ne	hsa-mir-150	MSX2	-1	0	0
tp53-wild_HPV+/modu-I-ne	hsa-mir-150	PHLDB2	-1	0	0
tp53-wild_HPV+/modu-I-ne	hsa-mir-150	PKP3	-1	0	0
tp53-wild_HPV+/modu-I-ne	hsa-mir-150	PLEC	-1	0	0
tp53-wild_HPV+/modu-I-ne	hsa-mir-150	PROCR	-1	0	0
tp53-wild_HPV+/modu-I-ne	hsa-mir-150	SMOX	-1	0	0
tp53-wild_HPV+/modu-I-ne	hsa-mir-150	SMTN	-1	0	0
tp53-wild_HPV+/modu-I-ne	hsa-mir-150	SOX11	-1	0	1
tp53-wild_HPV+/modu-I-ne	hsa-mir-150	SPHK1	-1	0	0
tp53-wild_HPV+/modu-I-ne	hsa-mir-150	TNFRSF12A	-1	0	0
tp53-wild_HPV+/modu-I-ne	hsa-mir-150	TUBB3	-1	0	0
tp53-wild_HPV+/modu-I-ne	hsa-mir-150	ULBP2	-1	0	0
tp53-wild_HPV+/modu-I-ne	hsa-mir-155	ACVR1	-1	0	1
tp53-wild_HPV+/modu-I-ne	hsa-mir-155	AHNAK2	-1	0	0
tp53-wild_HPV+/modu-I-ne	hsa-mir-155	ALDH1A3	-1	0	0
tp53-wild_HPV+/modu-I-ne	hsa-mir-155	ALOX12	-1	0	0
tp53-wild_HPV+/modu-I-ne	hsa-mir-155	APCDD1L	-1	0	0
tp53-wild_HPV+/modu-I-ne	hsa-mir-155	ARHGAP32	-1	0	1
tp53-wild_HPV+/modu-I-ne	hsa-mir-155	ARTN	-1	0	0
tp53-wild_HPV+/modu-I-ne	hsa-mir-155	CD248	-1	0	0
tp53-wild_HPV+/modu-I-ne	hsa-mir-155	CDR2L	-1	0	0
tp53-wild_HPV+/modu-I-ne	hsa-mir-155	CHEK1	-1	0	0
tp53-wild_HPV+/modu-I-ne	hsa-mir-155	CLCF1	-1	0	0
tp53-wild_HPV+/modu-I-ne	hsa-mir-155	CLIP1	-1	0	0
tp53-wild_HPV+/modu-I-ne	hsa-mir-155	COL12A1	-1	0	0
tp53-wild_HPV+/modu-I-ne	hsa-mir-155	CSPG4	-1	0	0
tp53-wild_HPV+/modu-I-ne	hsa-mir-155	ENDOD1	-1	0	0
tp53-wild_HPV+/modu-I-ne	hsa-mir-155	F2RL1	-1	0	0
tp53-wild_HPV+/modu-I-ne	hsa-mir-155	FAM180A	-1	0	0
tp53-wild_HPV+/modu-I-ne	hsa-mir-155	FBLIM1	-1	0	0
tp53-wild_HPV+/modu-I-ne	hsa-mir-155	FSTL3	-1	0	0
tp53-wild_HPV+/modu-I-ne	hsa-mir-155	GPR153	-1	0	0
tp53-wild_HPV+/modu-I-ne	hsa-mir-155	H19	-1	0	0
tp53-wild_HPV+/modu-I-ne	hsa-mir-155	IGF1R	-1	0	1
tp53-wild_HPV+/modu-I-ne	hsa-mir-155	IGF2BP2	-1	0	0
tp53-wild_HPV+/modu-I-ne	hsa-mir-155	KALRN	-1	0	1
tp53-wild_HPV+/modu-I-ne	hsa-mir-155	KANK4	-1	0	0
tp53-wild_HPV+/modu-I-ne	hsa-mir-155	KIRREL	-1	0	0
tp53-wild_HPV+/modu-I-ne	hsa-mir-155	KLC3	-1	0	0
tp53-wild_HPV+/modu-I-ne	hsa-mir-155	KLK10	-1	0	0
tp53-wild_HPV+/modu-I-ne	hsa-mir-155	KLK11	-1	0	0
tp53-wild_HPV+/modu-I-ne	hsa-mir-155	KLK8	-1	0	0
tp53-wild_HPV+/modu-I-ne	hsa-mir-155	KRT17	-1	0	0
tp53-wild_HPV+/modu-I-ne	hsa-mir-155	MEIS3	-1	1	0
tp53-wild_HPV+/modu-I-ne	hsa-mir-155	MFAP2	-1	0	0
tp53-wild_HPV+/modu-I-ne	hsa-mir-155	MMP1	-1	0	0
tp53-wild_HPV+/modu-I-ne	hsa-mir-155	MMP13	-1	0	0
tp53-wild_HPV+/modu-I-ne	hsa-mir-155	MPP7	-1	0	1
tp53-wild_HPV+/modu-I-ne	hsa-mir-155	MSX2	-1	0	1
tp53-wild_HPV+/modu-I-ne	hsa-mir-155	NAV1	-1	0	0
tp53-wild_HPV+/modu-I-ne	hsa-mir-155	NIPAL1	-1	0	0
tp53-wild_HPV+/modu-I-ne	hsa-mir-155	P4HA3	-1	0	0
tp53-wild_HPV+/modu-I-ne	hsa-mir-155	PHLDB2	-1	0	0
tp53-wild_HPV+/modu-I-ne	hsa-mir-155	PKP3	-1	0	0
tp53-wild_HPV+/modu-I-ne	hsa-mir-155	PLEKHM1	-1	0	0
tp53-wild_HPV+/modu-I-ne	hsa-mir-155	PODNL1	-1	0	0
tp53-wild_HPV+/modu-I-ne	hsa-mir-155	PTHLH	-1	0	0
tp53-wild_HPV+/modu-I-ne	hsa-mir-155	PXDN	-1	0	0
tp53-wild_HPV+/modu-I-ne	hsa-mir-155	PYGL	-1	0	0
tp53-wild_HPV+/modu-I-ne	hsa-mir-155	REXO2	-1	0	0
tp53-wild_HPV+/modu-I-ne	hsa-mir-155	SATB2	-1	1	1
tp53-wild_HPV+/modu-I-ne	hsa-mir-155	SMOX	-1	0	0
tp53-wild_HPV+/modu-I-ne	hsa-mir-155	TMC7	-1	0	0
tp53-wild_HPV+/modu-I-ne	hsa-mir-155	TMEM79	-1	0	0
tp53-wild_HPV+/modu-I-ne	hsa-mir-155	TMEM98	-1	0	0
tp53-wild_HPV+/modu-I-ne	hsa-mir-155	TPPP3	-1	0	0
tp53-wild_HPV+/modu-I-ne	hsa-mir-155	TRPV3	-1	0	0
tp53-wild_HPV+/modu-I-ne	hsa-mir-155	ULBP2	-1	0	0
tp53-wild_HPV+/modu-I-ne	hsa-mir-155	YAP1	-1	0	0
tp53-wild_HPV+/modu-I-ne	hsa-mir-29c	ACTN1	-1	0	0
tp53-wild_HPV+/modu-I-ne	hsa-mir-29c	AHNAK2	-1	0	0
tp53-wild_HPV+/modu-I-ne	hsa-mir-29c	BOK	-1	0	0
tp53-wild_HPV+/modu-I-ne	hsa-mir-29c	CD248	-1	0	0
tp53-wild_HPV+/modu-I-ne	hsa-mir-29c	CD276	-1	0	1
tp53-wild_HPV+/modu-I-ne	hsa-mir-29c	CHPF	-1	0	0
tp53-wild_HPV+/modu-I-ne	hsa-mir-29c	COL12A1	-1	0	0
tp53-wild_HPV+/modu-I-ne	hsa-mir-29c	CSPG4	-1	0	1
tp53-wild_HPV+/modu-I-ne	hsa-mir-29c	DCBLD1	-1	0	0
tp53-wild_HPV+/modu-I-ne	hsa-mir-29c	EHD2	-1	0	1
tp53-wild_HPV+/modu-I-ne	hsa-mir-29c	EXT1	-1	0	0
tp53-wild_HPV+/modu-I-ne	hsa-mir-29c	FAM129B	-1	0	0
tp53-wild_HPV+/modu-I-ne	hsa-mir-29c	FBLIM1	-1	0	1
tp53-wild_HPV+/modu-I-ne	hsa-mir-29c	FSCN1	-1	0	1
tp53-wild_HPV+/modu-I-ne	hsa-mir-29c	FSTL3	-1	0	0
tp53-wild_HPV+/modu-I-ne	hsa-mir-29c	GPR153	-1	0	0
tp53-wild_HPV+/modu-I-ne	hsa-mir-29c	IGF1R	-1	0	1
tp53-wild_HPV+/modu-I-ne	hsa-mir-29c	IGF2BP2	-1	0	0
tp53-wild_HPV+/modu-I-ne	hsa-mir-29c	INHBA	-1	0	0
tp53-wild_HPV+/modu-I-ne	hsa-mir-29c	ITGB4	-1	0	0
tp53-wild_HPV+/modu-I-ne	hsa-mir-29c	KIRREL	-1	0	1
tp53-wild_HPV+/modu-I-ne	hsa-mir-29c	KRT17	-1	0	0
tp53-wild_HPV+/modu-I-ne	hsa-mir-29c	MFAP2	-1	0	1
tp53-wild_HPV+/modu-I-ne	hsa-mir-29c	PDLIM7	-1	0	0
tp53-wild_HPV+/modu-I-ne	hsa-mir-29c	PHLDB2	-1	0	1
tp53-wild_HPV+/modu-I-ne	hsa-mir-29c	PLEC	-1	0	0
tp53-wild_HPV+/modu-I-ne	hsa-mir-29c	PODNL1	-1	0	0
tp53-wild_HPV+/modu-I-ne	hsa-mir-29c	PTGFRN	-1	0	0
tp53-wild_HPV+/modu-I-ne	hsa-mir-29c	PYGL	-1	0	0
tp53-wild_HPV+/modu-I-ne	hsa-mir-29c	RAB31	-1	0	1
tp53-wild_HPV+/modu-I-ne	hsa-mir-29c	SMOX	-1	0	0
tp53-wild_HPV+/modu-I-ne	hsa-mir-29c	TNFRSF12A	-1	0	0
tp53-wild_HPV+/modu-I-ne	hsa-mir-29c	TSHZ3	-1	1	0
tp53-wild_HPV+/modu-I-ne	hsa-mir-29c	YAP1	-1	0	0
tp53-wild_HPV+/modu-I-ne	hsa-mir-625	AHNAK2	-1	0	0
tp53-wild_HPV+/modu-I-ne	hsa-mir-625	ALDH1A3	-1	0	0
tp53-wild_HPV+/modu-I-ne	hsa-mir-625	ALOX12	-1	0	1
tp53-wild_HPV+/modu-I-ne	hsa-mir-625	ARHGAP32	-1	0	0
tp53-wild_HPV+/modu-I-ne	hsa-mir-625	CD248	-1	0	0
tp53-wild_HPV+/modu-I-ne	hsa-mir-625	CHEK1	-1	0	0
tp53-wild_HPV+/modu-I-ne	hsa-mir-625	CLIP1	-1	0	0
tp53-wild_HPV+/modu-I-ne	hsa-mir-625	ENDOD1	-1	0	1
tp53-wild_HPV+/modu-I-ne	hsa-mir-625	F2RL1	-1	0	1
tp53-wild_HPV+/modu-I-ne	hsa-mir-625	FAM129B	-1	0	1
tp53-wild_HPV+/modu-I-ne	hsa-mir-625	FBLIM1	-1	0	1
tp53-wild_HPV+/modu-I-ne	hsa-mir-625	FSTL3	-1	0	1
tp53-wild_HPV+/modu-I-ne	hsa-mir-625	GPR153	-1	0	0
tp53-wild_HPV+/modu-I-ne	hsa-mir-625	HOMER3	-1	0	0
tp53-wild_HPV+/modu-I-ne	hsa-mir-625	KANK4	-1	0	0
tp53-wild_HPV+/modu-I-ne	hsa-mir-625	KLC3	-1	0	0
tp53-wild_HPV+/modu-I-ne	hsa-mir-625	KLK10	-1	0	1
tp53-wild_HPV+/modu-I-ne	hsa-mir-625	KLK11	-1	0	0
tp53-wild_HPV+/modu-I-ne	hsa-mir-625	KLK8	-1	0	0
tp53-wild_HPV+/modu-I-ne	hsa-mir-625	MMP1	-1	0	0
tp53-wild_HPV+/modu-I-ne	hsa-mir-625	MMP3	-1	0	0
tp53-wild_HPV+/modu-I-ne	hsa-mir-625	MPP7	-1	0	1
tp53-wild_HPV+/modu-I-ne	hsa-mir-625	NAV1	-1	0	1
tp53-wild_HPV+/modu-I-ne	hsa-mir-625	NIPAL1	-1	0	0
tp53-wild_HPV+/modu-I-ne	hsa-mir-625	PHLDB2	-1	0	0
tp53-wild_HPV+/modu-I-ne	hsa-mir-625	PKP3	-1	0	0
tp53-wild_HPV+/modu-I-ne	hsa-mir-625	PLEKHM1	-1	0	1
tp53-wild_HPV+/modu-I-ne	hsa-mir-625	PTGFRN	-1	0	1
tp53-wild_HPV+/modu-I-ne	hsa-mir-625	PTHLH	-1	0	1
tp53-wild_HPV+/modu-I-ne	hsa-mir-625	PYGL	-1	0	0
tp53-wild_HPV+/modu-I-ne	hsa-mir-625	RAB31	-1	0	0
tp53-wild_HPV+/modu-I-ne	hsa-mir-625	REXO2	-1	0	0
tp53-wild_HPV+/modu-I-ne	hsa-mir-625	SMOX	-1	0	0
tp53-wild_HPV+/modu-I-ne	hsa-mir-625	SMTN	-1	0	0
tp53-wild_HPV+/modu-I-ne	hsa-mir-625	SPHK1	-1	0	0
tp53-wild_HPV+/modu-I-ne	hsa-mir-625	TMEM79	-1	0	0
tp53-wild_HPV+/modu-I-ne	hsa-mir-625	TPPP3	-1	0	0
tp53-wild_HPV+/modu-I-ne	hsa-mir-625	TRPV3	-1	0	1
tp53-wild_HPV+/modu-I-ne	hsa-mir-625	TUBB3	-1	0	0
tp53-wild_HPV+/modu-I-ne	hsa-mir-625	ULBP2	-1	0	0
tp53-wild_HPV+/modu-I-ne	hsa-mir-766	ACTN1	-1	0	0
tp53-wild_HPV+/modu-I-ne	hsa-mir-766	ARTN	-1	0	0
tp53-wild_HPV+/modu-I-ne	hsa-mir-766	C19orf26	-1	0	0
tp53-wild_HPV+/modu-I-ne	hsa-mir-766	DCBLD1	-1	0	0
tp53-wild_HPV+/modu-I-ne	hsa-mir-766	DVL1	-1	0	0
tp53-wild_HPV+/modu-I-ne	hsa-mir-766	FBLIM1	-1	0	0
tp53-wild_HPV+/modu-I-ne	hsa-mir-766	FSTL3	-1	0	0
tp53-wild_HPV+/modu-I-ne	hsa-mir-766	GPR153	-1	0	1
tp53-wild_HPV+/modu-I-ne	hsa-mir-766	IGFL2	-1	0	0
tp53-wild_HPV+/modu-I-ne	hsa-mir-766	MFAP2	-1	0	0
tp53-wild_HPV+/modu-I-ne	hsa-mir-766	PKP3	-1	0	0
tp53-wild_HPV+/modu-I-ne	hsa-mir-766	PODNL1	-1	0	0
tp53-wild_HPV+/modu-I-ne	hsa-mir-766	PROCR	-1	0	0
tp53-wild_HPV+/modu-I-ne	hsa-mir-766	SMTN	-1	0	0
tp53-wild_HPV+/modu-I-ne	hsa-mir-766	SPHK1	-1	0	1
tp53-wild_HPV+/modu-I-ps	hsa-mir-148b	2014-09-01	1	0	0
tp53-wild_HPV+/modu-I-ps	hsa-mir-148b	ACAP1	1	0	0
tp53-wild_HPV+/modu-I-ps	hsa-mir-148b	ADAMDEC1	1	0	0
tp53-wild_HPV+/modu-I-ps	hsa-mir-148b	AKAP5	1	0	0
tp53-wild_HPV+/modu-I-ps	hsa-mir-148b	AKNA	1	0	0
tp53-wild_HPV+/modu-I-ps	hsa-mir-148b	ANGPTL6	1	0	0
tp53-wild_HPV+/modu-I-ps	hsa-mir-148b	ARHGAP15	1	0	0
tp53-wild_HPV+/modu-I-ps	hsa-mir-148b	ARHGAP25	1	0	0
tp53-wild_HPV+/modu-I-ps	hsa-mir-148b	ARHGAP30	1	0	0
tp53-wild_HPV+/modu-I-ps	hsa-mir-148b	ARHGAP9	1	0	0
tp53-wild_HPV+/modu-I-ps	hsa-mir-148b	BIN2	1	0	0
tp53-wild_HPV+/modu-I-ps	hsa-mir-148b	BTK	1	0	0
tp53-wild_HPV+/modu-I-ps	hsa-mir-148b	BTLA	1	0	0
tp53-wild_HPV+/modu-I-ps	hsa-mir-148b	C11orf21	1	0	0
tp53-wild_HPV+/modu-I-ps	hsa-mir-148b	CCL4	1	0	0
tp53-wild_HPV+/modu-I-ps	hsa-mir-148b	CCL5	1	0	0
tp53-wild_HPV+/modu-I-ps	hsa-mir-148b	CCR5	1	0	1
tp53-wild_HPV+/modu-I-ps	hsa-mir-148b	CCR6	1	0	0
tp53-wild_HPV+/modu-I-ps	hsa-mir-148b	CD180	1	0	0
tp53-wild_HPV+/modu-I-ps	hsa-mir-148b	CD2	1	0	0
tp53-wild_HPV+/modu-I-ps	hsa-mir-148b	CD247	1	0	0
tp53-wild_HPV+/modu-I-ps	hsa-mir-148b	CD27	1	0	0
tp53-wild_HPV+/modu-I-ps	hsa-mir-148b	CD28	1	0	0
tp53-wild_HPV+/modu-I-ps	hsa-mir-148b	CD37	1	0	0
tp53-wild_HPV+/modu-I-ps	hsa-mir-148b	CD3D	1	0	0
tp53-wild_HPV+/modu-I-ps	hsa-mir-148b	CD3E	1	0	0
tp53-wild_HPV+/modu-I-ps	hsa-mir-148b	CD3G	1	0	0
tp53-wild_HPV+/modu-I-ps	hsa-mir-148b	CD48	1	0	0
tp53-wild_HPV+/modu-I-ps	hsa-mir-148b	CD52	1	0	0
tp53-wild_HPV+/modu-I-ps	hsa-mir-148b	CD53	1	0	0
tp53-wild_HPV+/modu-I-ps	hsa-mir-148b	CD72	1	0	1
tp53-wild_HPV+/modu-I-ps	hsa-mir-148b	CD8A	1	0	0
tp53-wild_HPV+/modu-I-ps	hsa-mir-148b	CD8B	1	0	0
tp53-wild_HPV+/modu-I-ps	hsa-mir-148b	CD96	1	0	1
tp53-wild_HPV+/modu-I-ps	hsa-mir-148b	CEP120	1	0	0
tp53-wild_HPV+/modu-I-ps	hsa-mir-148b	CLEC17A	1	0	0
tp53-wild_HPV+/modu-I-ps	hsa-mir-148b	CLECL1	1	0	0
tp53-wild_HPV+/modu-I-ps	hsa-mir-148b	CORO1A	1	0	0
tp53-wild_HPV+/modu-I-ps	hsa-mir-148b	CRTAM	1	0	0
tp53-wild_HPV+/modu-I-ps	hsa-mir-148b	CTLA4	1	0	0
tp53-wild_HPV+/modu-I-ps	hsa-mir-148b	CXCL9	1	0	0
tp53-wild_HPV+/modu-I-ps	hsa-mir-148b	CXCR2P1	1	0	0
tp53-wild_HPV+/modu-I-ps	hsa-mir-148b	CXCR6	1	0	0
tp53-wild_HPV+/modu-I-ps	hsa-mir-148b	CYTIP	1	0	0
tp53-wild_HPV+/modu-I-ps	hsa-mir-148b	DENND2D	1	0	0
tp53-wild_HPV+/modu-I-ps	hsa-mir-148b	DOCK10	1	0	0
tp53-wild_HPV+/modu-I-ps	hsa-mir-148b	DOK3	1	0	0
tp53-wild_HPV+/modu-I-ps	hsa-mir-148b	EOMES	1	1	0
tp53-wild_HPV+/modu-I-ps	hsa-mir-148b	EVI2A	1	0	0
tp53-wild_HPV+/modu-I-ps	hsa-mir-148b	EVI2B	1	0	0
tp53-wild_HPV+/modu-I-ps	hsa-mir-148b	FAM113B	1	0	0
tp53-wild_HPV+/modu-I-ps	hsa-mir-148b	FASLG	1	0	0
tp53-wild_HPV+/modu-I-ps	hsa-mir-148b	FCRL3	1	0	0
tp53-wild_HPV+/modu-I-ps	hsa-mir-148b	FOXP3	1	1	0
tp53-wild_HPV+/modu-I-ps	hsa-mir-148b	FSD1	1	0	0
tp53-wild_HPV+/modu-I-ps	hsa-mir-148b	GAB3	1	0	0
tp53-wild_HPV+/modu-I-ps	hsa-mir-148b	GCET2	1	0	0
tp53-wild_HPV+/modu-I-ps	hsa-mir-148b	GFI1	1	0	0
tp53-wild_HPV+/modu-I-ps	hsa-mir-148b	GIMAP2	1	0	0
tp53-wild_HPV+/modu-I-ps	hsa-mir-148b	GNGT2	1	0	0
tp53-wild_HPV+/modu-I-ps	hsa-mir-148b	GPR171	1	0	0
tp53-wild_HPV+/modu-I-ps	hsa-mir-148b	GPR18	1	0	0
tp53-wild_HPV+/modu-I-ps	hsa-mir-148b	GPR65	1	0	0
tp53-wild_HPV+/modu-I-ps	hsa-mir-148b	GPR82	1	0	0
tp53-wild_HPV+/modu-I-ps	hsa-mir-148b	GPSM3	1	0	0
tp53-wild_HPV+/modu-I-ps	hsa-mir-148b	GRAP2	1	0	0
tp53-wild_HPV+/modu-I-ps	hsa-mir-148b	GVIN1	1	0	0
tp53-wild_HPV+/modu-I-ps	hsa-mir-148b	GZMA	1	0	0
tp53-wild_HPV+/modu-I-ps	hsa-mir-148b	HLA-DOB	1	0	0
tp53-wild_HPV+/modu-I-ps	hsa-mir-148b	HMHA1	1	0	0
tp53-wild_HPV+/modu-I-ps	hsa-mir-148b	HVCN1	1	0	0
tp53-wild_HPV+/modu-I-ps	hsa-mir-148b	ICOS	1	0	0
tp53-wild_HPV+/modu-I-ps	hsa-mir-148b	ID2	1	0	0
tp53-wild_HPV+/modu-I-ps	hsa-mir-148b	IKZF1	1	1	1
tp53-wild_HPV+/modu-I-ps	hsa-mir-148b	IL16	1	0	0
tp53-wild_HPV+/modu-I-ps	hsa-mir-148b	IL18BP	1	0	0
tp53-wild_HPV+/modu-I-ps	hsa-mir-148b	IL2RG	1	0	0
tp53-wild_HPV+/modu-I-ps	hsa-mir-148b	ITGAL	1	0	1
tp53-wild_HPV+/modu-I-ps	hsa-mir-148b	ITK	1	0	1
tp53-wild_HPV+/modu-I-ps	hsa-mir-148b	JAKMIP1	1	0	0
tp53-wild_HPV+/modu-I-ps	hsa-mir-148b	KCNAB2	1	0	0
tp53-wild_HPV+/modu-I-ps	hsa-mir-148b	KEL	1	0	0
tp53-wild_HPV+/modu-I-ps	hsa-mir-148b	KIAA0748	1	0	1
tp53-wild_HPV+/modu-I-ps	hsa-mir-148b	KLHL6	1	0	1
tp53-wild_HPV+/modu-I-ps	hsa-mir-148b	KLRB1	1	0	0
tp53-wild_HPV+/modu-I-ps	hsa-mir-148b	KLRK1	1	0	0
tp53-wild_HPV+/modu-I-ps	hsa-mir-148b	KMO	1	0	0
tp53-wild_HPV+/modu-I-ps	hsa-mir-148b	LAG3	1	0	0
tp53-wild_HPV+/modu-I-ps	hsa-mir-148b	LAT	1	0	0
tp53-wild_HPV+/modu-I-ps	hsa-mir-148b	LCK	1	0	0
tp53-wild_HPV+/modu-I-ps	hsa-mir-148b	LCP2	1	0	1
tp53-wild_HPV+/modu-I-ps	hsa-mir-148b	LIME1	1	0	0
tp53-wild_HPV+/modu-I-ps	hsa-mir-148b	LOC100188949	1	0	0
tp53-wild_HPV+/modu-I-ps	hsa-mir-148b	LOC100233209	1	0	0
tp53-wild_HPV+/modu-I-ps	hsa-mir-148b	LOC283663	1	0	0
tp53-wild_HPV+/modu-I-ps	hsa-mir-148b	LOC606724	1	0	0
tp53-wild_HPV+/modu-I-ps	hsa-mir-148b	LTA	1	0	0
tp53-wild_HPV+/modu-I-ps	hsa-mir-148b	LY9	1	0	0
tp53-wild_HPV+/modu-I-ps	hsa-mir-148b	MAP4K1	1	0	0
tp53-wild_HPV+/modu-I-ps	hsa-mir-148b	MCART6	1	0	0
tp53-wild_HPV+/modu-I-ps	hsa-mir-148b	MDM1	1	0	1
tp53-wild_HPV+/modu-I-ps	hsa-mir-148b	MIAT	1	0	0
tp53-wild_HPV+/modu-I-ps	hsa-mir-148b	MIR155HG	1	0	0
tp53-wild_HPV+/modu-I-ps	hsa-mir-148b	MYBL1	1	0	1
tp53-wild_HPV+/modu-I-ps	hsa-mir-148b	N4BP2L1	1	0	0
tp53-wild_HPV+/modu-I-ps	hsa-mir-148b	NCF1	1	0	0
tp53-wild_HPV+/modu-I-ps	hsa-mir-148b	NCF1B	1	0	0
tp53-wild_HPV+/modu-I-ps	hsa-mir-148b	NCF1C	1	0	0
tp53-wild_HPV+/modu-I-ps	hsa-mir-148b	NCR3	1	0	0
tp53-wild_HPV+/modu-I-ps	hsa-mir-148b	NLRC3	1	0	0
tp53-wild_HPV+/modu-I-ps	hsa-mir-148b	P2RY10	1	0	0
tp53-wild_HPV+/modu-I-ps	hsa-mir-148b	PARP15	1	0	0
tp53-wild_HPV+/modu-I-ps	hsa-mir-148b	PDCD1	1	0	0
tp53-wild_HPV+/modu-I-ps	hsa-mir-148b	PDE6G	1	0	0
tp53-wild_HPV+/modu-I-ps	hsa-mir-148b	PIK3AP1	1	0	0
tp53-wild_HPV+/modu-I-ps	hsa-mir-148b	PLA2G2D	1	0	0
tp53-wild_HPV+/modu-I-ps	hsa-mir-148b	PLCB2	1	0	0
tp53-wild_HPV+/modu-I-ps	hsa-mir-148b	PLEK	1	0	1
tp53-wild_HPV+/modu-I-ps	hsa-mir-148b	POU2F2	1	1	0
tp53-wild_HPV+/modu-I-ps	hsa-mir-148b	PPP1R16B	1	0	1
tp53-wild_HPV+/modu-I-ps	hsa-mir-148b	PRKCB	1	0	1
tp53-wild_HPV+/modu-I-ps	hsa-mir-148b	PSTPIP1	1	0	0
tp53-wild_HPV+/modu-I-ps	hsa-mir-148b	PTPN22	1	0	0
tp53-wild_HPV+/modu-I-ps	hsa-mir-148b	PTPN7	1	0	0
tp53-wild_HPV+/modu-I-ps	hsa-mir-148b	PTPRC	1	0	0
tp53-wild_HPV+/modu-I-ps	hsa-mir-148b	PTPRCAP	1	0	0
tp53-wild_HPV+/modu-I-ps	hsa-mir-148b	PVRIG	1	0	0
tp53-wild_HPV+/modu-I-ps	hsa-mir-148b	PYHIN1	1	0	0
tp53-wild_HPV+/modu-I-ps	hsa-mir-148b	RAB33A	1	0	0
tp53-wild_HPV+/modu-I-ps	hsa-mir-148b	RAB37	1	0	0
tp53-wild_HPV+/modu-I-ps	hsa-mir-148b	RAB39B	1	0	1
tp53-wild_HPV+/modu-I-ps	hsa-mir-148b	RASAL3	1	0	0
tp53-wild_HPV+/modu-I-ps	hsa-mir-148b	RHOH	1	0	0
tp53-wild_HPV+/modu-I-ps	hsa-mir-148b	RLTPR	1	0	0
tp53-wild_HPV+/modu-I-ps	hsa-mir-148b	RNF125	1	0	0
tp53-wild_HPV+/modu-I-ps	hsa-mir-148b	RUNDC2C	1	0	0
tp53-wild_HPV+/modu-I-ps	hsa-mir-148b	S1PR4	1	0	0
tp53-wild_HPV+/modu-I-ps	hsa-mir-148b	SAMD3	1	0	0
tp53-wild_HPV+/modu-I-ps	hsa-mir-148b	SAMSN1	1	0	0
tp53-wild_HPV+/modu-I-ps	hsa-mir-148b	SASH3	1	0	1
tp53-wild_HPV+/modu-I-ps	hsa-mir-148b	SELL	1	0	1
tp53-wild_HPV+/modu-I-ps	hsa-mir-148b	SH2D1A	1	0	0
tp53-wild_HPV+/modu-I-ps	hsa-mir-148b	SIGLEC10	1	0	0
tp53-wild_HPV+/modu-I-ps	hsa-mir-148b	SIRPG	1	0	1
tp53-wild_HPV+/modu-I-ps	hsa-mir-148b	SIT1	1	0	1
tp53-wild_HPV+/modu-I-ps	hsa-mir-148b	SLA	1	0	0
tp53-wild_HPV+/modu-I-ps	hsa-mir-148b	SLA2	1	0	0
tp53-wild_HPV+/modu-I-ps	hsa-mir-148b	SLAMF1	1	0	0
tp53-wild_HPV+/modu-I-ps	hsa-mir-148b	SLAMF6	1	0	0
tp53-wild_HPV+/modu-I-ps	hsa-mir-148b	SLAMF7	1	0	0
tp53-wild_HPV+/modu-I-ps	hsa-mir-148b	SNX20	1	0	0
tp53-wild_HPV+/modu-I-ps	hsa-mir-148b	SP140	1	1	0
tp53-wild_HPV+/modu-I-ps	hsa-mir-148b	SP4	1	1	0
tp53-wild_HPV+/modu-I-ps	hsa-mir-148b	SPOCK2	1	0	0
tp53-wild_HPV+/modu-I-ps	hsa-mir-148b	STAMBPL1	1	0	0
tp53-wild_HPV+/modu-I-ps	hsa-mir-148b	TARP	1	0	0
tp53-wild_HPV+/modu-I-ps	hsa-mir-148b	TBC1D10C	1	0	0
tp53-wild_HPV+/modu-I-ps	hsa-mir-148b	TBX21	1	1	0
tp53-wild_HPV+/modu-I-ps	hsa-mir-148b	TFEC	1	1	1
tp53-wild_HPV+/modu-I-ps	hsa-mir-148b	THEMIS	1	0	0
tp53-wild_HPV+/modu-I-ps	hsa-mir-148b	TIFAB	1	0	0
tp53-wild_HPV+/modu-I-ps	hsa-mir-148b	TIGIT	1	0	0
tp53-wild_HPV+/modu-I-ps	hsa-mir-148b	TLR10	1	0	0
tp53-wild_HPV+/modu-I-ps	hsa-mir-148b	TMC8	1	0	0
tp53-wild_HPV+/modu-I-ps	hsa-mir-148b	TMEM156	1	0	0
tp53-wild_HPV+/modu-I-ps	hsa-mir-148b	TMEM194A	1	0	0
tp53-wild_HPV+/modu-I-ps	hsa-mir-148b	TOX	1	0	0
tp53-wild_HPV+/modu-I-ps	hsa-mir-148b	TRAF1	1	0	0
tp53-wild_HPV+/modu-I-ps	hsa-mir-148b	TRAF3IP3	1	0	0
tp53-wild_HPV+/modu-I-ps	hsa-mir-148b	TRAT1	1	0	0
tp53-wild_HPV+/modu-I-ps	hsa-mir-148b	TXK	1	0	0
tp53-wild_HPV+/modu-I-ps	hsa-mir-148b	VAMP1	1	0	0
tp53-wild_HPV+/modu-I-ps	hsa-mir-148b	WAS	1	0	0
tp53-wild_HPV+/modu-I-ps	hsa-mir-148b	XCL2	1	0	0
tp53-wild_HPV+/modu-I-ps	hsa-mir-148b	ZAP70	1	0	0
tp53-wild_HPV+/modu-I-ps	hsa-mir-148b	ZNF540	1	0	0
tp53-wild_HPV+/modu-I-ps	hsa-mir-148b	ZNF596	1	0	0
tp53-wild_HPV+/modu-I-ps	hsa-mir-148b	ZNF831	1	0	1
tp53-wild_HPV+/modu-I-ps	hsa-mir-148b	ZSCAN16	1	1	0
tp53-wild_HPV+/modu-I-ps	hsa-mir-150	2014-03-01	1	0	0
tp53-wild_HPV+/modu-I-ps	hsa-mir-150	2014-09-01	1	0	0
tp53-wild_HPV+/modu-I-ps	hsa-mir-150	ABCB1	1	0	0
tp53-wild_HPV+/modu-I-ps	hsa-mir-150	ACAP1	1	0	0
tp53-wild_HPV+/modu-I-ps	hsa-mir-150	ADAMDEC1	1	0	0
tp53-wild_HPV+/modu-I-ps	hsa-mir-150	ADORA2A	1	0	1
tp53-wild_HPV+/modu-I-ps	hsa-mir-150	AGAP2	1	0	1
tp53-wild_HPV+/modu-I-ps	hsa-mir-150	AKAP5	1	0	1
tp53-wild_HPV+/modu-I-ps	hsa-mir-150	AKNA	1	0	1
tp53-wild_HPV+/modu-I-ps	hsa-mir-150	ANGPTL6	1	0	0
tp53-wild_HPV+/modu-I-ps	hsa-mir-150	ANKRD58	1	0	1
tp53-wild_HPV+/modu-I-ps	hsa-mir-150	ARHGAP15	1	0	0
tp53-wild_HPV+/modu-I-ps	hsa-mir-150	ARHGAP25	1	0	0
tp53-wild_HPV+/modu-I-ps	hsa-mir-150	ARHGAP30	1	0	0
tp53-wild_HPV+/modu-I-ps	hsa-mir-150	ARHGAP9	1	0	0
tp53-wild_HPV+/modu-I-ps	hsa-mir-150	ATP8A1	1	0	0
tp53-wild_HPV+/modu-I-ps	hsa-mir-150	BANK1	1	0	0
tp53-wild_HPV+/modu-I-ps	hsa-mir-150	BIN2	1	0	0
tp53-wild_HPV+/modu-I-ps	hsa-mir-150	BTK	1	0	0
tp53-wild_HPV+/modu-I-ps	hsa-mir-150	BTLA	1	0	1
tp53-wild_HPV+/modu-I-ps	hsa-mir-150	C11orf21	1	0	1
tp53-wild_HPV+/modu-I-ps	hsa-mir-150	C13orf18	1	0	0
tp53-wild_HPV+/modu-I-ps	hsa-mir-150	C16orf54	1	0	0
tp53-wild_HPV+/modu-I-ps	hsa-mir-150	C2orf88	1	0	1
tp53-wild_HPV+/modu-I-ps	hsa-mir-150	C8orf80	1	0	1
tp53-wild_HPV+/modu-I-ps	hsa-mir-150	CCL19	1	0	0
tp53-wild_HPV+/modu-I-ps	hsa-mir-150	CCL21	1	0	0
tp53-wild_HPV+/modu-I-ps	hsa-mir-150	CCL4	1	0	0
tp53-wild_HPV+/modu-I-ps	hsa-mir-150	CCL5	1	0	1
tp53-wild_HPV+/modu-I-ps	hsa-mir-150	CCR1	1	0	1
tp53-wild_HPV+/modu-I-ps	hsa-mir-150	CCR5	1	0	1
tp53-wild_HPV+/modu-I-ps	hsa-mir-150	CCR6	1	0	1
tp53-wild_HPV+/modu-I-ps	hsa-mir-150	CCR7	1	0	0
tp53-wild_HPV+/modu-I-ps	hsa-mir-150	CD180	1	0	0
tp53-wild_HPV+/modu-I-ps	hsa-mir-150	CD19	1	0	0
tp53-wild_HPV+/modu-I-ps	hsa-mir-150	CD2	1	0	0
tp53-wild_HPV+/modu-I-ps	hsa-mir-150	CD200R1	1	0	0
tp53-wild_HPV+/modu-I-ps	hsa-mir-150	CD22	1	0	0
tp53-wild_HPV+/modu-I-ps	hsa-mir-150	CD226	1	0	1
tp53-wild_HPV+/modu-I-ps	hsa-mir-150	CD247	1	0	0
tp53-wild_HPV+/modu-I-ps	hsa-mir-150	CD27	1	0	0
tp53-wild_HPV+/modu-I-ps	hsa-mir-150	CD28	1	0	1
tp53-wild_HPV+/modu-I-ps	hsa-mir-150	CD37	1	0	0
tp53-wild_HPV+/modu-I-ps	hsa-mir-150	CD3D	1	0	0
tp53-wild_HPV+/modu-I-ps	hsa-mir-150	CD3E	1	0	0
tp53-wild_HPV+/modu-I-ps	hsa-mir-150	CD3G	1	0	0
tp53-wild_HPV+/modu-I-ps	hsa-mir-150	CD4	1	0	1
tp53-wild_HPV+/modu-I-ps	hsa-mir-150	CD48	1	0	0
tp53-wild_HPV+/modu-I-ps	hsa-mir-150	CD52	1	0	1
tp53-wild_HPV+/modu-I-ps	hsa-mir-150	CD53	1	0	0
tp53-wild_HPV+/modu-I-ps	hsa-mir-150	CD6	1	0	0
tp53-wild_HPV+/modu-I-ps	hsa-mir-150	CD7	1	0	0
tp53-wild_HPV+/modu-I-ps	hsa-mir-150	CD72	1	0	0
tp53-wild_HPV+/modu-I-ps	hsa-mir-150	CD79A	1	0	0
tp53-wild_HPV+/modu-I-ps	hsa-mir-150	CD84	1	0	1
tp53-wild_HPV+/modu-I-ps	hsa-mir-150	CD86	1	0	1
tp53-wild_HPV+/modu-I-ps	hsa-mir-150	CD8A	1	0	0
tp53-wild_HPV+/modu-I-ps	hsa-mir-150	CD8B	1	0	0
tp53-wild_HPV+/modu-I-ps	hsa-mir-150	CD96	1	0	1
tp53-wild_HPV+/modu-I-ps	hsa-mir-150	CEACAM21	1	0	0
tp53-wild_HPV+/modu-I-ps	hsa-mir-150	CEP120	1	0	0
tp53-wild_HPV+/modu-I-ps	hsa-mir-150	CERKL	1	0	0
tp53-wild_HPV+/modu-I-ps	hsa-mir-150	CFP	1	0	0
tp53-wild_HPV+/modu-I-ps	hsa-mir-150	CIITA	1	0	0
tp53-wild_HPV+/modu-I-ps	hsa-mir-150	CLEC10A	1	0	1
tp53-wild_HPV+/modu-I-ps	hsa-mir-150	CLEC17A	1	0	0
tp53-wild_HPV+/modu-I-ps	hsa-mir-150	CLEC4A	1	0	0
tp53-wild_HPV+/modu-I-ps	hsa-mir-150	CLECL1	1	0	0
tp53-wild_HPV+/modu-I-ps	hsa-mir-150	CMKLR1	1	0	1
tp53-wild_HPV+/modu-I-ps	hsa-mir-150	CORO1A	1	0	0
tp53-wild_HPV+/modu-I-ps	hsa-mir-150	COTL1	1	0	0
tp53-wild_HPV+/modu-I-ps	hsa-mir-150	CPNE5	1	0	1
tp53-wild_HPV+/modu-I-ps	hsa-mir-150	CRTAM	1	0	1
tp53-wild_HPV+/modu-I-ps	hsa-mir-150	CST7	1	0	0
tp53-wild_HPV+/modu-I-ps	hsa-mir-150	CTLA4	1	0	0
tp53-wild_HPV+/modu-I-ps	hsa-mir-150	CXCL13	1	0	0
tp53-wild_HPV+/modu-I-ps	hsa-mir-150	CXCL9	1	0	0
tp53-wild_HPV+/modu-I-ps	hsa-mir-150	CXCR2P1	1	0	0
tp53-wild_HPV+/modu-I-ps	hsa-mir-150	CXCR3	1	0	0
tp53-wild_HPV+/modu-I-ps	hsa-mir-150	CXCR4	1	0	0
tp53-wild_HPV+/modu-I-ps	hsa-mir-150	CXCR5	1	0	1
tp53-wild_HPV+/modu-I-ps	hsa-mir-150	CXCR6	1	0	0
tp53-wild_HPV+/modu-I-ps	hsa-mir-150	CXorf21	1	0	0
tp53-wild_HPV+/modu-I-ps	hsa-mir-150	CYBB	1	0	1
tp53-wild_HPV+/modu-I-ps	hsa-mir-150	CYSLTR1	1	0	0
tp53-wild_HPV+/modu-I-ps	hsa-mir-150	CYTH4	1	0	0
tp53-wild_HPV+/modu-I-ps	hsa-mir-150	CYTIP	1	0	0
tp53-wild_HPV+/modu-I-ps	hsa-mir-150	DARC	1	0	0
tp53-wild_HPV+/modu-I-ps	hsa-mir-150	DENND2D	1	0	0
tp53-wild_HPV+/modu-I-ps	hsa-mir-150	DNASE1L3	1	0	0
tp53-wild_HPV+/modu-I-ps	hsa-mir-150	DOCK10	1	0	0
tp53-wild_HPV+/modu-I-ps	hsa-mir-150	DOCK2	1	0	1
tp53-wild_HPV+/modu-I-ps	hsa-mir-150	DOK2	1	0	0
tp53-wild_HPV+/modu-I-ps	hsa-mir-150	DOK3	1	0	0
tp53-wild_HPV+/modu-I-ps	hsa-mir-150	DTHD1	1	0	1
tp53-wild_HPV+/modu-I-ps	hsa-mir-150	EOMES	1	1	0
tp53-wild_HPV+/modu-I-ps	hsa-mir-150	ETS1	1	1	0
tp53-wild_HPV+/modu-I-ps	hsa-mir-150	EVI2A	1	0	0
tp53-wild_HPV+/modu-I-ps	hsa-mir-150	EVI2B	1	0	1
tp53-wild_HPV+/modu-I-ps	hsa-mir-150	FAIM3	1	0	0
tp53-wild_HPV+/modu-I-ps	hsa-mir-150	FAM107A	1	0	1
tp53-wild_HPV+/modu-I-ps	hsa-mir-150	FAM113B	1	0	0
tp53-wild_HPV+/modu-I-ps	hsa-mir-150	FAM159A	1	0	0
tp53-wild_HPV+/modu-I-ps	hsa-mir-150	FAM26F	1	0	0
tp53-wild_HPV+/modu-I-ps	hsa-mir-150	FAM78A	1	0	1
tp53-wild_HPV+/modu-I-ps	hsa-mir-150	FASLG	1	0	0
tp53-wild_HPV+/modu-I-ps	hsa-mir-150	FCRL3	1	0	0
tp53-wild_HPV+/modu-I-ps	hsa-mir-150	FCRL5	1	0	1
tp53-wild_HPV+/modu-I-ps	hsa-mir-150	FERMT3	1	0	0
tp53-wild_HPV+/modu-I-ps	hsa-mir-150	FMNL1	1	0	0
tp53-wild_HPV+/modu-I-ps	hsa-mir-150	FOXP3	1	1	0
tp53-wild_HPV+/modu-I-ps	hsa-mir-150	FYB	1	0	0
tp53-wild_HPV+/modu-I-ps	hsa-mir-150	FYN	1	0	0
tp53-wild_HPV+/modu-I-ps	hsa-mir-150	GAB3	1	0	0
tp53-wild_HPV+/modu-I-ps	hsa-mir-150	GFI1	1	0	0
tp53-wild_HPV+/modu-I-ps	hsa-mir-150	GGTA1	1	0	0
tp53-wild_HPV+/modu-I-ps	hsa-mir-150	GIMAP2	1	0	0
tp53-wild_HPV+/modu-I-ps	hsa-mir-150	GNG7	1	0	1
tp53-wild_HPV+/modu-I-ps	hsa-mir-150	GNGT2	1	0	0
tp53-wild_HPV+/modu-I-ps	hsa-mir-150	GPR114	1	0	1
tp53-wild_HPV+/modu-I-ps	hsa-mir-150	GPR171	1	0	0
tp53-wild_HPV+/modu-I-ps	hsa-mir-150	GPR18	1	0	0
tp53-wild_HPV+/modu-I-ps	hsa-mir-150	GPR65	1	0	1
tp53-wild_HPV+/modu-I-ps	hsa-mir-150	GPR82	1	0	1
tp53-wild_HPV+/modu-I-ps	hsa-mir-150	GPRIN3	1	0	0
tp53-wild_HPV+/modu-I-ps	hsa-mir-150	GPSM3	1	0	0
tp53-wild_HPV+/modu-I-ps	hsa-mir-150	GRAP	1	0	1
tp53-wild_HPV+/modu-I-ps	hsa-mir-150	GRAP2	1	0	1
tp53-wild_HPV+/modu-I-ps	hsa-mir-150	GVIN1	1	0	0
tp53-wild_HPV+/modu-I-ps	hsa-mir-150	GYPC	1	0	1
tp53-wild_HPV+/modu-I-ps	hsa-mir-150	GZMA	1	0	0
tp53-wild_HPV+/modu-I-ps	hsa-mir-150	GZMB	1	0	1
tp53-wild_HPV+/modu-I-ps	hsa-mir-150	GZMH	1	0	0
tp53-wild_HPV+/modu-I-ps	hsa-mir-150	GZMK	1	0	0
tp53-wild_HPV+/modu-I-ps	hsa-mir-150	GZMM	1	0	0
tp53-wild_HPV+/modu-I-ps	hsa-mir-150	HCK	1	0	0
tp53-wild_HPV+/modu-I-ps	hsa-mir-150	HCLS1	1	0	0
tp53-wild_HPV+/modu-I-ps	hsa-mir-150	HHEX	1	1	0
tp53-wild_HPV+/modu-I-ps	hsa-mir-150	HLA-DMB	1	0	0
tp53-wild_HPV+/modu-I-ps	hsa-mir-150	HLA-DOB	1	0	0
tp53-wild_HPV+/modu-I-ps	hsa-mir-150	HLA-DPA1	1	0	0
tp53-wild_HPV+/modu-I-ps	hsa-mir-150	HLA-DQA2	1	0	0
tp53-wild_HPV+/modu-I-ps	hsa-mir-150	HMHA1	1	0	0
tp53-wild_HPV+/modu-I-ps	hsa-mir-150	HSH2D	1	0	1
tp53-wild_HPV+/modu-I-ps	hsa-mir-150	HVCN1	1	0	0
tp53-wild_HPV+/modu-I-ps	hsa-mir-150	ICOS	1	0	0
tp53-wild_HPV+/modu-I-ps	hsa-mir-150	ID2	1	0	0
tp53-wild_HPV+/modu-I-ps	hsa-mir-150	IGSF6	1	0	0
tp53-wild_HPV+/modu-I-ps	hsa-mir-150	IKZF1	1	1	1
tp53-wild_HPV+/modu-I-ps	hsa-mir-150	IL10RA	1	0	1
tp53-wild_HPV+/modu-I-ps	hsa-mir-150	IL12RB1	1	0	0
tp53-wild_HPV+/modu-I-ps	hsa-mir-150	IL16	1	0	0
tp53-wild_HPV+/modu-I-ps	hsa-mir-150	IL18BP	1	0	1
tp53-wild_HPV+/modu-I-ps	hsa-mir-150	IL21R	1	0	1
tp53-wild_HPV+/modu-I-ps	hsa-mir-150	IL2RA	1	0	0
tp53-wild_HPV+/modu-I-ps	hsa-mir-150	IL2RB	1	0	1
tp53-wild_HPV+/modu-I-ps	hsa-mir-150	IL2RG	1	0	0
tp53-wild_HPV+/modu-I-ps	hsa-mir-150	IL4I1	1	0	0
tp53-wild_HPV+/modu-I-ps	hsa-mir-150	IPCEF1	1	0	1
tp53-wild_HPV+/modu-I-ps	hsa-mir-150	IRF4	1	1	0
tp53-wild_HPV+/modu-I-ps	hsa-mir-150	IRF8	1	1	1
tp53-wild_HPV+/modu-I-ps	hsa-mir-150	ITGA4	1	0	0
tp53-wild_HPV+/modu-I-ps	hsa-mir-150	ITGAL	1	0	1
tp53-wild_HPV+/modu-I-ps	hsa-mir-150	ITGB2	1	0	0
tp53-wild_HPV+/modu-I-ps	hsa-mir-150	ITK	1	0	0
tp53-wild_HPV+/modu-I-ps	hsa-mir-150	ITM2A	1	0	0
tp53-wild_HPV+/modu-I-ps	hsa-mir-150	JAK3	1	0	0
tp53-wild_HPV+/modu-I-ps	hsa-mir-150	JAKMIP1	1	0	0
tp53-wild_HPV+/modu-I-ps	hsa-mir-150	KCNA3	1	0	0
tp53-wild_HPV+/modu-I-ps	hsa-mir-150	KCNAB2	1	0	1
tp53-wild_HPV+/modu-I-ps	hsa-mir-150	KCNIP2	1	0	0
tp53-wild_HPV+/modu-I-ps	hsa-mir-150	KIAA0125	1	0	0
tp53-wild_HPV+/modu-I-ps	hsa-mir-150	KIAA0748	1	0	0
tp53-wild_HPV+/modu-I-ps	hsa-mir-150	KIF21B	1	0	0
tp53-wild_HPV+/modu-I-ps	hsa-mir-150	KLHL6	1	0	1
tp53-wild_HPV+/modu-I-ps	hsa-mir-150	KLRB1	1	0	0
tp53-wild_HPV+/modu-I-ps	hsa-mir-150	KLRD1	1	0	1
tp53-wild_HPV+/modu-I-ps	hsa-mir-150	KLRK1	1	0	0
tp53-wild_HPV+/modu-I-ps	hsa-mir-150	KMO	1	0	0
tp53-wild_HPV+/modu-I-ps	hsa-mir-150	LAG3	1	0	0
tp53-wild_HPV+/modu-I-ps	hsa-mir-150	LAIR1	1	0	1
tp53-wild_HPV+/modu-I-ps	hsa-mir-150	LAPTM5	1	0	0
tp53-wild_HPV+/modu-I-ps	hsa-mir-150	LAT	1	0	0
tp53-wild_HPV+/modu-I-ps	hsa-mir-150	LAT2	1	0	0
tp53-wild_HPV+/modu-I-ps	hsa-mir-150	LAX1	1	0	0
tp53-wild_HPV+/modu-I-ps	hsa-mir-150	LCK	1	0	0
tp53-wild_HPV+/modu-I-ps	hsa-mir-150	LCP1	1	0	0
tp53-wild_HPV+/modu-I-ps	hsa-mir-150	LCP2	1	0	0
tp53-wild_HPV+/modu-I-ps	hsa-mir-150	LILRB1	1	0	1
tp53-wild_HPV+/modu-I-ps	hsa-mir-150	LIMD2	1	0	1
tp53-wild_HPV+/modu-I-ps	hsa-mir-150	LIME1	1	0	0
tp53-wild_HPV+/modu-I-ps	hsa-mir-150	LOC100188949	1	0	0
tp53-wild_HPV+/modu-I-ps	hsa-mir-150	LOC100233209	1	0	0
tp53-wild_HPV+/modu-I-ps	hsa-mir-150	LOC283663	1	0	0
tp53-wild_HPV+/modu-I-ps	hsa-mir-150	LOC606724	1	0	0
tp53-wild_HPV+/modu-I-ps	hsa-mir-150	LOC96610	1	0	0
tp53-wild_HPV+/modu-I-ps	hsa-mir-150	LPXN	1	0	0
tp53-wild_HPV+/modu-I-ps	hsa-mir-150	LRRC33	1	0	0
tp53-wild_HPV+/modu-I-ps	hsa-mir-150	LTA	1	0	0
tp53-wild_HPV+/modu-I-ps	hsa-mir-150	LTB	1	0	0
tp53-wild_HPV+/modu-I-ps	hsa-mir-150	LY9	1	0	0
tp53-wild_HPV+/modu-I-ps	hsa-mir-150	LYL1	1	0	0
tp53-wild_HPV+/modu-I-ps	hsa-mir-150	LYZ	1	0	0
tp53-wild_HPV+/modu-I-ps	hsa-mir-150	MAP2K6	1	0	0
tp53-wild_HPV+/modu-I-ps	hsa-mir-150	MAP4K1	1	0	0
tp53-wild_HPV+/modu-I-ps	hsa-mir-150	MCART6	1	0	1
tp53-wild_HPV+/modu-I-ps	hsa-mir-150	MGAT4A	1	0	1
tp53-wild_HPV+/modu-I-ps	hsa-mir-150	MGC29506	1	0	0
tp53-wild_HPV+/modu-I-ps	hsa-mir-150	MIAT	1	0	0
tp53-wild_HPV+/modu-I-ps	hsa-mir-150	MIR155HG	1	0	0
tp53-wild_HPV+/modu-I-ps	hsa-mir-150	MOSC2	1	0	0
tp53-wild_HPV+/modu-I-ps	hsa-mir-150	MS4A1	1	0	0
tp53-wild_HPV+/modu-I-ps	hsa-mir-150	MYO1F	1	0	1
tp53-wild_HPV+/modu-I-ps	hsa-mir-150	N4BP2L1	1	0	1
tp53-wild_HPV+/modu-I-ps	hsa-mir-150	NAAA	1	0	0
tp53-wild_HPV+/modu-I-ps	hsa-mir-150	NCF1	1	0	0
tp53-wild_HPV+/modu-I-ps	hsa-mir-150	NCF1B	1	0	0
tp53-wild_HPV+/modu-I-ps	hsa-mir-150	NCF1C	1	0	0
tp53-wild_HPV+/modu-I-ps	hsa-mir-150	NCKAP1L	1	0	0
tp53-wild_HPV+/modu-I-ps	hsa-mir-150	NCR3	1	0	0
tp53-wild_HPV+/modu-I-ps	hsa-mir-150	NKG7	1	0	0
tp53-wild_HPV+/modu-I-ps	hsa-mir-150	NLRC3	1	0	0
tp53-wild_HPV+/modu-I-ps	hsa-mir-150	P2RY10	1	0	0
tp53-wild_HPV+/modu-I-ps	hsa-mir-150	P2RY8	1	0	1
tp53-wild_HPV+/modu-I-ps	hsa-mir-150	PARP15	1	0	0
tp53-wild_HPV+/modu-I-ps	hsa-mir-150	PARVG	1	0	0
tp53-wild_HPV+/modu-I-ps	hsa-mir-150	PDCD1	1	0	1
tp53-wild_HPV+/modu-I-ps	hsa-mir-150	PDE6G	1	0	0
tp53-wild_HPV+/modu-I-ps	hsa-mir-150	PIK3AP1	1	0	1
tp53-wild_HPV+/modu-I-ps	hsa-mir-150	PIK3CG	1	0	0
tp53-wild_HPV+/modu-I-ps	hsa-mir-150	PIK3R5	1	0	0
tp53-wild_HPV+/modu-I-ps	hsa-mir-150	PIK3R6	1	0	0
tp53-wild_HPV+/modu-I-ps	hsa-mir-150	PIM2	1	0	0
tp53-wild_HPV+/modu-I-ps	hsa-mir-150	PLA2G2D	1	0	1
tp53-wild_HPV+/modu-I-ps	hsa-mir-150	PLCB2	1	0	0
tp53-wild_HPV+/modu-I-ps	hsa-mir-150	PLEK	1	0	0
tp53-wild_HPV+/modu-I-ps	hsa-mir-150	POU2AF1	1	0	1
tp53-wild_HPV+/modu-I-ps	hsa-mir-150	POU2F2	1	1	0
tp53-wild_HPV+/modu-I-ps	hsa-mir-150	PPP1R16B	1	0	1
tp53-wild_HPV+/modu-I-ps	hsa-mir-150	PREX1	1	0	1
tp53-wild_HPV+/modu-I-ps	hsa-mir-150	PRF1	1	0	0
tp53-wild_HPV+/modu-I-ps	hsa-mir-150	PRKCB	1	0	1
tp53-wild_HPV+/modu-I-ps	hsa-mir-150	PSTPIP1	1	0	0
tp53-wild_HPV+/modu-I-ps	hsa-mir-150	PTGDS	1	0	0
tp53-wild_HPV+/modu-I-ps	hsa-mir-150	PTPN22	1	0	0
tp53-wild_HPV+/modu-I-ps	hsa-mir-150	PTPN7	1	0	0
tp53-wild_HPV+/modu-I-ps	hsa-mir-150	PTPRC	1	0	0
tp53-wild_HPV+/modu-I-ps	hsa-mir-150	PTPRCAP	1	0	0
tp53-wild_HPV+/modu-I-ps	hsa-mir-150	PTPRJ	1	0	1
tp53-wild_HPV+/modu-I-ps	hsa-mir-150	PTPRO	1	0	1
tp53-wild_HPV+/modu-I-ps	hsa-mir-150	PVRIG	1	0	0
tp53-wild_HPV+/modu-I-ps	hsa-mir-150	PYHIN1	1	0	0
tp53-wild_HPV+/modu-I-ps	hsa-mir-150	RAB33A	1	0	0
tp53-wild_HPV+/modu-I-ps	hsa-mir-150	RAB37	1	0	1
tp53-wild_HPV+/modu-I-ps	hsa-mir-150	RAB39B	1	0	0
tp53-wild_HPV+/modu-I-ps	hsa-mir-150	RAC2	1	0	0
tp53-wild_HPV+/modu-I-ps	hsa-mir-150	RASAL3	1	0	0
tp53-wild_HPV+/modu-I-ps	hsa-mir-150	RASGRP3	1	0	1
tp53-wild_HPV+/modu-I-ps	hsa-mir-150	RASSF2	1	0	1
tp53-wild_HPV+/modu-I-ps	hsa-mir-150	RHOH	1	0	0
tp53-wild_HPV+/modu-I-ps	hsa-mir-150	RLTPR	1	0	0
tp53-wild_HPV+/modu-I-ps	hsa-mir-150	RNF125	1	0	1
tp53-wild_HPV+/modu-I-ps	hsa-mir-150	RUNDC2C	1	0	0
tp53-wild_HPV+/modu-I-ps	hsa-mir-150	RUNX3	1	1	0
tp53-wild_HPV+/modu-I-ps	hsa-mir-150	S1PR4	1	0	0
tp53-wild_HPV+/modu-I-ps	hsa-mir-150	SAMD3	1	0	0
tp53-wild_HPV+/modu-I-ps	hsa-mir-150	SAMSN1	1	0	0
tp53-wild_HPV+/modu-I-ps	hsa-mir-150	SASH3	1	0	0
tp53-wild_HPV+/modu-I-ps	hsa-mir-150	SELL	1	0	0
tp53-wild_HPV+/modu-I-ps	hsa-mir-150	SELPLG	1	0	0
tp53-wild_HPV+/modu-I-ps	hsa-mir-150	SH2D1A	1	0	0
tp53-wild_HPV+/modu-I-ps	hsa-mir-150	SH2D1B	1	0	0
tp53-wild_HPV+/modu-I-ps	hsa-mir-150	SH2D3C	1	0	0
tp53-wild_HPV+/modu-I-ps	hsa-mir-150	SIGLEC10	1	0	1
tp53-wild_HPV+/modu-I-ps	hsa-mir-150	SIGLEC14	1	0	0
tp53-wild_HPV+/modu-I-ps	hsa-mir-150	SIRPG	1	0	0
tp53-wild_HPV+/modu-I-ps	hsa-mir-150	SIT1	1	0	0
tp53-wild_HPV+/modu-I-ps	hsa-mir-150	SKAP1	1	0	1
tp53-wild_HPV+/modu-I-ps	hsa-mir-150	SLA	1	0	1
tp53-wild_HPV+/modu-I-ps	hsa-mir-150	SLA2	1	0	0
tp53-wild_HPV+/modu-I-ps	hsa-mir-150	SLAMF1	1	0	0
tp53-wild_HPV+/modu-I-ps	hsa-mir-150	SLAMF6	1	0	1
tp53-wild_HPV+/modu-I-ps	hsa-mir-150	SLAMF7	1	0	1
tp53-wild_HPV+/modu-I-ps	hsa-mir-150	SLC14A1	1	0	1
tp53-wild_HPV+/modu-I-ps	hsa-mir-150	SLC8A1	1	0	1
tp53-wild_HPV+/modu-I-ps	hsa-mir-150	SMPD3	1	0	0
tp53-wild_HPV+/modu-I-ps	hsa-mir-150	SNX20	1	0	0
tp53-wild_HPV+/modu-I-ps	hsa-mir-150	SP140	1	1	0
tp53-wild_HPV+/modu-I-ps	hsa-mir-150	SPIB	1	1	0
tp53-wild_HPV+/modu-I-ps	hsa-mir-150	SPN	1	0	1
tp53-wild_HPV+/modu-I-ps	hsa-mir-150	SPNS3	1	0	0
tp53-wild_HPV+/modu-I-ps	hsa-mir-150	SPOCK2	1	0	0
tp53-wild_HPV+/modu-I-ps	hsa-mir-150	SRGN	1	0	0
tp53-wild_HPV+/modu-I-ps	hsa-mir-150	ST8SIA4	1	0	0
tp53-wild_HPV+/modu-I-ps	hsa-mir-150	STAMBPL1	1	0	0
tp53-wild_HPV+/modu-I-ps	hsa-mir-150	STAT4	1	1	1
tp53-wild_HPV+/modu-I-ps	hsa-mir-150	STK10	1	0	0
tp53-wild_HPV+/modu-I-ps	hsa-mir-150	TAGAP	1	0	0
tp53-wild_HPV+/modu-I-ps	hsa-mir-150	TARP	1	0	0
tp53-wild_HPV+/modu-I-ps	hsa-mir-150	TBC1D10C	1	0	0
tp53-wild_HPV+/modu-I-ps	hsa-mir-150	TBX21	1	1	0
tp53-wild_HPV+/modu-I-ps	hsa-mir-150	TFEC	1	1	0
tp53-wild_HPV+/modu-I-ps	hsa-mir-150	THEMIS	1	0	0
tp53-wild_HPV+/modu-I-ps	hsa-mir-150	TIFAB	1	0	0
tp53-wild_HPV+/modu-I-ps	hsa-mir-150	TIGIT	1	0	0
tp53-wild_HPV+/modu-I-ps	hsa-mir-150	TLR1	1	0	0
tp53-wild_HPV+/modu-I-ps	hsa-mir-150	TLR10	1	0	1
tp53-wild_HPV+/modu-I-ps	hsa-mir-150	TLR8	1	0	0
tp53-wild_HPV+/modu-I-ps	hsa-mir-150	TLR9	1	0	0
tp53-wild_HPV+/modu-I-ps	hsa-mir-150	TMC8	1	0	0
tp53-wild_HPV+/modu-I-ps	hsa-mir-150	TMEM149	1	0	0
tp53-wild_HPV+/modu-I-ps	hsa-mir-150	TMEM156	1	0	0
tp53-wild_HPV+/modu-I-ps	hsa-mir-150	TNFAIP8L2	1	0	0
tp53-wild_HPV+/modu-I-ps	hsa-mir-150	TNFRSF17	1	0	1
tp53-wild_HPV+/modu-I-ps	hsa-mir-150	TNFRSF1B	1	0	1
tp53-wild_HPV+/modu-I-ps	hsa-mir-150	TNFRSF9	1	0	1
tp53-wild_HPV+/modu-I-ps	hsa-mir-150	TNFSF13B	1	0	0
tp53-wild_HPV+/modu-I-ps	hsa-mir-150	TNFSF8	1	0	0
tp53-wild_HPV+/modu-I-ps	hsa-mir-150	TOX	1	0	0
tp53-wild_HPV+/modu-I-ps	hsa-mir-150	TRAF1	1	0	1
tp53-wild_HPV+/modu-I-ps	hsa-mir-150	TRAF3IP3	1	0	0
tp53-wild_HPV+/modu-I-ps	hsa-mir-150	TRAF5	1	0	0
tp53-wild_HPV+/modu-I-ps	hsa-mir-150	TRAT1	1	0	0
tp53-wild_HPV+/modu-I-ps	hsa-mir-150	TRPV2	1	0	0
tp53-wild_HPV+/modu-I-ps	hsa-mir-150	TXK	1	0	0
tp53-wild_HPV+/modu-I-ps	hsa-mir-150	UBASH3A	1	0	1
tp53-wild_HPV+/modu-I-ps	hsa-mir-150	VAMP1	1	0	1
tp53-wild_HPV+/modu-I-ps	hsa-mir-150	VCAM1	1	0	0
tp53-wild_HPV+/modu-I-ps	hsa-mir-150	WAS	1	0	0
tp53-wild_HPV+/modu-I-ps	hsa-mir-150	WDFY4	1	0	0
tp53-wild_HPV+/modu-I-ps	hsa-mir-150	WIPF1	1	0	1
tp53-wild_HPV+/modu-I-ps	hsa-mir-150	XCL2	1	0	0
tp53-wild_HPV+/modu-I-ps	hsa-mir-150	ZAP70	1	0	0
tp53-wild_HPV+/modu-I-ps	hsa-mir-150	ZBP1	1	0	1
tp53-wild_HPV+/modu-I-ps	hsa-mir-150	ZC3H12D	1	0	0
tp53-wild_HPV+/modu-I-ps	hsa-mir-150	ZFYVE28	1	0	0
tp53-wild_HPV+/modu-I-ps	hsa-mir-150	ZNF540	1	0	0
tp53-wild_HPV+/modu-I-ps	hsa-mir-150	ZNF583	1	0	0
tp53-wild_HPV+/modu-I-ps	hsa-mir-150	ZNF671	1	0	1
tp53-wild_HPV+/modu-I-ps	hsa-mir-150	ZNF737	1	0	1
tp53-wild_HPV+/modu-I-ps	hsa-mir-150	ZNF781	1	0	0
tp53-wild_HPV+/modu-I-ps	hsa-mir-150	ZNF831	1	0	1
tp53-wild_HPV+/modu-I-ps	hsa-mir-150	ZNF879	1	0	0
tp53-wild_HPV+/modu-I-ps	hsa-mir-155	2014-03-01	1	0	0
tp53-wild_HPV+/modu-I-ps	hsa-mir-155	2014-09-01	1	0	0
tp53-wild_HPV+/modu-I-ps	hsa-mir-155	ACAP1	1	0	0
tp53-wild_HPV+/modu-I-ps	hsa-mir-155	ACBD7	1	0	0
tp53-wild_HPV+/modu-I-ps	hsa-mir-155	ACY3	1	0	0
tp53-wild_HPV+/modu-I-ps	hsa-mir-155	ADAMDEC1	1	0	0
tp53-wild_HPV+/modu-I-ps	hsa-mir-155	ADORA2A	1	0	0
tp53-wild_HPV+/modu-I-ps	hsa-mir-155	AGAP2	1	0	0
tp53-wild_HPV+/modu-I-ps	hsa-mir-155	AKAP5	1	0	1
tp53-wild_HPV+/modu-I-ps	hsa-mir-155	AKNA	1	0	0
tp53-wild_HPV+/modu-I-ps	hsa-mir-155	ANGPTL6	1	0	0
tp53-wild_HPV+/modu-I-ps	hsa-mir-155	ANKRD58	1	0	0
tp53-wild_HPV+/modu-I-ps	hsa-mir-155	APOBEC3D	1	0	0
tp53-wild_HPV+/modu-I-ps	hsa-mir-155	APOBEC3G	1	0	0
tp53-wild_HPV+/modu-I-ps	hsa-mir-155	APOBEC3H	1	0	0
tp53-wild_HPV+/modu-I-ps	hsa-mir-155	APOC1	1	0	0
tp53-wild_HPV+/modu-I-ps	hsa-mir-155	APOE	1	0	0
tp53-wild_HPV+/modu-I-ps	hsa-mir-155	ARHGAP15	1	0	0
tp53-wild_HPV+/modu-I-ps	hsa-mir-155	ARHGAP25	1	0	0
tp53-wild_HPV+/modu-I-ps	hsa-mir-155	ARHGAP30	1	0	0
tp53-wild_HPV+/modu-I-ps	hsa-mir-155	ARHGAP9	1	0	0
tp53-wild_HPV+/modu-I-ps	hsa-mir-155	B2M	1	0	0
tp53-wild_HPV+/modu-I-ps	hsa-mir-155	BIN2	1	0	1
tp53-wild_HPV+/modu-I-ps	hsa-mir-155	BTK	1	0	0
tp53-wild_HPV+/modu-I-ps	hsa-mir-155	BTLA	1	0	1
tp53-wild_HPV+/modu-I-ps	hsa-mir-155	C11orf21	1	0	0
tp53-wild_HPV+/modu-I-ps	hsa-mir-155	C16orf54	1	0	1
tp53-wild_HPV+/modu-I-ps	hsa-mir-155	C19orf38	1	0	0
tp53-wild_HPV+/modu-I-ps	hsa-mir-155	C1orf38	1	0	0
tp53-wild_HPV+/modu-I-ps	hsa-mir-155	C2	1	0	0
tp53-wild_HPV+/modu-I-ps	hsa-mir-155	C8orf80	1	0	0
tp53-wild_HPV+/modu-I-ps	hsa-mir-155	CCL19	1	0	0
tp53-wild_HPV+/modu-I-ps	hsa-mir-155	CCL4	1	0	0
tp53-wild_HPV+/modu-I-ps	hsa-mir-155	CCL5	1	0	0
tp53-wild_HPV+/modu-I-ps	hsa-mir-155	CCR1	1	0	0
tp53-wild_HPV+/modu-I-ps	hsa-mir-155	CCR5	1	0	0
tp53-wild_HPV+/modu-I-ps	hsa-mir-155	CCR6	1	0	0
tp53-wild_HPV+/modu-I-ps	hsa-mir-155	CCR7	1	0	0
tp53-wild_HPV+/modu-I-ps	hsa-mir-155	CD180	1	0	0
tp53-wild_HPV+/modu-I-ps	hsa-mir-155	CD2	1	0	0
tp53-wild_HPV+/modu-I-ps	hsa-mir-155	CD200R1	1	0	0
tp53-wild_HPV+/modu-I-ps	hsa-mir-155	CD226	1	0	0
tp53-wild_HPV+/modu-I-ps	hsa-mir-155	CD247	1	0	0
tp53-wild_HPV+/modu-I-ps	hsa-mir-155	CD27	1	0	0
tp53-wild_HPV+/modu-I-ps	hsa-mir-155	CD28	1	0	1
tp53-wild_HPV+/modu-I-ps	hsa-mir-155	CD300A	1	0	0
tp53-wild_HPV+/modu-I-ps	hsa-mir-155	CD300LF	1	0	0
tp53-wild_HPV+/modu-I-ps	hsa-mir-155	CD37	1	0	0
tp53-wild_HPV+/modu-I-ps	hsa-mir-155	CD3D	1	0	0
tp53-wild_HPV+/modu-I-ps	hsa-mir-155	CD3E	1	0	0
tp53-wild_HPV+/modu-I-ps	hsa-mir-155	CD3G	1	0	0
tp53-wild_HPV+/modu-I-ps	hsa-mir-155	CD4	1	0	0
tp53-wild_HPV+/modu-I-ps	hsa-mir-155	CD48	1	0	0
tp53-wild_HPV+/modu-I-ps	hsa-mir-155	CD52	1	0	0
tp53-wild_HPV+/modu-I-ps	hsa-mir-155	CD53	1	0	0
tp53-wild_HPV+/modu-I-ps	hsa-mir-155	CD6	1	0	0
tp53-wild_HPV+/modu-I-ps	hsa-mir-155	CD7	1	0	0
tp53-wild_HPV+/modu-I-ps	hsa-mir-155	CD72	1	0	0
tp53-wild_HPV+/modu-I-ps	hsa-mir-155	CD80	1	0	0
tp53-wild_HPV+/modu-I-ps	hsa-mir-155	CD84	1	0	1
tp53-wild_HPV+/modu-I-ps	hsa-mir-155	CD86	1	0	0
tp53-wild_HPV+/modu-I-ps	hsa-mir-155	CD8A	1	0	0
tp53-wild_HPV+/modu-I-ps	hsa-mir-155	CD8B	1	0	0
tp53-wild_HPV+/modu-I-ps	hsa-mir-155	CD96	1	0	0
tp53-wild_HPV+/modu-I-ps	hsa-mir-155	CEACAM21	1	0	0
tp53-wild_HPV+/modu-I-ps	hsa-mir-155	CEP120	1	0	0
tp53-wild_HPV+/modu-I-ps	hsa-mir-155	CERKL	1	0	0
tp53-wild_HPV+/modu-I-ps	hsa-mir-155	CIITA	1	0	0
tp53-wild_HPV+/modu-I-ps	hsa-mir-155	CLEC10A	1	0	0
tp53-wild_HPV+/modu-I-ps	hsa-mir-155	CLEC4A	1	0	0
tp53-wild_HPV+/modu-I-ps	hsa-mir-155	CLECL1	1	0	0
tp53-wild_HPV+/modu-I-ps	hsa-mir-155	CMKLR1	1	0	0
tp53-wild_HPV+/modu-I-ps	hsa-mir-155	CORO1A	1	0	0
tp53-wild_HPV+/modu-I-ps	hsa-mir-155	COTL1	1	0	0
tp53-wild_HPV+/modu-I-ps	hsa-mir-155	CRTAM	1	0	0
tp53-wild_HPV+/modu-I-ps	hsa-mir-155	CST7	1	0	0
tp53-wild_HPV+/modu-I-ps	hsa-mir-155	CTLA4	1	0	1
tp53-wild_HPV+/modu-I-ps	hsa-mir-155	CXCL13	1	0	0
tp53-wild_HPV+/modu-I-ps	hsa-mir-155	CXCL9	1	0	0
tp53-wild_HPV+/modu-I-ps	hsa-mir-155	CXCR2P1	1	0	0
tp53-wild_HPV+/modu-I-ps	hsa-mir-155	CXCR3	1	0	0
tp53-wild_HPV+/modu-I-ps	hsa-mir-155	CXCR6	1	0	0
tp53-wild_HPV+/modu-I-ps	hsa-mir-155	CXorf21	1	0	0
tp53-wild_HPV+/modu-I-ps	hsa-mir-155	CYBB	1	0	0
tp53-wild_HPV+/modu-I-ps	hsa-mir-155	CYTH4	1	0	0
tp53-wild_HPV+/modu-I-ps	hsa-mir-155	CYTIP	1	0	0
tp53-wild_HPV+/modu-I-ps	hsa-mir-155	DENND2D	1	0	0
tp53-wild_HPV+/modu-I-ps	hsa-mir-155	DERL3	1	0	0
tp53-wild_HPV+/modu-I-ps	hsa-mir-155	DOCK10	1	0	0
tp53-wild_HPV+/modu-I-ps	hsa-mir-155	DOCK2	1	0	0
tp53-wild_HPV+/modu-I-ps	hsa-mir-155	DOK2	1	0	1
tp53-wild_HPV+/modu-I-ps	hsa-mir-155	DOK3	1	0	0
tp53-wild_HPV+/modu-I-ps	hsa-mir-155	EOMES	1	1	0
tp53-wild_HPV+/modu-I-ps	hsa-mir-155	ETS1	1	1	1
tp53-wild_HPV+/modu-I-ps	hsa-mir-155	EVI2A	1	0	0
tp53-wild_HPV+/modu-I-ps	hsa-mir-155	EVI2B	1	0	0
tp53-wild_HPV+/modu-I-ps	hsa-mir-155	FAM113B	1	0	0
tp53-wild_HPV+/modu-I-ps	hsa-mir-155	FAM26F	1	0	0
tp53-wild_HPV+/modu-I-ps	hsa-mir-155	FAM78A	1	0	0
tp53-wild_HPV+/modu-I-ps	hsa-mir-155	FASLG	1	0	0
tp53-wild_HPV+/modu-I-ps	hsa-mir-155	FBXO43	1	0	0
tp53-wild_HPV+/modu-I-ps	hsa-mir-155	FCER1G	1	0	0
tp53-wild_HPV+/modu-I-ps	hsa-mir-155	FCGR1A	1	0	0
tp53-wild_HPV+/modu-I-ps	hsa-mir-155	FCRL3	1	0	0
tp53-wild_HPV+/modu-I-ps	hsa-mir-155	FERMT3	1	0	0
tp53-wild_HPV+/modu-I-ps	hsa-mir-155	FMNL1	1	0	0
tp53-wild_HPV+/modu-I-ps	hsa-mir-155	FOXP3	1	1	0
tp53-wild_HPV+/modu-I-ps	hsa-mir-155	FSD1	1	0	0
tp53-wild_HPV+/modu-I-ps	hsa-mir-155	FYB	1	0	0
tp53-wild_HPV+/modu-I-ps	hsa-mir-155	FYN	1	0	0
tp53-wild_HPV+/modu-I-ps	hsa-mir-155	GAB3	1	0	1
tp53-wild_HPV+/modu-I-ps	hsa-mir-155	GBP4	1	0	1
tp53-wild_HPV+/modu-I-ps	hsa-mir-155	GCET2	1	0	1
tp53-wild_HPV+/modu-I-ps	hsa-mir-155	GFI1	1	0	1
tp53-wild_HPV+/modu-I-ps	hsa-mir-155	GGTA1	1	0	0
tp53-wild_HPV+/modu-I-ps	hsa-mir-155	GIMAP2	1	0	0
tp53-wild_HPV+/modu-I-ps	hsa-mir-155	GNGT2	1	0	0
tp53-wild_HPV+/modu-I-ps	hsa-mir-155	GPR114	1	0	0
tp53-wild_HPV+/modu-I-ps	hsa-mir-155	GPR171	1	0	0
tp53-wild_HPV+/modu-I-ps	hsa-mir-155	GPR18	1	0	0
tp53-wild_HPV+/modu-I-ps	hsa-mir-155	GPR65	1	0	1
tp53-wild_HPV+/modu-I-ps	hsa-mir-155	GPR82	1	0	0
tp53-wild_HPV+/modu-I-ps	hsa-mir-155	GPR84	1	0	0
tp53-wild_HPV+/modu-I-ps	hsa-mir-155	GPRIN3	1	0	1
tp53-wild_HPV+/modu-I-ps	hsa-mir-155	GPSM3	1	0	0
tp53-wild_HPV+/modu-I-ps	hsa-mir-155	GRAP2	1	0	0
tp53-wild_HPV+/modu-I-ps	hsa-mir-155	GVIN1	1	0	0
tp53-wild_HPV+/modu-I-ps	hsa-mir-155	GYPC	1	0	0
tp53-wild_HPV+/modu-I-ps	hsa-mir-155	GZMA	1	0	0
tp53-wild_HPV+/modu-I-ps	hsa-mir-155	GZMB	1	0	0
tp53-wild_HPV+/modu-I-ps	hsa-mir-155	GZMH	1	0	0
tp53-wild_HPV+/modu-I-ps	hsa-mir-155	GZMK	1	0	0
tp53-wild_HPV+/modu-I-ps	hsa-mir-155	GZMM	1	0	0
tp53-wild_HPV+/modu-I-ps	hsa-mir-155	HAVCR2	1	0	0
tp53-wild_HPV+/modu-I-ps	hsa-mir-155	HCG27	1	0	0
tp53-wild_HPV+/modu-I-ps	hsa-mir-155	HCK	1	0	0
tp53-wild_HPV+/modu-I-ps	hsa-mir-155	HLA-DMB	1	0	0
tp53-wild_HPV+/modu-I-ps	hsa-mir-155	HLA-DOB	1	0	0
tp53-wild_HPV+/modu-I-ps	hsa-mir-155	HLA-DPA1	1	0	0
tp53-wild_HPV+/modu-I-ps	hsa-mir-155	HLA-DQA2	1	0	0
tp53-wild_HPV+/modu-I-ps	hsa-mir-155	HLA-L	1	0	0
tp53-wild_HPV+/modu-I-ps	hsa-mir-155	HMHA1	1	0	0
tp53-wild_HPV+/modu-I-ps	hsa-mir-155	HSH2D	1	0	0
tp53-wild_HPV+/modu-I-ps	hsa-mir-155	HVCN1	1	0	0
tp53-wild_HPV+/modu-I-ps	hsa-mir-155	ICOS	1	0	0
tp53-wild_HPV+/modu-I-ps	hsa-mir-155	IFI30	1	0	0
tp53-wild_HPV+/modu-I-ps	hsa-mir-155	IGSF6	1	0	0
tp53-wild_HPV+/modu-I-ps	hsa-mir-155	IKZF1	1	1	0
tp53-wild_HPV+/modu-I-ps	hsa-mir-155	IL10RA	1	0	0
tp53-wild_HPV+/modu-I-ps	hsa-mir-155	IL12RB1	1	0	0
tp53-wild_HPV+/modu-I-ps	hsa-mir-155	IL16	1	0	1
tp53-wild_HPV+/modu-I-ps	hsa-mir-155	IL18BP	1	0	0
tp53-wild_HPV+/modu-I-ps	hsa-mir-155	IL21R	1	0	0
tp53-wild_HPV+/modu-I-ps	hsa-mir-155	IL2RA	1	0	0
tp53-wild_HPV+/modu-I-ps	hsa-mir-155	IL2RB	1	0	0
tp53-wild_HPV+/modu-I-ps	hsa-mir-155	IL2RG	1	0	0
tp53-wild_HPV+/modu-I-ps	hsa-mir-155	IL4I1	1	0	0
tp53-wild_HPV+/modu-I-ps	hsa-mir-155	IRF4	1	1	0
tp53-wild_HPV+/modu-I-ps	hsa-mir-155	IRF8	1	1	1
tp53-wild_HPV+/modu-I-ps	hsa-mir-155	ITGA4	1	0	0
tp53-wild_HPV+/modu-I-ps	hsa-mir-155	ITGAL	1	0	0
tp53-wild_HPV+/modu-I-ps	hsa-mir-155	ITGB2	1	0	0
tp53-wild_HPV+/modu-I-ps	hsa-mir-155	ITK	1	0	1
tp53-wild_HPV+/modu-I-ps	hsa-mir-155	ITM2A	1	0	0
tp53-wild_HPV+/modu-I-ps	hsa-mir-155	JAK3	1	0	0
tp53-wild_HPV+/modu-I-ps	hsa-mir-155	JAKMIP1	1	0	0
tp53-wild_HPV+/modu-I-ps	hsa-mir-155	KCNA3	1	0	1
tp53-wild_HPV+/modu-I-ps	hsa-mir-155	KCNAB2	1	0	0
tp53-wild_HPV+/modu-I-ps	hsa-mir-155	KEL	1	0	0
tp53-wild_HPV+/modu-I-ps	hsa-mir-155	KIAA0748	1	0	0
tp53-wild_HPV+/modu-I-ps	hsa-mir-155	KIF21B	1	0	0
tp53-wild_HPV+/modu-I-ps	hsa-mir-155	KLHL6	1	0	0
tp53-wild_HPV+/modu-I-ps	hsa-mir-155	KLRB1	1	0	0
tp53-wild_HPV+/modu-I-ps	hsa-mir-155	KLRD1	1	0	0
tp53-wild_HPV+/modu-I-ps	hsa-mir-155	KLRK1	1	0	0
tp53-wild_HPV+/modu-I-ps	hsa-mir-155	KMO	1	0	0
tp53-wild_HPV+/modu-I-ps	hsa-mir-155	LAG3	1	0	0
tp53-wild_HPV+/modu-I-ps	hsa-mir-155	LAIR1	1	0	0
tp53-wild_HPV+/modu-I-ps	hsa-mir-155	LAPTM5	1	0	0
tp53-wild_HPV+/modu-I-ps	hsa-mir-155	LAT	1	0	0
tp53-wild_HPV+/modu-I-ps	hsa-mir-155	LAT2	1	0	1
tp53-wild_HPV+/modu-I-ps	hsa-mir-155	LAX1	1	0	0
tp53-wild_HPV+/modu-I-ps	hsa-mir-155	LCK	1	0	0
tp53-wild_HPV+/modu-I-ps	hsa-mir-155	LCP1	1	0	0
tp53-wild_HPV+/modu-I-ps	hsa-mir-155	LCP2	1	0	0
tp53-wild_HPV+/modu-I-ps	hsa-mir-155	LILRB1	1	0	1
tp53-wild_HPV+/modu-I-ps	hsa-mir-155	LILRB4	1	0	0
tp53-wild_HPV+/modu-I-ps	hsa-mir-155	LIMD2	1	0	0
tp53-wild_HPV+/modu-I-ps	hsa-mir-155	LIME1	1	0	0
tp53-wild_HPV+/modu-I-ps	hsa-mir-155	LOC100128191	1	0	0
tp53-wild_HPV+/modu-I-ps	hsa-mir-155	LOC100188949	1	0	0
tp53-wild_HPV+/modu-I-ps	hsa-mir-155	LOC100233209	1	0	0
tp53-wild_HPV+/modu-I-ps	hsa-mir-155	LOC283663	1	0	0
tp53-wild_HPV+/modu-I-ps	hsa-mir-155	LOC606724	1	0	0
tp53-wild_HPV+/modu-I-ps	hsa-mir-155	LOC96610	1	0	0
tp53-wild_HPV+/modu-I-ps	hsa-mir-155	LPXN	1	0	0
tp53-wild_HPV+/modu-I-ps	hsa-mir-155	LTA	1	0	0
tp53-wild_HPV+/modu-I-ps	hsa-mir-155	LTB	1	0	0
tp53-wild_HPV+/modu-I-ps	hsa-mir-155	LY9	1	0	0
tp53-wild_HPV+/modu-I-ps	hsa-mir-155	LYL1	1	0	0
tp53-wild_HPV+/modu-I-ps	hsa-mir-155	LYZ	1	0	0
tp53-wild_HPV+/modu-I-ps	hsa-mir-155	MAP4K1	1	0	0
tp53-wild_HPV+/modu-I-ps	hsa-mir-155	MCART6	1	0	1
tp53-wild_HPV+/modu-I-ps	hsa-mir-155	MEF2B	1	1	0
tp53-wild_HPV+/modu-I-ps	hsa-mir-155	MIAT	1	0	0
tp53-wild_HPV+/modu-I-ps	hsa-mir-155	MIR155HG	1	0	0
tp53-wild_HPV+/modu-I-ps	hsa-mir-155	MS4A7	1	0	1
tp53-wild_HPV+/modu-I-ps	hsa-mir-155	MYBL1	1	0	1
tp53-wild_HPV+/modu-I-ps	hsa-mir-155	MYL5	1	0	0
tp53-wild_HPV+/modu-I-ps	hsa-mir-155	MYO1F	1	0	0
tp53-wild_HPV+/modu-I-ps	hsa-mir-155	N4BP2L1	1	0	1
tp53-wild_HPV+/modu-I-ps	hsa-mir-155	NAAA	1	0	0
tp53-wild_HPV+/modu-I-ps	hsa-mir-155	NCF1	1	0	0
tp53-wild_HPV+/modu-I-ps	hsa-mir-155	NCF1B	1	0	0
tp53-wild_HPV+/modu-I-ps	hsa-mir-155	NCF1C	1	0	0
tp53-wild_HPV+/modu-I-ps	hsa-mir-155	NCKAP1L	1	0	0
tp53-wild_HPV+/modu-I-ps	hsa-mir-155	NCR3	1	0	0
tp53-wild_HPV+/modu-I-ps	hsa-mir-155	NKG7	1	0	0
tp53-wild_HPV+/modu-I-ps	hsa-mir-155	NLRC3	1	0	0
tp53-wild_HPV+/modu-I-ps	hsa-mir-155	P2RY10	1	0	0
tp53-wild_HPV+/modu-I-ps	hsa-mir-155	P2RY8	1	0	0
tp53-wild_HPV+/modu-I-ps	hsa-mir-155	PARP15	1	0	0
tp53-wild_HPV+/modu-I-ps	hsa-mir-155	PARVG	1	0	0
tp53-wild_HPV+/modu-I-ps	hsa-mir-155	PDCD1	1	0	0
tp53-wild_HPV+/modu-I-ps	hsa-mir-155	PDE6G	1	0	0
tp53-wild_HPV+/modu-I-ps	hsa-mir-155	PIK3AP1	1	0	0
tp53-wild_HPV+/modu-I-ps	hsa-mir-155	PIK3CG	1	0	0
tp53-wild_HPV+/modu-I-ps	hsa-mir-155	PIK3R5	1	0	0
tp53-wild_HPV+/modu-I-ps	hsa-mir-155	PIK3R6	1	0	0
tp53-wild_HPV+/modu-I-ps	hsa-mir-155	PIM2	1	0	0
tp53-wild_HPV+/modu-I-ps	hsa-mir-155	PLA2G2D	1	0	0
tp53-wild_HPV+/modu-I-ps	hsa-mir-155	PLCB2	1	0	0
tp53-wild_HPV+/modu-I-ps	hsa-mir-155	PLEK	1	0	0
tp53-wild_HPV+/modu-I-ps	hsa-mir-155	POU2F2	1	1	0
tp53-wild_HPV+/modu-I-ps	hsa-mir-155	PPP1R16B	1	0	0
tp53-wild_HPV+/modu-I-ps	hsa-mir-155	PREX1	1	0	0
tp53-wild_HPV+/modu-I-ps	hsa-mir-155	PRF1	1	0	0
tp53-wild_HPV+/modu-I-ps	hsa-mir-155	PRKCB	1	0	1
tp53-wild_HPV+/modu-I-ps	hsa-mir-155	PSMB9	1	0	0
tp53-wild_HPV+/modu-I-ps	hsa-mir-155	PSTPIP1	1	0	0
tp53-wild_HPV+/modu-I-ps	hsa-mir-155	PTGDS	1	0	0
tp53-wild_HPV+/modu-I-ps	hsa-mir-155	PTPN22	1	0	1
tp53-wild_HPV+/modu-I-ps	hsa-mir-155	PTPN7	1	0	0
tp53-wild_HPV+/modu-I-ps	hsa-mir-155	PTPRC	1	0	1
tp53-wild_HPV+/modu-I-ps	hsa-mir-155	PTPRCAP	1	0	0
tp53-wild_HPV+/modu-I-ps	hsa-mir-155	PTPRJ	1	0	1
tp53-wild_HPV+/modu-I-ps	hsa-mir-155	PTPRO	1	0	0
tp53-wild_HPV+/modu-I-ps	hsa-mir-155	PVRIG	1	0	0
tp53-wild_HPV+/modu-I-ps	hsa-mir-155	PYHIN1	1	0	0
tp53-wild_HPV+/modu-I-ps	hsa-mir-155	RAB33A	1	0	0
tp53-wild_HPV+/modu-I-ps	hsa-mir-155	RAB37	1	0	0
tp53-wild_HPV+/modu-I-ps	hsa-mir-155	RAB39B	1	0	1
tp53-wild_HPV+/modu-I-ps	hsa-mir-155	RAB42	1	0	0
tp53-wild_HPV+/modu-I-ps	hsa-mir-155	RAC2	1	0	0
tp53-wild_HPV+/modu-I-ps	hsa-mir-155	RASAL3	1	0	0
tp53-wild_HPV+/modu-I-ps	hsa-mir-155	RENBP	1	0	0
tp53-wild_HPV+/modu-I-ps	hsa-mir-155	RHOH	1	0	0
tp53-wild_HPV+/modu-I-ps	hsa-mir-155	RLTPR	1	0	0
tp53-wild_HPV+/modu-I-ps	hsa-mir-155	RNF125	1	0	0
tp53-wild_HPV+/modu-I-ps	hsa-mir-155	RUNX3	1	1	0
tp53-wild_HPV+/modu-I-ps	hsa-mir-155	S1PR4	1	0	0
tp53-wild_HPV+/modu-I-ps	hsa-mir-155	SAMD3	1	0	0
tp53-wild_HPV+/modu-I-ps	hsa-mir-155	SAMSN1	1	0	0
tp53-wild_HPV+/modu-I-ps	hsa-mir-155	SARDH	1	0	0
tp53-wild_HPV+/modu-I-ps	hsa-mir-155	SASH3	1	0	0
tp53-wild_HPV+/modu-I-ps	hsa-mir-155	SELL	1	0	0
tp53-wild_HPV+/modu-I-ps	hsa-mir-155	SELPLG	1	0	0
tp53-wild_HPV+/modu-I-ps	hsa-mir-155	SH2D1A	1	0	0
tp53-wild_HPV+/modu-I-ps	hsa-mir-155	SH2D2A	1	0	0
tp53-wild_HPV+/modu-I-ps	hsa-mir-155	SH2D3C	1	0	0
tp53-wild_HPV+/modu-I-ps	hsa-mir-155	SIGLEC1	1	0	0
tp53-wild_HPV+/modu-I-ps	hsa-mir-155	SIGLEC10	1	0	0
tp53-wild_HPV+/modu-I-ps	hsa-mir-155	SIGLEC14	1	0	0
tp53-wild_HPV+/modu-I-ps	hsa-mir-155	SIGLEC5	1	0	0
tp53-wild_HPV+/modu-I-ps	hsa-mir-155	SIGLEC7	1	0	0
tp53-wild_HPV+/modu-I-ps	hsa-mir-155	SIRPG	1	0	0
tp53-wild_HPV+/modu-I-ps	hsa-mir-155	SIT1	1	0	0
tp53-wild_HPV+/modu-I-ps	hsa-mir-155	SLA	1	0	1
tp53-wild_HPV+/modu-I-ps	hsa-mir-155	SLA2	1	0	0
tp53-wild_HPV+/modu-I-ps	hsa-mir-155	SLAMF1	1	0	0
tp53-wild_HPV+/modu-I-ps	hsa-mir-155	SLAMF6	1	0	1
tp53-wild_HPV+/modu-I-ps	hsa-mir-155	SLAMF7	1	0	0
tp53-wild_HPV+/modu-I-ps	hsa-mir-155	SLAMF8	1	0	0
tp53-wild_HPV+/modu-I-ps	hsa-mir-155	SLC7A7	1	0	0
tp53-wild_HPV+/modu-I-ps	hsa-mir-155	SLC8A1	1	0	1
tp53-wild_HPV+/modu-I-ps	hsa-mir-155	SNX10	1	0	0
tp53-wild_HPV+/modu-I-ps	hsa-mir-155	SNX20	1	0	1
tp53-wild_HPV+/modu-I-ps	hsa-mir-155	SOCS1	1	0	1
tp53-wild_HPV+/modu-I-ps	hsa-mir-155	SP140	1	1	0
tp53-wild_HPV+/modu-I-ps	hsa-mir-155	SPIB	1	1	0
tp53-wild_HPV+/modu-I-ps	hsa-mir-155	SPN	1	0	0
tp53-wild_HPV+/modu-I-ps	hsa-mir-155	SPOCK2	1	0	0
tp53-wild_HPV+/modu-I-ps	hsa-mir-155	SRGN	1	0	0
tp53-wild_HPV+/modu-I-ps	hsa-mir-155	ST8SIA4	1	0	1
tp53-wild_HPV+/modu-I-ps	hsa-mir-155	STAMBPL1	1	0	0
tp53-wild_HPV+/modu-I-ps	hsa-mir-155	STAT4	1	1	0
tp53-wild_HPV+/modu-I-ps	hsa-mir-155	STK10	1	0	0
tp53-wild_HPV+/modu-I-ps	hsa-mir-155	SUSD3	1	0	0
tp53-wild_HPV+/modu-I-ps	hsa-mir-155	TAGAP	1	0	1
tp53-wild_HPV+/modu-I-ps	hsa-mir-155	TARP	1	0	0
tp53-wild_HPV+/modu-I-ps	hsa-mir-155	TBC1D10C	1	0	0
tp53-wild_HPV+/modu-I-ps	hsa-mir-155	TBX21	1	1	0
tp53-wild_HPV+/modu-I-ps	hsa-mir-155	TESC	1	0	0
tp53-wild_HPV+/modu-I-ps	hsa-mir-155	TFEC	1	1	1
tp53-wild_HPV+/modu-I-ps	hsa-mir-155	THEMIS	1	0	0
tp53-wild_HPV+/modu-I-ps	hsa-mir-155	TIFAB	1	0	0
tp53-wild_HPV+/modu-I-ps	hsa-mir-155	TIGIT	1	0	0
tp53-wild_HPV+/modu-I-ps	hsa-mir-155	TLR10	1	0	0
tp53-wild_HPV+/modu-I-ps	hsa-mir-155	TLR8	1	0	0
tp53-wild_HPV+/modu-I-ps	hsa-mir-155	TMC8	1	0	0
tp53-wild_HPV+/modu-I-ps	hsa-mir-155	TMEM149	1	0	0
tp53-wild_HPV+/modu-I-ps	hsa-mir-155	TMEM156	1	0	0
tp53-wild_HPV+/modu-I-ps	hsa-mir-155	TMEM194A	1	0	1
tp53-wild_HPV+/modu-I-ps	hsa-mir-155	TNFAIP8L2	1	0	0
tp53-wild_HPV+/modu-I-ps	hsa-mir-155	TNFRSF17	1	0	0
tp53-wild_HPV+/modu-I-ps	hsa-mir-155	TNFRSF1B	1	0	0
tp53-wild_HPV+/modu-I-ps	hsa-mir-155	TNFRSF4	1	0	0
tp53-wild_HPV+/modu-I-ps	hsa-mir-155	TNFRSF9	1	0	0
tp53-wild_HPV+/modu-I-ps	hsa-mir-155	TNFSF13B	1	0	0
tp53-wild_HPV+/modu-I-ps	hsa-mir-155	TNFSF8	1	0	0
tp53-wild_HPV+/modu-I-ps	hsa-mir-155	TOX	1	0	1
tp53-wild_HPV+/modu-I-ps	hsa-mir-155	TRAF1	1	0	0
tp53-wild_HPV+/modu-I-ps	hsa-mir-155	TRAF3IP3	1	0	0
tp53-wild_HPV+/modu-I-ps	hsa-mir-155	TRAPPC6A	1	0	0
tp53-wild_HPV+/modu-I-ps	hsa-mir-155	TRAT1	1	0	0
tp53-wild_HPV+/modu-I-ps	hsa-mir-155	TRPV2	1	0	0
tp53-wild_HPV+/modu-I-ps	hsa-mir-155	TXK	1	0	0
tp53-wild_HPV+/modu-I-ps	hsa-mir-155	UBASH3A	1	0	0
tp53-wild_HPV+/modu-I-ps	hsa-mir-155	UBD	1	0	0
tp53-wild_HPV+/modu-I-ps	hsa-mir-155	VAMP1	1	0	0
tp53-wild_HPV+/modu-I-ps	hsa-mir-155	VCAM1	1	0	0
tp53-wild_HPV+/modu-I-ps	hsa-mir-155	WAS	1	0	0
tp53-wild_HPV+/modu-I-ps	hsa-mir-155	WDFY4	1	0	0
tp53-wild_HPV+/modu-I-ps	hsa-mir-155	WIPF1	1	0	0
tp53-wild_HPV+/modu-I-ps	hsa-mir-155	XCL2	1	0	0
tp53-wild_HPV+/modu-I-ps	hsa-mir-155	ZAP70	1	0	0
tp53-wild_HPV+/modu-I-ps	hsa-mir-155	ZBP1	1	0	0
tp53-wild_HPV+/modu-I-ps	hsa-mir-155	ZC3H12D	1	0	0
tp53-wild_HPV+/modu-I-ps	hsa-mir-155	ZFYVE28	1	0	0
tp53-wild_HPV+/modu-I-ps	hsa-mir-155	ZNF540	1	0	0
tp53-wild_HPV+/modu-I-ps	hsa-mir-155	ZNF596	1	0	0
tp53-wild_HPV+/modu-I-ps	hsa-mir-155	ZNF671	1	0	0
tp53-wild_HPV+/modu-I-ps	hsa-mir-155	ZNF831	1	0	0
tp53-wild_HPV+/modu-I-ps	hsa-mir-29c	2014-09-01	1	0	0
tp53-wild_HPV+/modu-I-ps	hsa-mir-29c	ABCB1	1	0	0
tp53-wild_HPV+/modu-I-ps	hsa-mir-29c	ACAP1	1	0	0
tp53-wild_HPV+/modu-I-ps	hsa-mir-29c	ADAMDEC1	1	0	0
tp53-wild_HPV+/modu-I-ps	hsa-mir-29c	ADORA2A	1	0	0
tp53-wild_HPV+/modu-I-ps	hsa-mir-29c	AKAP5	1	0	1
tp53-wild_HPV+/modu-I-ps	hsa-mir-29c	AKNA	1	0	1
tp53-wild_HPV+/modu-I-ps	hsa-mir-29c	ANKRD58	1	0	0
tp53-wild_HPV+/modu-I-ps	hsa-mir-29c	ARHGAP15	1	0	0
tp53-wild_HPV+/modu-I-ps	hsa-mir-29c	ARHGAP30	1	0	0
tp53-wild_HPV+/modu-I-ps	hsa-mir-29c	ARHGAP9	1	0	0
tp53-wild_HPV+/modu-I-ps	hsa-mir-29c	ATP8A1	1	0	0
tp53-wild_HPV+/modu-I-ps	hsa-mir-29c	BANK1	1	0	0
tp53-wild_HPV+/modu-I-ps	hsa-mir-29c	BIN2	1	0	1
tp53-wild_HPV+/modu-I-ps	hsa-mir-29c	BTK	1	0	0
tp53-wild_HPV+/modu-I-ps	hsa-mir-29c	BTLA	1	0	0
tp53-wild_HPV+/modu-I-ps	hsa-mir-29c	C11orf21	1	0	1
tp53-wild_HPV+/modu-I-ps	hsa-mir-29c	C16orf54	1	0	0
tp53-wild_HPV+/modu-I-ps	hsa-mir-29c	C2orf88	1	0	1
tp53-wild_HPV+/modu-I-ps	hsa-mir-29c	C8orf80	1	0	0
tp53-wild_HPV+/modu-I-ps	hsa-mir-29c	CCL19	1	0	0
tp53-wild_HPV+/modu-I-ps	hsa-mir-29c	CCL21	1	0	0
tp53-wild_HPV+/modu-I-ps	hsa-mir-29c	CCL5	1	0	0
tp53-wild_HPV+/modu-I-ps	hsa-mir-29c	CCR5	1	0	1
tp53-wild_HPV+/modu-I-ps	hsa-mir-29c	CCR7	1	0	0
tp53-wild_HPV+/modu-I-ps	hsa-mir-29c	CD180	1	0	0
tp53-wild_HPV+/modu-I-ps	hsa-mir-29c	CD19	1	0	0
tp53-wild_HPV+/modu-I-ps	hsa-mir-29c	CD2	1	0	0
tp53-wild_HPV+/modu-I-ps	hsa-mir-29c	CD200R1	1	0	0
tp53-wild_HPV+/modu-I-ps	hsa-mir-29c	CD22	1	0	0
tp53-wild_HPV+/modu-I-ps	hsa-mir-29c	CD226	1	0	0
tp53-wild_HPV+/modu-I-ps	hsa-mir-29c	CD247	1	0	0
tp53-wild_HPV+/modu-I-ps	hsa-mir-29c	CD27	1	0	0
tp53-wild_HPV+/modu-I-ps	hsa-mir-29c	CD28	1	0	1
tp53-wild_HPV+/modu-I-ps	hsa-mir-29c	CD37	1	0	0
tp53-wild_HPV+/modu-I-ps	hsa-mir-29c	CD3D	1	0	0
tp53-wild_HPV+/modu-I-ps	hsa-mir-29c	CD3E	1	0	0
tp53-wild_HPV+/modu-I-ps	hsa-mir-29c	CD3G	1	0	0
tp53-wild_HPV+/modu-I-ps	hsa-mir-29c	CD48	1	0	0
tp53-wild_HPV+/modu-I-ps	hsa-mir-29c	CD52	1	0	0
tp53-wild_HPV+/modu-I-ps	hsa-mir-29c	CD53	1	0	0
tp53-wild_HPV+/modu-I-ps	hsa-mir-29c	CD6	1	0	0
tp53-wild_HPV+/modu-I-ps	hsa-mir-29c	CD7	1	0	0
tp53-wild_HPV+/modu-I-ps	hsa-mir-29c	CD72	1	0	0
tp53-wild_HPV+/modu-I-ps	hsa-mir-29c	CD79A	1	0	0
tp53-wild_HPV+/modu-I-ps	hsa-mir-29c	CD8A	1	0	0
tp53-wild_HPV+/modu-I-ps	hsa-mir-29c	CD8B	1	0	0
tp53-wild_HPV+/modu-I-ps	hsa-mir-29c	CD96	1	0	0
tp53-wild_HPV+/modu-I-ps	hsa-mir-29c	CEACAM21	1	0	0
tp53-wild_HPV+/modu-I-ps	hsa-mir-29c	CERKL	1	0	0
tp53-wild_HPV+/modu-I-ps	hsa-mir-29c	CFP	1	0	0
tp53-wild_HPV+/modu-I-ps	hsa-mir-29c	CLEC10A	1	0	0
tp53-wild_HPV+/modu-I-ps	hsa-mir-29c	CLEC17A	1	0	0
tp53-wild_HPV+/modu-I-ps	hsa-mir-29c	CLGN	1	0	0
tp53-wild_HPV+/modu-I-ps	hsa-mir-29c	CORO1A	1	0	0
tp53-wild_HPV+/modu-I-ps	hsa-mir-29c	COTL1	1	0	0
tp53-wild_HPV+/modu-I-ps	hsa-mir-29c	CPNE5	1	0	0
tp53-wild_HPV+/modu-I-ps	hsa-mir-29c	CRTAM	1	0	0
tp53-wild_HPV+/modu-I-ps	hsa-mir-29c	CST7	1	0	0
tp53-wild_HPV+/modu-I-ps	hsa-mir-29c	CTLA4	1	0	0
tp53-wild_HPV+/modu-I-ps	hsa-mir-29c	CXCL13	1	0	0
tp53-wild_HPV+/modu-I-ps	hsa-mir-29c	CXCR2P1	1	0	0
tp53-wild_HPV+/modu-I-ps	hsa-mir-29c	CXCR3	1	0	0
tp53-wild_HPV+/modu-I-ps	hsa-mir-29c	CXCR4	1	0	0
tp53-wild_HPV+/modu-I-ps	hsa-mir-29c	CXCR5	1	0	0
tp53-wild_HPV+/modu-I-ps	hsa-mir-29c	CXCR6	1	0	0
tp53-wild_HPV+/modu-I-ps	hsa-mir-29c	CXorf21	1	0	0
tp53-wild_HPV+/modu-I-ps	hsa-mir-29c	CYSLTR1	1	0	0
tp53-wild_HPV+/modu-I-ps	hsa-mir-29c	CYTIP	1	0	0
tp53-wild_HPV+/modu-I-ps	hsa-mir-29c	DARC	1	0	0
tp53-wild_HPV+/modu-I-ps	hsa-mir-29c	DERL3	1	0	1
tp53-wild_HPV+/modu-I-ps	hsa-mir-29c	DNASE1L3	1	0	0
tp53-wild_HPV+/modu-I-ps	hsa-mir-29c	DOCK10	1	0	0
tp53-wild_HPV+/modu-I-ps	hsa-mir-29c	DOCK2	1	0	0
tp53-wild_HPV+/modu-I-ps	hsa-mir-29c	DOK3	1	0	0
tp53-wild_HPV+/modu-I-ps	hsa-mir-29c	DTHD1	1	0	0
tp53-wild_HPV+/modu-I-ps	hsa-mir-29c	EOMES	1	1	0
tp53-wild_HPV+/modu-I-ps	hsa-mir-29c	EVI2A	1	0	0
tp53-wild_HPV+/modu-I-ps	hsa-mir-29c	EVI2B	1	0	0
tp53-wild_HPV+/modu-I-ps	hsa-mir-29c	FAIM3	1	0	0
tp53-wild_HPV+/modu-I-ps	hsa-mir-29c	FAM107A	1	0	0
tp53-wild_HPV+/modu-I-ps	hsa-mir-29c	FAM78A	1	0	0
tp53-wild_HPV+/modu-I-ps	hsa-mir-29c	FASLG	1	0	0
tp53-wild_HPV+/modu-I-ps	hsa-mir-29c	FCRL3	1	0	0
tp53-wild_HPV+/modu-I-ps	hsa-mir-29c	FCRL5	1	0	0
tp53-wild_HPV+/modu-I-ps	hsa-mir-29c	FYN	1	0	0
tp53-wild_HPV+/modu-I-ps	hsa-mir-29c	GAB3	1	0	0
tp53-wild_HPV+/modu-I-ps	hsa-mir-29c	GFI1	1	0	0
tp53-wild_HPV+/modu-I-ps	hsa-mir-29c	GGTA1	1	0	0
tp53-wild_HPV+/modu-I-ps	hsa-mir-29c	GIMAP2	1	0	0
tp53-wild_HPV+/modu-I-ps	hsa-mir-29c	GNG7	1	0	0
tp53-wild_HPV+/modu-I-ps	hsa-mir-29c	GNGT2	1	0	0
tp53-wild_HPV+/modu-I-ps	hsa-mir-29c	GPR114	1	0	0
tp53-wild_HPV+/modu-I-ps	hsa-mir-29c	GPR171	1	0	0
tp53-wild_HPV+/modu-I-ps	hsa-mir-29c	GPR18	1	0	0
tp53-wild_HPV+/modu-I-ps	hsa-mir-29c	GPR65	1	0	0
tp53-wild_HPV+/modu-I-ps	hsa-mir-29c	GPR82	1	0	0
tp53-wild_HPV+/modu-I-ps	hsa-mir-29c	GPSM3	1	0	0
tp53-wild_HPV+/modu-I-ps	hsa-mir-29c	GRAP	1	0	0
tp53-wild_HPV+/modu-I-ps	hsa-mir-29c	GRAP2	1	0	0
tp53-wild_HPV+/modu-I-ps	hsa-mir-29c	GVIN1	1	0	0
tp53-wild_HPV+/modu-I-ps	hsa-mir-29c	GYPC	1	0	0
tp53-wild_HPV+/modu-I-ps	hsa-mir-29c	GZMA	1	0	0
tp53-wild_HPV+/modu-I-ps	hsa-mir-29c	GZMB	1	0	0
tp53-wild_HPV+/modu-I-ps	hsa-mir-29c	GZMH	1	0	0
tp53-wild_HPV+/modu-I-ps	hsa-mir-29c	GZMK	1	0	0
tp53-wild_HPV+/modu-I-ps	hsa-mir-29c	GZMM	1	0	0
tp53-wild_HPV+/modu-I-ps	hsa-mir-29c	HLA-DOB	1	0	0
tp53-wild_HPV+/modu-I-ps	hsa-mir-29c	HMHA1	1	0	0
tp53-wild_HPV+/modu-I-ps	hsa-mir-29c	HVCN1	1	0	0
tp53-wild_HPV+/modu-I-ps	hsa-mir-29c	ICOS	1	0	1
tp53-wild_HPV+/modu-I-ps	hsa-mir-29c	IKZF1	1	1	0
tp53-wild_HPV+/modu-I-ps	hsa-mir-29c	IL10RA	1	0	0
tp53-wild_HPV+/modu-I-ps	hsa-mir-29c	IL16	1	0	0
tp53-wild_HPV+/modu-I-ps	hsa-mir-29c	IL21R	1	0	1
tp53-wild_HPV+/modu-I-ps	hsa-mir-29c	IL2RB	1	0	0
tp53-wild_HPV+/modu-I-ps	hsa-mir-29c	IL2RG	1	0	0
tp53-wild_HPV+/modu-I-ps	hsa-mir-29c	IRF4	1	1	0
tp53-wild_HPV+/modu-I-ps	hsa-mir-29c	IRF8	1	1	0
tp53-wild_HPV+/modu-I-ps	hsa-mir-29c	ITGAL	1	0	0
tp53-wild_HPV+/modu-I-ps	hsa-mir-29c	ITK	1	0	0
tp53-wild_HPV+/modu-I-ps	hsa-mir-29c	ITM2A	1	0	0
tp53-wild_HPV+/modu-I-ps	hsa-mir-29c	JAK3	1	0	0
tp53-wild_HPV+/modu-I-ps	hsa-mir-29c	JAKMIP1	1	0	0
tp53-wild_HPV+/modu-I-ps	hsa-mir-29c	KCNA3	1	0	0
tp53-wild_HPV+/modu-I-ps	hsa-mir-29c	KCNAB2	1	0	0
tp53-wild_HPV+/modu-I-ps	hsa-mir-29c	KCNIP2	1	0	1
tp53-wild_HPV+/modu-I-ps	hsa-mir-29c	KIAA0125	1	0	0
tp53-wild_HPV+/modu-I-ps	hsa-mir-29c	KIAA0748	1	0	0
tp53-wild_HPV+/modu-I-ps	hsa-mir-29c	KLHL6	1	0	0
tp53-wild_HPV+/modu-I-ps	hsa-mir-29c	KLRB1	1	0	0
tp53-wild_HPV+/modu-I-ps	hsa-mir-29c	KLRD1	1	0	0
tp53-wild_HPV+/modu-I-ps	hsa-mir-29c	KLRK1	1	0	1
tp53-wild_HPV+/modu-I-ps	hsa-mir-29c	KMO	1	0	1
tp53-wild_HPV+/modu-I-ps	hsa-mir-29c	LAG3	1	0	0
tp53-wild_HPV+/modu-I-ps	hsa-mir-29c	LAT	1	0	0
tp53-wild_HPV+/modu-I-ps	hsa-mir-29c	LAT2	1	0	0
tp53-wild_HPV+/modu-I-ps	hsa-mir-29c	LAX1	1	0	0
tp53-wild_HPV+/modu-I-ps	hsa-mir-29c	LCK	1	0	0
tp53-wild_HPV+/modu-I-ps	hsa-mir-29c	LCP2	1	0	0
tp53-wild_HPV+/modu-I-ps	hsa-mir-29c	LILRB1	1	0	0
tp53-wild_HPV+/modu-I-ps	hsa-mir-29c	LIMD2	1	0	0
tp53-wild_HPV+/modu-I-ps	hsa-mir-29c	LIME1	1	0	0
tp53-wild_HPV+/modu-I-ps	hsa-mir-29c	LOC100188949	1	0	0
tp53-wild_HPV+/modu-I-ps	hsa-mir-29c	LOC100233209	1	0	0
tp53-wild_HPV+/modu-I-ps	hsa-mir-29c	LOC283663	1	0	0
tp53-wild_HPV+/modu-I-ps	hsa-mir-29c	LOC606724	1	0	0
tp53-wild_HPV+/modu-I-ps	hsa-mir-29c	LOC96610	1	0	0
tp53-wild_HPV+/modu-I-ps	hsa-mir-29c	LPXN	1	0	0
tp53-wild_HPV+/modu-I-ps	hsa-mir-29c	LTA	1	0	0
tp53-wild_HPV+/modu-I-ps	hsa-mir-29c	LTB	1	0	0
tp53-wild_HPV+/modu-I-ps	hsa-mir-29c	LY9	1	0	0
tp53-wild_HPV+/modu-I-ps	hsa-mir-29c	LYL1	1	0	0
tp53-wild_HPV+/modu-I-ps	hsa-mir-29c	LYZ	1	0	0
tp53-wild_HPV+/modu-I-ps	hsa-mir-29c	MAP4K1	1	0	0
tp53-wild_HPV+/modu-I-ps	hsa-mir-29c	MCART6	1	0	0
tp53-wild_HPV+/modu-I-ps	hsa-mir-29c	MEF2B	1	1	0
tp53-wild_HPV+/modu-I-ps	hsa-mir-29c	MGAT4A	1	0	1
tp53-wild_HPV+/modu-I-ps	hsa-mir-29c	MGC29506	1	0	0
tp53-wild_HPV+/modu-I-ps	hsa-mir-29c	MIAT	1	0	0
tp53-wild_HPV+/modu-I-ps	hsa-mir-29c	MIR155HG	1	0	0
tp53-wild_HPV+/modu-I-ps	hsa-mir-29c	MS4A1	1	0	0
tp53-wild_HPV+/modu-I-ps	hsa-mir-29c	N4BP2L1	1	0	1
tp53-wild_HPV+/modu-I-ps	hsa-mir-29c	NAAA	1	0	0
tp53-wild_HPV+/modu-I-ps	hsa-mir-29c	NCF1	1	0	0
tp53-wild_HPV+/modu-I-ps	hsa-mir-29c	NCF1B	1	0	0
tp53-wild_HPV+/modu-I-ps	hsa-mir-29c	NCF1C	1	0	0
tp53-wild_HPV+/modu-I-ps	hsa-mir-29c	NCKAP1L	1	0	0
tp53-wild_HPV+/modu-I-ps	hsa-mir-29c	NCR3	1	0	0
tp53-wild_HPV+/modu-I-ps	hsa-mir-29c	NKG7	1	0	0
tp53-wild_HPV+/modu-I-ps	hsa-mir-29c	NLRC3	1	0	0
tp53-wild_HPV+/modu-I-ps	hsa-mir-29c	P2RY10	1	0	0
tp53-wild_HPV+/modu-I-ps	hsa-mir-29c	P2RY8	1	0	0
tp53-wild_HPV+/modu-I-ps	hsa-mir-29c	PARP15	1	0	0
tp53-wild_HPV+/modu-I-ps	hsa-mir-29c	PARVG	1	0	0
tp53-wild_HPV+/modu-I-ps	hsa-mir-29c	PDCD1	1	0	0
tp53-wild_HPV+/modu-I-ps	hsa-mir-29c	PDE6G	1	0	0
tp53-wild_HPV+/modu-I-ps	hsa-mir-29c	PIK3AP1	1	0	0
tp53-wild_HPV+/modu-I-ps	hsa-mir-29c	PIK3CG	1	0	0
tp53-wild_HPV+/modu-I-ps	hsa-mir-29c	PIK3R5	1	0	1
tp53-wild_HPV+/modu-I-ps	hsa-mir-29c	PIK3R6	1	0	0
tp53-wild_HPV+/modu-I-ps	hsa-mir-29c	PIM2	1	0	0
tp53-wild_HPV+/modu-I-ps	hsa-mir-29c	PLA2G2D	1	0	0
tp53-wild_HPV+/modu-I-ps	hsa-mir-29c	PLCB2	1	0	0
tp53-wild_HPV+/modu-I-ps	hsa-mir-29c	PLEK	1	0	0
tp53-wild_HPV+/modu-I-ps	hsa-mir-29c	POU2AF1	1	0	1
tp53-wild_HPV+/modu-I-ps	hsa-mir-29c	POU2F2	1	1	1
tp53-wild_HPV+/modu-I-ps	hsa-mir-29c	PPP1R16B	1	0	1
tp53-wild_HPV+/modu-I-ps	hsa-mir-29c	PREX1	1	0	0
tp53-wild_HPV+/modu-I-ps	hsa-mir-29c	PRF1	1	0	0
tp53-wild_HPV+/modu-I-ps	hsa-mir-29c	PRKCB	1	0	1
tp53-wild_HPV+/modu-I-ps	hsa-mir-29c	PSTPIP1	1	0	0
tp53-wild_HPV+/modu-I-ps	hsa-mir-29c	PTGDS	1	0	0
tp53-wild_HPV+/modu-I-ps	hsa-mir-29c	PTPN22	1	0	0
tp53-wild_HPV+/modu-I-ps	hsa-mir-29c	PTPN7	1	0	1
tp53-wild_HPV+/modu-I-ps	hsa-mir-29c	PTPRC	1	0	0
tp53-wild_HPV+/modu-I-ps	hsa-mir-29c	PTPRCAP	1	0	0
tp53-wild_HPV+/modu-I-ps	hsa-mir-29c	PVRIG	1	0	0
tp53-wild_HPV+/modu-I-ps	hsa-mir-29c	PYHIN1	1	0	0
tp53-wild_HPV+/modu-I-ps	hsa-mir-29c	RAB33A	1	0	0
tp53-wild_HPV+/modu-I-ps	hsa-mir-29c	RAB37	1	0	0
tp53-wild_HPV+/modu-I-ps	hsa-mir-29c	RAB39B	1	0	0
tp53-wild_HPV+/modu-I-ps	hsa-mir-29c	RASAL3	1	0	0
tp53-wild_HPV+/modu-I-ps	hsa-mir-29c	RHOH	1	0	0
tp53-wild_HPV+/modu-I-ps	hsa-mir-29c	RLTPR	1	0	0
tp53-wild_HPV+/modu-I-ps	hsa-mir-29c	RNF125	1	0	0
tp53-wild_HPV+/modu-I-ps	hsa-mir-29c	RUNDC2C	1	0	0
tp53-wild_HPV+/modu-I-ps	hsa-mir-29c	S1PR4	1	0	0
tp53-wild_HPV+/modu-I-ps	hsa-mir-29c	SAMD3	1	0	0
tp53-wild_HPV+/modu-I-ps	hsa-mir-29c	SAMSN1	1	0	0
tp53-wild_HPV+/modu-I-ps	hsa-mir-29c	SASH3	1	0	0
tp53-wild_HPV+/modu-I-ps	hsa-mir-29c	SELL	1	0	0
tp53-wild_HPV+/modu-I-ps	hsa-mir-29c	SELPLG	1	0	0
tp53-wild_HPV+/modu-I-ps	hsa-mir-29c	SH2D1A	1	0	0
tp53-wild_HPV+/modu-I-ps	hsa-mir-29c	SH2D3C	1	0	0
tp53-wild_HPV+/modu-I-ps	hsa-mir-29c	SIGLEC10	1	0	0
tp53-wild_HPV+/modu-I-ps	hsa-mir-29c	SIRPG	1	0	0
tp53-wild_HPV+/modu-I-ps	hsa-mir-29c	SIT1	1	0	0
tp53-wild_HPV+/modu-I-ps	hsa-mir-29c	SLA	1	0	0
tp53-wild_HPV+/modu-I-ps	hsa-mir-29c	SLA2	1	0	1
tp53-wild_HPV+/modu-I-ps	hsa-mir-29c	SLAMF1	1	0	0
tp53-wild_HPV+/modu-I-ps	hsa-mir-29c	SLAMF6	1	0	0
tp53-wild_HPV+/modu-I-ps	hsa-mir-29c	SLAMF7	1	0	0
tp53-wild_HPV+/modu-I-ps	hsa-mir-29c	SMPD3	1	0	1
tp53-wild_HPV+/modu-I-ps	hsa-mir-29c	SNX20	1	0	0
tp53-wild_HPV+/modu-I-ps	hsa-mir-29c	SOCS1	1	0	1
tp53-wild_HPV+/modu-I-ps	hsa-mir-29c	SP140	1	1	0
tp53-wild_HPV+/modu-I-ps	hsa-mir-29c	SP4	1	1	0
tp53-wild_HPV+/modu-I-ps	hsa-mir-29c	SPIB	1	1	0
tp53-wild_HPV+/modu-I-ps	hsa-mir-29c	SPNS3	1	0	0
tp53-wild_HPV+/modu-I-ps	hsa-mir-29c	SPOCK2	1	0	0
tp53-wild_HPV+/modu-I-ps	hsa-mir-29c	SRGN	1	0	0
tp53-wild_HPV+/modu-I-ps	hsa-mir-29c	ST8SIA4	1	0	0
tp53-wild_HPV+/modu-I-ps	hsa-mir-29c	STAMBPL1	1	0	0
tp53-wild_HPV+/modu-I-ps	hsa-mir-29c	STAT4	1	1	0
tp53-wild_HPV+/modu-I-ps	hsa-mir-29c	TAGAP	1	0	0
tp53-wild_HPV+/modu-I-ps	hsa-mir-29c	TARP	1	0	0
tp53-wild_HPV+/modu-I-ps	hsa-mir-29c	TBC1D10C	1	0	0
tp53-wild_HPV+/modu-I-ps	hsa-mir-29c	TBX21	1	1	1
tp53-wild_HPV+/modu-I-ps	hsa-mir-29c	TFEC	1	1	1
tp53-wild_HPV+/modu-I-ps	hsa-mir-29c	THEMIS	1	0	0
tp53-wild_HPV+/modu-I-ps	hsa-mir-29c	TIFAB	1	0	0
tp53-wild_HPV+/modu-I-ps	hsa-mir-29c	TIGIT	1	0	0
tp53-wild_HPV+/modu-I-ps	hsa-mir-29c	TLR10	1	0	0
tp53-wild_HPV+/modu-I-ps	hsa-mir-29c	TLR9	1	0	0
tp53-wild_HPV+/modu-I-ps	hsa-mir-29c	TMC8	1	0	0
tp53-wild_HPV+/modu-I-ps	hsa-mir-29c	TMEM149	1	0	0
tp53-wild_HPV+/modu-I-ps	hsa-mir-29c	TMEM156	1	0	0
tp53-wild_HPV+/modu-I-ps	hsa-mir-29c	TNFAIP8L2	1	0	0
tp53-wild_HPV+/modu-I-ps	hsa-mir-29c	TNFRSF17	1	0	0
tp53-wild_HPV+/modu-I-ps	hsa-mir-29c	TNFSF8	1	0	0
tp53-wild_HPV+/modu-I-ps	hsa-mir-29c	TOX	1	0	0
tp53-wild_HPV+/modu-I-ps	hsa-mir-29c	TRAF3IP3	1	0	0
tp53-wild_HPV+/modu-I-ps	hsa-mir-29c	TRAT1	1	0	0
tp53-wild_HPV+/modu-I-ps	hsa-mir-29c	TXK	1	0	1
tp53-wild_HPV+/modu-I-ps	hsa-mir-29c	UBASH3A	1	0	0
tp53-wild_HPV+/modu-I-ps	hsa-mir-29c	VAMP1	1	0	0
tp53-wild_HPV+/modu-I-ps	hsa-mir-29c	WAS	1	0	0
tp53-wild_HPV+/modu-I-ps	hsa-mir-29c	WDFY4	1	0	0
tp53-wild_HPV+/modu-I-ps	hsa-mir-29c	WIPF1	1	0	0
tp53-wild_HPV+/modu-I-ps	hsa-mir-29c	XCL2	1	0	0
tp53-wild_HPV+/modu-I-ps	hsa-mir-29c	ZAP70	1	0	0
tp53-wild_HPV+/modu-I-ps	hsa-mir-29c	ZBP1	1	0	0
tp53-wild_HPV+/modu-I-ps	hsa-mir-29c	ZFYVE28	1	0	1
tp53-wild_HPV+/modu-I-ps	hsa-mir-29c	ZNF540	1	0	0
tp53-wild_HPV+/modu-I-ps	hsa-mir-29c	ZNF583	1	0	0
tp53-wild_HPV+/modu-I-ps	hsa-mir-29c	ZNF596	1	0	0
tp53-wild_HPV+/modu-I-ps	hsa-mir-29c	ZNF671	1	0	0
tp53-wild_HPV+/modu-I-ps	hsa-mir-29c	ZNF737	1	0	0
tp53-wild_HPV+/modu-I-ps	hsa-mir-29c	ZNF781	1	0	0
tp53-wild_HPV+/modu-I-ps	hsa-mir-29c	ZNF831	1	0	0
tp53-wild_HPV+/modu-I-ps	hsa-mir-29c	ZSCAN16	1	1	0
tp53-wild_HPV+/modu-I-ps	hsa-mir-625	2014-03-01	1	0	0
tp53-wild_HPV+/modu-I-ps	hsa-mir-625	2014-09-01	1	0	0
tp53-wild_HPV+/modu-I-ps	hsa-mir-625	ACAP1	1	0	0
tp53-wild_HPV+/modu-I-ps	hsa-mir-625	ACBD7	1	0	1
tp53-wild_HPV+/modu-I-ps	hsa-mir-625	ACY3	1	0	0
tp53-wild_HPV+/modu-I-ps	hsa-mir-625	ADAMDEC1	1	0	0
tp53-wild_HPV+/modu-I-ps	hsa-mir-625	ADORA2A	1	0	0
tp53-wild_HPV+/modu-I-ps	hsa-mir-625	AGAP2	1	0	1
tp53-wild_HPV+/modu-I-ps	hsa-mir-625	AKAP5	1	0	1
tp53-wild_HPV+/modu-I-ps	hsa-mir-625	AKNA	1	0	1
tp53-wild_HPV+/modu-I-ps	hsa-mir-625	ANKRD58	1	0	0
tp53-wild_HPV+/modu-I-ps	hsa-mir-625	APOBEC3D	1	0	1
tp53-wild_HPV+/modu-I-ps	hsa-mir-625	APOBEC3G	1	0	0
tp53-wild_HPV+/modu-I-ps	hsa-mir-625	APOBEC3H	1	0	0
tp53-wild_HPV+/modu-I-ps	hsa-mir-625	APOC1	1	0	0
tp53-wild_HPV+/modu-I-ps	hsa-mir-625	APOE	1	0	0
tp53-wild_HPV+/modu-I-ps	hsa-mir-625	ARHGAP15	1	0	0
tp53-wild_HPV+/modu-I-ps	hsa-mir-625	ARHGAP25	1	0	0
tp53-wild_HPV+/modu-I-ps	hsa-mir-625	ARHGAP30	1	0	0
tp53-wild_HPV+/modu-I-ps	hsa-mir-625	ARHGAP9	1	0	0
tp53-wild_HPV+/modu-I-ps	hsa-mir-625	B2M	1	0	0
tp53-wild_HPV+/modu-I-ps	hsa-mir-625	BIN2	1	0	0
tp53-wild_HPV+/modu-I-ps	hsa-mir-625	BTK	1	0	0
tp53-wild_HPV+/modu-I-ps	hsa-mir-625	BTLA	1	0	0
tp53-wild_HPV+/modu-I-ps	hsa-mir-625	C11orf21	1	0	0
tp53-wild_HPV+/modu-I-ps	hsa-mir-625	C13orf18	1	0	0
tp53-wild_HPV+/modu-I-ps	hsa-mir-625	C16orf54	1	0	0
tp53-wild_HPV+/modu-I-ps	hsa-mir-625	C19orf38	1	0	1
tp53-wild_HPV+/modu-I-ps	hsa-mir-625	C1orf38	1	0	0
tp53-wild_HPV+/modu-I-ps	hsa-mir-625	C2	1	0	0
tp53-wild_HPV+/modu-I-ps	hsa-mir-625	C2orf88	1	0	0
tp53-wild_HPV+/modu-I-ps	hsa-mir-625	CCL19	1	0	0
tp53-wild_HPV+/modu-I-ps	hsa-mir-625	CCL4	1	0	0
tp53-wild_HPV+/modu-I-ps	hsa-mir-625	CCL5	1	0	0
tp53-wild_HPV+/modu-I-ps	hsa-mir-625	CCR1	1	0	0
tp53-wild_HPV+/modu-I-ps	hsa-mir-625	CCR5	1	0	0
tp53-wild_HPV+/modu-I-ps	hsa-mir-625	CCR7	1	0	0
tp53-wild_HPV+/modu-I-ps	hsa-mir-625	CD180	1	0	0
tp53-wild_HPV+/modu-I-ps	hsa-mir-625	CD2	1	0	0
tp53-wild_HPV+/modu-I-ps	hsa-mir-625	CD200R1	1	0	0
tp53-wild_HPV+/modu-I-ps	hsa-mir-625	CD226	1	0	0
tp53-wild_HPV+/modu-I-ps	hsa-mir-625	CD247	1	0	0
tp53-wild_HPV+/modu-I-ps	hsa-mir-625	CD27	1	0	0
tp53-wild_HPV+/modu-I-ps	hsa-mir-625	CD28	1	0	0
tp53-wild_HPV+/modu-I-ps	hsa-mir-625	CD300A	1	0	0
tp53-wild_HPV+/modu-I-ps	hsa-mir-625	CD300LF	1	0	0
tp53-wild_HPV+/modu-I-ps	hsa-mir-625	CD37	1	0	0
tp53-wild_HPV+/modu-I-ps	hsa-mir-625	CD3D	1	0	0
tp53-wild_HPV+/modu-I-ps	hsa-mir-625	CD3E	1	0	1
tp53-wild_HPV+/modu-I-ps	hsa-mir-625	CD3G	1	0	0
tp53-wild_HPV+/modu-I-ps	hsa-mir-625	CD4	1	0	0
tp53-wild_HPV+/modu-I-ps	hsa-mir-625	CD48	1	0	0
tp53-wild_HPV+/modu-I-ps	hsa-mir-625	CD52	1	0	0
tp53-wild_HPV+/modu-I-ps	hsa-mir-625	CD53	1	0	0
tp53-wild_HPV+/modu-I-ps	hsa-mir-625	CD6	1	0	0
tp53-wild_HPV+/modu-I-ps	hsa-mir-625	CD7	1	0	1
tp53-wild_HPV+/modu-I-ps	hsa-mir-625	CD72	1	0	0
tp53-wild_HPV+/modu-I-ps	hsa-mir-625	CD80	1	0	1
tp53-wild_HPV+/modu-I-ps	hsa-mir-625	CD84	1	0	1
tp53-wild_HPV+/modu-I-ps	hsa-mir-625	CD86	1	0	0
tp53-wild_HPV+/modu-I-ps	hsa-mir-625	CD8A	1	0	0
tp53-wild_HPV+/modu-I-ps	hsa-mir-625	CD8B	1	0	0
tp53-wild_HPV+/modu-I-ps	hsa-mir-625	CD96	1	0	0
tp53-wild_HPV+/modu-I-ps	hsa-mir-625	CEP120	1	0	0
tp53-wild_HPV+/modu-I-ps	hsa-mir-625	CERKL	1	0	0
tp53-wild_HPV+/modu-I-ps	hsa-mir-625	CIITA	1	0	0
tp53-wild_HPV+/modu-I-ps	hsa-mir-625	CLEC10A	1	0	0
tp53-wild_HPV+/modu-I-ps	hsa-mir-625	CLEC4A	1	0	0
tp53-wild_HPV+/modu-I-ps	hsa-mir-625	CLECL1	1	0	1
tp53-wild_HPV+/modu-I-ps	hsa-mir-625	CLGN	1	0	0
tp53-wild_HPV+/modu-I-ps	hsa-mir-625	CMKLR1	1	0	0
tp53-wild_HPV+/modu-I-ps	hsa-mir-625	CORO1A	1	0	0
tp53-wild_HPV+/modu-I-ps	hsa-mir-625	COTL1	1	0	0
tp53-wild_HPV+/modu-I-ps	hsa-mir-625	CRTAM	1	0	0
tp53-wild_HPV+/modu-I-ps	hsa-mir-625	CST7	1	0	0
tp53-wild_HPV+/modu-I-ps	hsa-mir-625	CTLA4	1	0	0
tp53-wild_HPV+/modu-I-ps	hsa-mir-625	CXCL13	1	0	0
tp53-wild_HPV+/modu-I-ps	hsa-mir-625	CXCL9	1	0	0
tp53-wild_HPV+/modu-I-ps	hsa-mir-625	CXCR2P1	1	0	0
tp53-wild_HPV+/modu-I-ps	hsa-mir-625	CXCR3	1	0	0
tp53-wild_HPV+/modu-I-ps	hsa-mir-625	CXCR4	1	0	0
tp53-wild_HPV+/modu-I-ps	hsa-mir-625	CXCR6	1	0	0
tp53-wild_HPV+/modu-I-ps	hsa-mir-625	CXorf21	1	0	0
tp53-wild_HPV+/modu-I-ps	hsa-mir-625	CYBB	1	0	0
tp53-wild_HPV+/modu-I-ps	hsa-mir-625	CYTH4	1	0	1
tp53-wild_HPV+/modu-I-ps	hsa-mir-625	CYTIP	1	0	0
tp53-wild_HPV+/modu-I-ps	hsa-mir-625	DERL3	1	0	0
tp53-wild_HPV+/modu-I-ps	hsa-mir-625	DOCK10	1	0	0
tp53-wild_HPV+/modu-I-ps	hsa-mir-625	DOCK2	1	0	0
tp53-wild_HPV+/modu-I-ps	hsa-mir-625	DOK2	1	0	0
tp53-wild_HPV+/modu-I-ps	hsa-mir-625	DOK3	1	0	1
tp53-wild_HPV+/modu-I-ps	hsa-mir-625	EOMES	1	1	0
tp53-wild_HPV+/modu-I-ps	hsa-mir-625	ETS1	1	1	1
tp53-wild_HPV+/modu-I-ps	hsa-mir-625	EVI2A	1	0	0
tp53-wild_HPV+/modu-I-ps	hsa-mir-625	EVI2B	1	0	0
tp53-wild_HPV+/modu-I-ps	hsa-mir-625	FAM113B	1	0	0
tp53-wild_HPV+/modu-I-ps	hsa-mir-625	FAM159A	1	0	0
tp53-wild_HPV+/modu-I-ps	hsa-mir-625	FAM26F	1	0	0
tp53-wild_HPV+/modu-I-ps	hsa-mir-625	FAM78A	1	0	1
tp53-wild_HPV+/modu-I-ps	hsa-mir-625	FASLG	1	0	0
tp53-wild_HPV+/modu-I-ps	hsa-mir-625	FBXO43	1	0	1
tp53-wild_HPV+/modu-I-ps	hsa-mir-625	FCER1G	1	0	0
tp53-wild_HPV+/modu-I-ps	hsa-mir-625	FCGR1A	1	0	0
tp53-wild_HPV+/modu-I-ps	hsa-mir-625	FCRL3	1	0	0
tp53-wild_HPV+/modu-I-ps	hsa-mir-625	FERMT3	1	0	1
tp53-wild_HPV+/modu-I-ps	hsa-mir-625	FMNL1	1	0	1
tp53-wild_HPV+/modu-I-ps	hsa-mir-625	FOXP3	1	1	1
tp53-wild_HPV+/modu-I-ps	hsa-mir-625	FSD1	1	0	0
tp53-wild_HPV+/modu-I-ps	hsa-mir-625	FYB	1	0	0
tp53-wild_HPV+/modu-I-ps	hsa-mir-625	FYN	1	0	0
tp53-wild_HPV+/modu-I-ps	hsa-mir-625	GAB3	1	0	0
tp53-wild_HPV+/modu-I-ps	hsa-mir-625	GBP4	1	0	1
tp53-wild_HPV+/modu-I-ps	hsa-mir-625	GCET2	1	0	1
tp53-wild_HPV+/modu-I-ps	hsa-mir-625	GFI1	1	0	0
tp53-wild_HPV+/modu-I-ps	hsa-mir-625	GGTA1	1	0	0
tp53-wild_HPV+/modu-I-ps	hsa-mir-625	GIMAP2	1	0	0
tp53-wild_HPV+/modu-I-ps	hsa-mir-625	GNGT2	1	0	0
tp53-wild_HPV+/modu-I-ps	hsa-mir-625	GPR114	1	0	0
tp53-wild_HPV+/modu-I-ps	hsa-mir-625	GPR171	1	0	0
tp53-wild_HPV+/modu-I-ps	hsa-mir-625	GPR18	1	0	0
tp53-wild_HPV+/modu-I-ps	hsa-mir-625	GPR65	1	0	0
tp53-wild_HPV+/modu-I-ps	hsa-mir-625	GPR82	1	0	0
tp53-wild_HPV+/modu-I-ps	hsa-mir-625	GPR84	1	0	0
tp53-wild_HPV+/modu-I-ps	hsa-mir-625	GPSM3	1	0	0
tp53-wild_HPV+/modu-I-ps	hsa-mir-625	GRAP	1	0	1
tp53-wild_HPV+/modu-I-ps	hsa-mir-625	GRAP2	1	0	0
tp53-wild_HPV+/modu-I-ps	hsa-mir-625	GVIN1	1	0	0
tp53-wild_HPV+/modu-I-ps	hsa-mir-625	GYPC	1	0	1
tp53-wild_HPV+/modu-I-ps	hsa-mir-625	GZMA	1	0	0
tp53-wild_HPV+/modu-I-ps	hsa-mir-625	GZMB	1	0	0
tp53-wild_HPV+/modu-I-ps	hsa-mir-625	GZMH	1	0	0
tp53-wild_HPV+/modu-I-ps	hsa-mir-625	GZMK	1	0	0
tp53-wild_HPV+/modu-I-ps	hsa-mir-625	GZMM	1	0	0
tp53-wild_HPV+/modu-I-ps	hsa-mir-625	HAVCR2	1	0	0
tp53-wild_HPV+/modu-I-ps	hsa-mir-625	HCG27	1	0	0
tp53-wild_HPV+/modu-I-ps	hsa-mir-625	HCK	1	0	0
tp53-wild_HPV+/modu-I-ps	hsa-mir-625	HCLS1	1	0	0
tp53-wild_HPV+/modu-I-ps	hsa-mir-625	HHEX	1	1	1
tp53-wild_HPV+/modu-I-ps	hsa-mir-625	HLA-DMB	1	0	0
tp53-wild_HPV+/modu-I-ps	hsa-mir-625	HLA-DOB	1	0	0
tp53-wild_HPV+/modu-I-ps	hsa-mir-625	HLA-DPA1	1	0	0
tp53-wild_HPV+/modu-I-ps	hsa-mir-625	HLA-L	1	0	0
tp53-wild_HPV+/modu-I-ps	hsa-mir-625	HMHA1	1	0	1
tp53-wild_HPV+/modu-I-ps	hsa-mir-625	HSH2D	1	0	0
tp53-wild_HPV+/modu-I-ps	hsa-mir-625	HVCN1	1	0	0
tp53-wild_HPV+/modu-I-ps	hsa-mir-625	ICOS	1	0	0
tp53-wild_HPV+/modu-I-ps	hsa-mir-625	IFI30	1	0	0
tp53-wild_HPV+/modu-I-ps	hsa-mir-625	IGSF6	1	0	0
tp53-wild_HPV+/modu-I-ps	hsa-mir-625	IKZF1	1	1	0
tp53-wild_HPV+/modu-I-ps	hsa-mir-625	IL10RA	1	0	0
tp53-wild_HPV+/modu-I-ps	hsa-mir-625	IL12RB1	1	0	0
tp53-wild_HPV+/modu-I-ps	hsa-mir-625	IL16	1	0	0
tp53-wild_HPV+/modu-I-ps	hsa-mir-625	IL18BP	1	0	1
tp53-wild_HPV+/modu-I-ps	hsa-mir-625	IL21R	1	0	0
tp53-wild_HPV+/modu-I-ps	hsa-mir-625	IL2RA	1	0	0
tp53-wild_HPV+/modu-I-ps	hsa-mir-625	IL2RB	1	0	0
tp53-wild_HPV+/modu-I-ps	hsa-mir-625	IL2RG	1	0	0
tp53-wild_HPV+/modu-I-ps	hsa-mir-625	IL4I1	1	0	0
tp53-wild_HPV+/modu-I-ps	hsa-mir-625	IPCEF1	1	0	1
tp53-wild_HPV+/modu-I-ps	hsa-mir-625	IRF4	1	1	1
tp53-wild_HPV+/modu-I-ps	hsa-mir-625	IRF8	1	1	0
tp53-wild_HPV+/modu-I-ps	hsa-mir-625	ITGA4	1	0	0
tp53-wild_HPV+/modu-I-ps	hsa-mir-625	ITGAL	1	0	0
tp53-wild_HPV+/modu-I-ps	hsa-mir-625	ITGB2	1	0	0
tp53-wild_HPV+/modu-I-ps	hsa-mir-625	ITK	1	0	0
tp53-wild_HPV+/modu-I-ps	hsa-mir-625	ITM2A	1	0	0
tp53-wild_HPV+/modu-I-ps	hsa-mir-625	JAK3	1	0	0
tp53-wild_HPV+/modu-I-ps	hsa-mir-625	JAKMIP1	1	0	0
tp53-wild_HPV+/modu-I-ps	hsa-mir-625	KCNAB2	1	0	0
tp53-wild_HPV+/modu-I-ps	hsa-mir-625	KIAA0748	1	0	0
tp53-wild_HPV+/modu-I-ps	hsa-mir-625	KLHL6	1	0	0
tp53-wild_HPV+/modu-I-ps	hsa-mir-625	KLRB1	1	0	0
tp53-wild_HPV+/modu-I-ps	hsa-mir-625	KLRD1	1	0	0
tp53-wild_HPV+/modu-I-ps	hsa-mir-625	KLRK1	1	0	0
tp53-wild_HPV+/modu-I-ps	hsa-mir-625	KMO	1	0	0
tp53-wild_HPV+/modu-I-ps	hsa-mir-625	LAG3	1	0	0
tp53-wild_HPV+/modu-I-ps	hsa-mir-625	LAIR1	1	0	0
tp53-wild_HPV+/modu-I-ps	hsa-mir-625	LAPTM5	1	0	0
tp53-wild_HPV+/modu-I-ps	hsa-mir-625	LAT	1	0	0
tp53-wild_HPV+/modu-I-ps	hsa-mir-625	LAT2	1	0	0
tp53-wild_HPV+/modu-I-ps	hsa-mir-625	LCK	1	0	0
tp53-wild_HPV+/modu-I-ps	hsa-mir-625	LCP1	1	0	1
tp53-wild_HPV+/modu-I-ps	hsa-mir-625	LCP2	1	0	0
tp53-wild_HPV+/modu-I-ps	hsa-mir-625	LILRB1	1	0	0
tp53-wild_HPV+/modu-I-ps	hsa-mir-625	LILRB4	1	0	0
tp53-wild_HPV+/modu-I-ps	hsa-mir-625	LIMD2	1	0	0
tp53-wild_HPV+/modu-I-ps	hsa-mir-625	LIME1	1	0	0
tp53-wild_HPV+/modu-I-ps	hsa-mir-625	LOC100128191	1	0	0
tp53-wild_HPV+/modu-I-ps	hsa-mir-625	LOC100188949	1	0	0
tp53-wild_HPV+/modu-I-ps	hsa-mir-625	LOC100233209	1	0	0
tp53-wild_HPV+/modu-I-ps	hsa-mir-625	LOC606724	1	0	0
tp53-wild_HPV+/modu-I-ps	hsa-mir-625	LPXN	1	0	0
tp53-wild_HPV+/modu-I-ps	hsa-mir-625	LRRC33	1	0	0
tp53-wild_HPV+/modu-I-ps	hsa-mir-625	LTA	1	0	0
tp53-wild_HPV+/modu-I-ps	hsa-mir-625	LTB	1	0	0
tp53-wild_HPV+/modu-I-ps	hsa-mir-625	LY9	1	0	0
tp53-wild_HPV+/modu-I-ps	hsa-mir-625	LYL1	1	0	0
tp53-wild_HPV+/modu-I-ps	hsa-mir-625	MAP4K1	1	0	1
tp53-wild_HPV+/modu-I-ps	hsa-mir-625	MCART6	1	0	1
tp53-wild_HPV+/modu-I-ps	hsa-mir-625	MDM1	1	0	0
tp53-wild_HPV+/modu-I-ps	hsa-mir-625	MIR155HG	1	0	0
tp53-wild_HPV+/modu-I-ps	hsa-mir-625	MOSC2	1	0	0
tp53-wild_HPV+/modu-I-ps	hsa-mir-625	MS4A7	1	0	0
tp53-wild_HPV+/modu-I-ps	hsa-mir-625	MYBL1	1	0	0
tp53-wild_HPV+/modu-I-ps	hsa-mir-625	MYL5	1	0	0
tp53-wild_HPV+/modu-I-ps	hsa-mir-625	MYO1F	1	0	0
tp53-wild_HPV+/modu-I-ps	hsa-mir-625	N4BP2L1	1	0	0
tp53-wild_HPV+/modu-I-ps	hsa-mir-625	NAAA	1	0	1
tp53-wild_HPV+/modu-I-ps	hsa-mir-625	NCF1	1	0	0
tp53-wild_HPV+/modu-I-ps	hsa-mir-625	NCF1B	1	0	0
tp53-wild_HPV+/modu-I-ps	hsa-mir-625	NCF1C	1	0	0
tp53-wild_HPV+/modu-I-ps	hsa-mir-625	NCKAP1L	1	0	0
tp53-wild_HPV+/modu-I-ps	hsa-mir-625	NCR3	1	0	0
tp53-wild_HPV+/modu-I-ps	hsa-mir-625	NKG7	1	0	0
tp53-wild_HPV+/modu-I-ps	hsa-mir-625	NLRC3	1	0	0
tp53-wild_HPV+/modu-I-ps	hsa-mir-625	P2RY10	1	0	0
tp53-wild_HPV+/modu-I-ps	hsa-mir-625	P2RY8	1	0	1
tp53-wild_HPV+/modu-I-ps	hsa-mir-625	PARP15	1	0	0
tp53-wild_HPV+/modu-I-ps	hsa-mir-625	PARVG	1	0	0
tp53-wild_HPV+/modu-I-ps	hsa-mir-625	PDCD1	1	0	1
tp53-wild_HPV+/modu-I-ps	hsa-mir-625	PDE6G	1	0	0
tp53-wild_HPV+/modu-I-ps	hsa-mir-625	PIK3AP1	1	0	1
tp53-wild_HPV+/modu-I-ps	hsa-mir-625	PIK3R5	1	0	0
tp53-wild_HPV+/modu-I-ps	hsa-mir-625	PIK3R6	1	0	0
tp53-wild_HPV+/modu-I-ps	hsa-mir-625	PLA2G2D	1	0	1
tp53-wild_HPV+/modu-I-ps	hsa-mir-625	PLCB2	1	0	1
tp53-wild_HPV+/modu-I-ps	hsa-mir-625	PLEK	1	0	1
tp53-wild_HPV+/modu-I-ps	hsa-mir-625	POU2F2	1	1	0
tp53-wild_HPV+/modu-I-ps	hsa-mir-625	PPP1R16B	1	0	0
tp53-wild_HPV+/modu-I-ps	hsa-mir-625	PREX1	1	0	1
tp53-wild_HPV+/modu-I-ps	hsa-mir-625	PRF1	1	0	0
tp53-wild_HPV+/modu-I-ps	hsa-mir-625	PRKCB	1	0	0
tp53-wild_HPV+/modu-I-ps	hsa-mir-625	PSMB9	1	0	0
tp53-wild_HPV+/modu-I-ps	hsa-mir-625	PSTPIP1	1	0	1
tp53-wild_HPV+/modu-I-ps	hsa-mir-625	PTPN22	1	0	0
tp53-wild_HPV+/modu-I-ps	hsa-mir-625	PTPN7	1	0	0
tp53-wild_HPV+/modu-I-ps	hsa-mir-625	PTPRC	1	0	0
tp53-wild_HPV+/modu-I-ps	hsa-mir-625	PTPRCAP	1	0	0
tp53-wild_HPV+/modu-I-ps	hsa-mir-625	PTPRJ	1	0	1
tp53-wild_HPV+/modu-I-ps	hsa-mir-625	PVRIG	1	0	1
tp53-wild_HPV+/modu-I-ps	hsa-mir-625	PYHIN1	1	0	0
tp53-wild_HPV+/modu-I-ps	hsa-mir-625	RAB33A	1	0	0
tp53-wild_HPV+/modu-I-ps	hsa-mir-625	RAB37	1	0	1
tp53-wild_HPV+/modu-I-ps	hsa-mir-625	RAB39B	1	0	0
tp53-wild_HPV+/modu-I-ps	hsa-mir-625	RAB42	1	0	0
tp53-wild_HPV+/modu-I-ps	hsa-mir-625	RAC2	1	0	0
tp53-wild_HPV+/modu-I-ps	hsa-mir-625	RASAL3	1	0	0
tp53-wild_HPV+/modu-I-ps	hsa-mir-625	RASGRP3	1	0	0
tp53-wild_HPV+/modu-I-ps	hsa-mir-625	RASSF2	1	0	0
tp53-wild_HPV+/modu-I-ps	hsa-mir-625	RENBP	1	0	0
tp53-wild_HPV+/modu-I-ps	hsa-mir-625	RHOH	1	0	0
tp53-wild_HPV+/modu-I-ps	hsa-mir-625	RLTPR	1	0	0
tp53-wild_HPV+/modu-I-ps	hsa-mir-625	RUNX3	1	1	1
tp53-wild_HPV+/modu-I-ps	hsa-mir-625	S1PR4	1	0	0
tp53-wild_HPV+/modu-I-ps	hsa-mir-625	SAMD3	1	0	0
tp53-wild_HPV+/modu-I-ps	hsa-mir-625	SAMSN1	1	0	0
tp53-wild_HPV+/modu-I-ps	hsa-mir-625	SARDH	1	0	0
tp53-wild_HPV+/modu-I-ps	hsa-mir-625	SASH3	1	0	1
tp53-wild_HPV+/modu-I-ps	hsa-mir-625	SELL	1	0	0
tp53-wild_HPV+/modu-I-ps	hsa-mir-625	SELPLG	1	0	1
tp53-wild_HPV+/modu-I-ps	hsa-mir-625	SH2D1A	1	0	0
tp53-wild_HPV+/modu-I-ps	hsa-mir-625	SH2D2A	1	0	0
tp53-wild_HPV+/modu-I-ps	hsa-mir-625	SH2D3C	1	0	1
tp53-wild_HPV+/modu-I-ps	hsa-mir-625	SIGLEC1	1	0	0
tp53-wild_HPV+/modu-I-ps	hsa-mir-625	SIGLEC10	1	0	0
tp53-wild_HPV+/modu-I-ps	hsa-mir-625	SIGLEC14	1	0	0
tp53-wild_HPV+/modu-I-ps	hsa-mir-625	SIGLEC5	1	0	0
tp53-wild_HPV+/modu-I-ps	hsa-mir-625	SIGLEC7	1	0	0
tp53-wild_HPV+/modu-I-ps	hsa-mir-625	SIRPG	1	0	0
tp53-wild_HPV+/modu-I-ps	hsa-mir-625	SIT1	1	0	0
tp53-wild_HPV+/modu-I-ps	hsa-mir-625	SKAP1	1	0	0
tp53-wild_HPV+/modu-I-ps	hsa-mir-625	SLA	1	0	0
tp53-wild_HPV+/modu-I-ps	hsa-mir-625	SLA2	1	0	1
tp53-wild_HPV+/modu-I-ps	hsa-mir-625	SLAMF1	1	0	0
tp53-wild_HPV+/modu-I-ps	hsa-mir-625	SLAMF6	1	0	0
tp53-wild_HPV+/modu-I-ps	hsa-mir-625	SLAMF7	1	0	0
tp53-wild_HPV+/modu-I-ps	hsa-mir-625	SLAMF8	1	0	1
tp53-wild_HPV+/modu-I-ps	hsa-mir-625	SLC14A1	1	0	0
tp53-wild_HPV+/modu-I-ps	hsa-mir-625	SLC7A7	1	0	0
tp53-wild_HPV+/modu-I-ps	hsa-mir-625	SLC8A1	1	0	1
tp53-wild_HPV+/modu-I-ps	hsa-mir-625	SNX10	1	0	0
tp53-wild_HPV+/modu-I-ps	hsa-mir-625	SNX20	1	0	1
tp53-wild_HPV+/modu-I-ps	hsa-mir-625	SOCS1	1	0	0
tp53-wild_HPV+/modu-I-ps	hsa-mir-625	SP140	1	1	0
tp53-wild_HPV+/modu-I-ps	hsa-mir-625	SPIB	1	1	1
tp53-wild_HPV+/modu-I-ps	hsa-mir-625	SPN	1	0	1
tp53-wild_HPV+/modu-I-ps	hsa-mir-625	SPNS3	1	0	0
tp53-wild_HPV+/modu-I-ps	hsa-mir-625	SPOCK2	1	0	1
tp53-wild_HPV+/modu-I-ps	hsa-mir-625	SRGN	1	0	0
tp53-wild_HPV+/modu-I-ps	hsa-mir-625	ST8SIA4	1	0	0
tp53-wild_HPV+/modu-I-ps	hsa-mir-625	STAMBPL1	1	0	0
tp53-wild_HPV+/modu-I-ps	hsa-mir-625	STAT4	1	1	0
tp53-wild_HPV+/modu-I-ps	hsa-mir-625	STK10	1	0	1
tp53-wild_HPV+/modu-I-ps	hsa-mir-625	SUSD3	1	0	0
tp53-wild_HPV+/modu-I-ps	hsa-mir-625	TAGAP	1	0	0
tp53-wild_HPV+/modu-I-ps	hsa-mir-625	TARP	1	0	0
tp53-wild_HPV+/modu-I-ps	hsa-mir-625	TBC1D10C	1	0	1
tp53-wild_HPV+/modu-I-ps	hsa-mir-625	TBX21	1	1	0
tp53-wild_HPV+/modu-I-ps	hsa-mir-625	TESC	1	0	0
tp53-wild_HPV+/modu-I-ps	hsa-mir-625	TFEC	1	1	0
tp53-wild_HPV+/modu-I-ps	hsa-mir-625	THEMIS	1	0	0
tp53-wild_HPV+/modu-I-ps	hsa-mir-625	TIFAB	1	0	0
tp53-wild_HPV+/modu-I-ps	hsa-mir-625	TIGIT	1	0	0
tp53-wild_HPV+/modu-I-ps	hsa-mir-625	TLR1	1	0	0
tp53-wild_HPV+/modu-I-ps	hsa-mir-625	TLR10	1	0	0
tp53-wild_HPV+/modu-I-ps	hsa-mir-625	TLR9	1	0	0
tp53-wild_HPV+/modu-I-ps	hsa-mir-625	TMC8	1	0	0
tp53-wild_HPV+/modu-I-ps	hsa-mir-625	TMEM149	1	0	0
tp53-wild_HPV+/modu-I-ps	hsa-mir-625	TMEM156	1	0	0
tp53-wild_HPV+/modu-I-ps	hsa-mir-625	TMEM194A	1	0	1
tp53-wild_HPV+/modu-I-ps	hsa-mir-625	TNFAIP8L2	1	0	0
tp53-wild_HPV+/modu-I-ps	hsa-mir-625	TNFRSF1B	1	0	1
tp53-wild_HPV+/modu-I-ps	hsa-mir-625	TNFRSF4	1	0	0
tp53-wild_HPV+/modu-I-ps	hsa-mir-625	TNFRSF9	1	0	1
tp53-wild_HPV+/modu-I-ps	hsa-mir-625	TNFSF13B	1	0	0
tp53-wild_HPV+/modu-I-ps	hsa-mir-625	TNFSF8	1	0	0
tp53-wild_HPV+/modu-I-ps	hsa-mir-625	TOX	1	0	0
tp53-wild_HPV+/modu-I-ps	hsa-mir-625	TRAF1	1	0	0
tp53-wild_HPV+/modu-I-ps	hsa-mir-625	TRAF3IP3	1	0	0
tp53-wild_HPV+/modu-I-ps	hsa-mir-625	TRAF5	1	0	0
tp53-wild_HPV+/modu-I-ps	hsa-mir-625	TRAPPC6A	1	0	0
tp53-wild_HPV+/modu-I-ps	hsa-mir-625	TRAT1	1	0	0
tp53-wild_HPV+/modu-I-ps	hsa-mir-625	TRPV2	1	0	0
tp53-wild_HPV+/modu-I-ps	hsa-mir-625	TXK	1	0	1
tp53-wild_HPV+/modu-I-ps	hsa-mir-625	UBASH3A	1	0	0
tp53-wild_HPV+/modu-I-ps	hsa-mir-625	UBD	1	0	0
tp53-wild_HPV+/modu-I-ps	hsa-mir-625	VCAM1	1	0	0
tp53-wild_HPV+/modu-I-ps	hsa-mir-625	VOPP1	1	0	0
tp53-wild_HPV+/modu-I-ps	hsa-mir-625	WAS	1	0	0
tp53-wild_HPV+/modu-I-ps	hsa-mir-625	WDFY4	1	0	0
tp53-wild_HPV+/modu-I-ps	hsa-mir-625	WIPF1	1	0	0
tp53-wild_HPV+/modu-I-ps	hsa-mir-625	XCL2	1	0	0
tp53-wild_HPV+/modu-I-ps	hsa-mir-625	ZAP70	1	0	0
tp53-wild_HPV+/modu-I-ps	hsa-mir-625	ZBP1	1	0	1
tp53-wild_HPV+/modu-I-ps	hsa-mir-625	ZNF540	1	0	0
tp53-wild_HPV+/modu-I-ps	hsa-mir-625	ZNF671	1	0	0
tp53-wild_HPV+/modu-I-ps	hsa-mir-625	ZNF831	1	0	1
tp53-wild_HPV+/modu-I-ps	hsa-mir-766	2014-09-01	1	0	0
tp53-wild_HPV+/modu-I-ps	hsa-mir-766	ABCB1	1	0	0
tp53-wild_HPV+/modu-I-ps	hsa-mir-766	ACAP1	1	0	0
tp53-wild_HPV+/modu-I-ps	hsa-mir-766	ADORA2A	1	0	1
tp53-wild_HPV+/modu-I-ps	hsa-mir-766	ANKRD58	1	0	1
tp53-wild_HPV+/modu-I-ps	hsa-mir-766	ARHGAP15	1	0	0
tp53-wild_HPV+/modu-I-ps	hsa-mir-766	ARHGAP25	1	0	0
tp53-wild_HPV+/modu-I-ps	hsa-mir-766	ARHGAP30	1	0	1
tp53-wild_HPV+/modu-I-ps	hsa-mir-766	ARHGAP9	1	0	0
tp53-wild_HPV+/modu-I-ps	hsa-mir-766	ATP8A1	1	0	0
tp53-wild_HPV+/modu-I-ps	hsa-mir-766	BANK1	1	0	0
tp53-wild_HPV+/modu-I-ps	hsa-mir-766	BIN2	1	0	0
tp53-wild_HPV+/modu-I-ps	hsa-mir-766	BTK	1	0	0
tp53-wild_HPV+/modu-I-ps	hsa-mir-766	BTLA	1	0	0
tp53-wild_HPV+/modu-I-ps	hsa-mir-766	C11orf21	1	0	1
tp53-wild_HPV+/modu-I-ps	hsa-mir-766	C16orf54	1	0	1
tp53-wild_HPV+/modu-I-ps	hsa-mir-766	CCL19	1	0	0
tp53-wild_HPV+/modu-I-ps	hsa-mir-766	CCL21	1	0	1
tp53-wild_HPV+/modu-I-ps	hsa-mir-766	CCR5	1	0	0
tp53-wild_HPV+/modu-I-ps	hsa-mir-766	CCR6	1	0	0
tp53-wild_HPV+/modu-I-ps	hsa-mir-766	CCR7	1	0	1
tp53-wild_HPV+/modu-I-ps	hsa-mir-766	CD19	1	0	0
tp53-wild_HPV+/modu-I-ps	hsa-mir-766	CD2	1	0	0
tp53-wild_HPV+/modu-I-ps	hsa-mir-766	CD247	1	0	0
tp53-wild_HPV+/modu-I-ps	hsa-mir-766	CD27	1	0	0
tp53-wild_HPV+/modu-I-ps	hsa-mir-766	CD28	1	0	1
tp53-wild_HPV+/modu-I-ps	hsa-mir-766	CD37	1	0	0
tp53-wild_HPV+/modu-I-ps	hsa-mir-766	CD3D	1	0	0
[truncated: 2,709 more rows]
