# Supplementary material for: Integrative Genomics and Transcriptomics Analysis Reveals Potential Mechanisms for Favorable Prognosis of Patients with HPV-Positive Head and Neck Carcinomas
Source: Sci Rep. 2016 Apr 25;6:24927. doi: 10.1038/srep24927 (PMC4842993; doi:10.1038/srep24927)
Supplement: Supplementary Table S3 [file srep24927-s4.xls]

## Sheet: The summary of functional enric
Module ID	Module miRNA	Over-represented (adj.p<0.01) GO terms and KEKK pathways
tp53-mut_HPV-/modu-I-ne	hsa-mir-370,hsa-mir-382,hsa-mir-410,hsa-mir-411,hsa-mir-432,hsa-mir-758	NA
tp53-mut_HPV-/modu-I-ps	hsa-mir-134,hsa-mir-143,hsa-mir-206,hsa-mir-370,hsa-mir-379,hsa-mir-381,hsa-mir-382,hsa-mir-410,hsa-mir-411,hsa-mir-431,hsa-mir-432,hsa-mir-493,hsa-mir-758,hsa-mir-889	GO:0031012~extracellular matrix; GO:0005578~proteinaceous extracellular matrix; GO:0044421~extracellular region part; GO:0005576~extracellular region; GO:0005581~collagen; GO:0030198~extracellular matrix organization; GO:0044420~extracellular matrix part; GO:0043062~extracellular structure organization; GO:0030199~collagen fibril organization; GO:0007155~cell adhesion; GO:0022610~biological adhes…
tp53-mut_HPV-/modu-II-ne	empty	NA
tp53-mut_HPV-/modu-II-ps	hsa-mir-150,hsa-mir-155,hsa-mir-29c	GO:0006955~immune response; GO:0045321~leukocyte activation; GO:0001775~cell activation; GO:0046649~lymphocyte activation; GO:0042110~T cell activation; GO:0005886~plasma membrane; GO:0002684~positive regulation of immune system process; GO:0050865~regulation of cell activation; GO:0051249~regulation of lymphocyte activation; GO:0002694~regulation of leukocyte activation; GO:0050863~regulation of…
tp53-mut_HPV-/modu-III-ne	hsa-let-7c,hsa-mir-99a	NA
tp53-mut_HPV-/modu-III-ps	hsa-let-7c,hsa-mir-99a	NA
tp53-mut_HPV-/modu-IV-ne	hsa-mir-193b,hsa-mir-31,hsa-mir-584	GO:0035295~tube development; GO:0048754~branching morphogenesis of a tube; GO:0001763~morphogenesis of a branching structure; GO:0035239~tube morphogenesis; GO:0001657~ureteric bud development
tp53-mut_HPV-/modu-IV-ps	hsa-mir-193b,hsa-mir-31,hsa-mir-584	hsa04510:Focal adhesion; hsa04512:ECM-receptor interaction; GO:0007155~cell adhesion; GO:0022610~biological adhesion; GO:0007160~cell-matrix adhesion; GO:0031589~cell-substrate adhesion; GO:0016323~basolateral plasma membrane; hsa05222:Small cell lung cancer; GO:0070161~anchoring junction; GO:0005604~basement membrane; GO:0009925~basal plasma membrane; GO:0005886~plasma membrane; GO:0008305~integ…
tp53-mut_HPV-/modu-V-ne	hsa-mir-200a,hsa-mir-429	GO:0031012~extracellular matrix; GO:0005578~proteinaceous extracellular matrix; GO:0005576~extracellular region; GO:0044421~extracellular region part; GO:0007155~cell adhesion; GO:0022610~biological adhesion; GO:0001501~skeletal system development; GO:0030198~extracellular matrix organization; GO:0044420~extracellular matrix part; GO:0005581~collagen; GO:0004222~metalloendopeptidase activity; GO:…
tp53-mut_HPV-/modu-V-ps	hsa-mir-200a,hsa-mir-429	NA
tp53-mut_HPV-/modu-VI-ne	hsa-mir-1307,hsa-mir-17,hsa-mir-18a,hsa-mir-19a,hsa-mir-205,hsa-mir-20a,hsa-mir-210,hsa-mir-942	GO:0031012~extracellular matrix; GO:0007155~cell adhesion; GO:0022610~biological adhesion; GO:0005578~proteinaceous extracellular matrix; GO:0044421~extracellular region part; GO:0005576~extracellular region; GO:0005201~extracellular matrix structural constituent; GO:0044420~extracellular matrix part; hsa04512:ECM-receptor interaction; GO:0030198~extracellular matrix organization; GO:0008201~hepa…
tp53-mut_HPV-/modu-VI-ps	hsa-mir-1307,hsa-mir-17,hsa-mir-18a,hsa-mir-19a,hsa-mir-205,hsa-mir-20a,hsa-mir-942	GO:0000279~M phase; GO:0022403~cell cycle phase; GO:0022402~cell cycle process; GO:0007049~cell cycle; GO:0000278~mitotic cell cycle; GO:0007067~mitosis; GO:0000280~nuclear division; GO:0000087~M phase of mitotic cell cycle; GO:0048285~organelle fission; GO:0051301~cell division; GO:0005694~chromosome; GO:0005819~spindle; GO:0000793~condensed chromosome; GO:0000775~chromosome, centromeric region;…
tp53-wild_HPV-/modu-I-ne	hsa-mir-370,hsa-mir-379,hsa-mir-382,hsa-mir-410,hsa-mir-411,hsa-mir-431,hsa-mir-493,hsa-mir-758,hsa-mir-889	NA
tp53-wild_HPV-/modu-I-ps	hsa-mir-370,hsa-mir-379,hsa-mir-382,hsa-mir-410,hsa-mir-411,hsa-mir-431,hsa-mir-493,hsa-mir-758,hsa-mir-889	GO:0005578~proteinaceous extracellular matrix; GO:0031012~extracellular matrix; GO:0044421~extracellular region part; GO:0005576~extracellular region; GO:0005201~extracellular matrix structural constituent; GO:0044420~extracellular matrix part; hsa04512:ECM-receptor interaction; GO:0005581~collagen; GO:0030198~extracellular matrix organization; GO:0043062~extracellular structure organization; GO:…
tp53-wild_HPV-/modu-II-ne	hsa-mir-1247,hsa-mir-150,hsa-mir-155,hsa-mir-625	NA
tp53-wild_HPV-/modu-II-ps	hsa-mir-1247,hsa-mir-150,hsa-mir-155,hsa-mir-625	GO:0006955~immune response; GO:0001775~cell activation; GO:0045321~leukocyte activation; GO:0050865~regulation of cell activation; GO:0046649~lymphocyte activation; GO:0051249~regulation of lymphocyte activation; GO:0002694~regulation of leukocyte activation; GO:0050863~regulation of T cell activation; GO:0042110~T cell activation; GO:0002684~positive regulation of immune system process; GO:00058…
tp53-wild_HPV-/modu-III-ne	hsa-mir-106b,hsa-mir-130b,hsa-mir-15b,hsa-mir-25	GO:0001533~cornified envelope; GO:0008544~epidermis development; GO:0030216~keratinocyte differentiation; GO:0007398~ectoderm development; GO:0009913~epidermal cell differentiation; GO:0031424~keratinization; GO:0030855~epithelial cell differentiation; GO:0018149~peptide cross-linking; GO:0060429~epithelium development
tp53-wild_HPV-/modu-III-ps	hsa-mir-106b,hsa-mir-130b,hsa-mir-15b,hsa-mir-25	GO:0005694~chromosome; GO:0007049~cell cycle; GO:0044427~chromosomal part; GO:0006260~DNA replication; GO:0022403~cell cycle phase; GO:0007067~mitosis; GO:0000280~nuclear division; GO:0000278~mitotic cell cycle; GO:0000087~M phase of mitotic cell cycle; GO:0048285~organelle fission; GO:0000279~M phase; GO:0022402~cell cycle process; GO:0006259~DNA metabolic process; GO:0051301~cell division; GO:0…
tp53-wild_HPV-/modu-IV-ne	hsa-let-7d,hsa-mir-1301,hsa-mir-345,hsa-mir-378c,hsa-mir-505,hsa-mir-598,hsa-mir-652	GO:0001533~cornified envelope; GO:0008544~epidermis development; GO:0030216~keratinocyte differentiation; GO:0007398~ectoderm development; GO:0009913~epidermal cell differentiation; GO:0030855~epithelial cell differentiation; GO:0031424~keratinization; GO:0060429~epithelium development; GO:0018149~peptide cross-linking; GO:0005856~cytoskeleton
tp53-wild_HPV-/modu-IV-ps	hsa-let-7d,hsa-mir-1301,hsa-mir-345,hsa-mir-378c,hsa-mir-505,hsa-mir-598,hsa-mir-652	GO:0005694~chromosome; GO:0044427~chromosomal part; GO:0006259~DNA metabolic process; GO:0007049~cell cycle; GO:0006260~DNA replication; GO:0000775~chromosome, centromeric region; GO:0000793~condensed chromosome; GO:0000228~nuclear chromosome; GO:0043232~intracellular non-membrane-bounded organelle; GO:0043228~non-membrane-bounded organelle; GO:0051276~chromosome organization; GO:0022403~cell cyc…
tp53-wild_HPV-/modu-V-ne	hsa-mir-1293,hsa-mir-193b,hsa-mir-31	NA
tp53-wild_HPV-/modu-V-ps	hsa-mir-1293,hsa-mir-193b,hsa-mir-31	GO:0004252~serine-type endopeptidase activity; GO:0008236~serine-type peptidase activity; GO:0017171~serine hydrolase activity
tp53-wild_HPV-/modu-VI-ne	hsa-mir-1307,hsa-mir-18a,hsa-mir-19a,hsa-mir-205,hsa-mir-210,hsa-mir-301a,hsa-mir-425,hsa-mir-454	GO:0005576~extracellular region; GO:0044421~extracellular region part; GO:0031012~extracellular matrix; GO:0007155~cell adhesion; GO:0022610~biological adhesion; GO:0005578~proteinaceous extracellular matrix; GO:0005615~extracellular space; GO:0030246~carbohydrate binding; GO:0030247~polysaccharide binding; GO:0001871~pattern binding; GO:0035295~tube development; GO:0001655~urogenital system deve…
tp53-wild_HPV-/modu-VI-ps	hsa-mir-18a,hsa-mir-19a,hsa-mir-301a,hsa-mir-454	GO:0006260~DNA replication; GO:0007049~cell cycle; GO:0006259~DNA metabolic process; hsa04110:Cell cycle; GO:0000278~mitotic cell cycle; GO:0022402~cell cycle process; GO:0022403~cell cycle phase; GO:0000280~nuclear division; GO:0007067~mitosis; GO:0000087~M phase of mitotic cell cycle; GO:0048285~organelle fission; GO:0005654~nucleoplasm; GO:0031981~nuclear lumen; GO:0000279~M phase; GO:0006261~…
tp53-wild_HPV+/modu-I-ne	hsa-mir-148b,hsa-mir-150,hsa-mir-155,hsa-mir-29c,hsa-mir-625,hsa-mir-766	NA
tp53-wild_HPV+/modu-I-ps	hsa-mir-148b,hsa-mir-150,hsa-mir-155,hsa-mir-29c,hsa-mir-625,hsa-mir-766	GO:0006955~immune response; GO:0001775~cell activation; GO:0045321~leukocyte activation; GO:0046649~lymphocyte activation; GO:0002684~positive regulation of immune system process; GO:0042110~T cell activation; GO:0005886~plasma membrane; GO:0050865~regulation of cell activation; GO:0051249~regulation of lymphocyte activation; GO:0002694~regulation of leukocyte activation; GO:0009897~external side…
tp53-wild_HPV+/modu-II-ne	hsa-let-7c,hsa-mir-99a	NA
tp53-wild_HPV+/modu-II-ps	hsa-let-7c,hsa-mir-99a	GO:0001775~cell activation; GO:0045321~leukocyte activation; GO:0046649~lymphocyte activation; GO:0042110~T cell activation; GO:0002684~positive regulation of immune system process; GO:0006955~immune response; GO:0050867~positive regulation of cell activation; GO:0050865~regulation of cell activation; GO:0048534~hemopoietic or lymphoid organ development; GO:0002520~immune system development; GO:0…
tp53-wild_HPV+/modu-III-ne	hsa-mir-134,hsa-mir-154,hsa-mir-206,hsa-mir-370,hsa-mir-376c,hsa-mir-377,hsa-mir-379,hsa-mir-381,hsa-mir-382,hsa-mir-410,hsa-mir-411,hsa-mir-431,hsa-mir-487b,hsa-mir-493,hsa-mir-758,hsa-mir-889	NA
tp53-wild_HPV+/modu-III-ps	hsa-mir-134,hsa-mir-136,hsa-mir-154,hsa-mir-206,hsa-mir-370,hsa-mir-376c,hsa-mir-377,hsa-mir-379,hsa-mir-381,hsa-mir-382,hsa-mir-410,hsa-mir-411,hsa-mir-431,hsa-mir-487b,hsa-mir-493,hsa-mir-758,hsa-mir-889	GO:0030016~myofibril; GO:0044449~contractile fiber part; GO:0043292~contractile fiber; GO:0030017~sarcomere; GO:0005578~proteinaceous extracellular matrix; GO:0031012~extracellular matrix; GO:0032963~collagen metabolic process; GO:0030199~collagen fibril organization; GO:0044259~multicellular organismal macromolecule metabolic process; GO:0043062~extracellular structure organization; GO:0044236~m…
tp53-wild_HPV+/modu-IV-ne	hsa-mir-205,hsa-mir-33a	GO:0005576~extracellular region; GO:0007155~cell adhesion; GO:0022610~biological adhesion; GO:0044421~extracellular region part; GO:0031012~extracellular matrix; GO:0003012~muscle system process; GO:0005509~calcium ion binding; GO:0034704~calcium channel complex; GO:0005539~glycosaminoglycan binding; GO:0006936~muscle contraction; GO:0030247~polysaccharide binding; GO:0001871~pattern binding; GO:…
tp53-wild_HPV+/modu-IV-ps	hsa-mir-205,hsa-mir-33a	NA
tp53-wild_HPV+/modu-V-ne	hsa-mir-193b,hsa-mir-31,hsa-mir-584,hsa-mir-708	GO:0001775~cell activation; GO:0045321~leukocyte activation; GO:0046649~lymphocyte activation; GO:0042110~T cell activation; GO:0006955~immune response; GO:0050865~regulation of cell activation; GO:0002684~positive regulation of immune system process; GO:0051249~regulation of lymphocyte activation; GO:0002694~regulation of leukocyte activation; GO:0050863~regulation of T cell activation; GO:00098…
tp53-wild_HPV+/modu-V-ps	hsa-mir-193b,hsa-mir-31,hsa-mir-584	GO:0003924~GTPase activity
tp53&cdkn2a-mut_HPV-/modu-I-ne	hsa-mir-100,hsa-mir-134,hsa-mir-136,hsa-mir-154,hsa-mir-370,hsa-mir-379,hsa-mir-381,hsa-mir-382,hsa-mir-410,hsa-mir-411,hsa-mir-431,hsa-mir-432,hsa-mir-493,hsa-mir-496,hsa-mir-758,hsa-mir-889	GO:0001533~cornified envelope; GO:0031424~keratinization; GO:0030216~keratinocyte differentiation; GO:0009913~epidermal cell differentiation; GO:0008544~epidermis development; GO:0007398~ectoderm development; GO:0030855~epithelial cell differentiation; GO:0060429~epithelium development; GO:0018149~peptide cross-linking
tp53&cdkn2a-mut_HPV-/modu-I-ps	hsa-mir-100,hsa-mir-134,hsa-mir-136,hsa-mir-154,hsa-mir-370,hsa-mir-379,hsa-mir-381,hsa-mir-382,hsa-mir-410,hsa-mir-411,hsa-mir-431,hsa-mir-432,hsa-mir-493,hsa-mir-496,hsa-mir-758,hsa-mir-889	GO:0031012~extracellular matrix; GO:0005578~proteinaceous extracellular matrix; GO:0044421~extracellular region part; GO:0005201~extracellular matrix structural constituent; GO:0044420~extracellular matrix part; GO:0005576~extracellular region; GO:0005581~collagen; hsa04512:ECM-receptor interaction; GO:0007155~cell adhesion; GO:0022610~biological adhesion; GO:0030199~collagen fibril organization;…
tp53&cdkn2a-mut_HPV-/modu-II-ne	hsa-mir-193b,hsa-mir-31,hsa-mir-584	GO:0005783~endoplasmic reticulum
tp53&cdkn2a-mut_HPV-/modu-II-ps	hsa-mir-193b,hsa-mir-31,hsa-mir-584	GO:0007398~ectoderm development; GO:0008544~epidermis development; GO:0070161~anchoring junction; GO:0007155~cell adhesion; GO:0022610~biological adhesion; GO:0030055~cell-substrate junction; GO:0016323~basolateral plasma membrane; GO:0010647~positive regulation of cell communication; GO:0005912~adherens junction; GO:0005925~focal adhesion; GO:0005924~cell-substrate adherens junction; GO:0044459~…
tp53&cdkn2a-mut_HPV-/modu-III-ne	empty	NA
tp53&cdkn2a-mut_HPV-/modu-III-ps	hsa-mir-150,hsa-mir-155	GO:0006955~immune response; GO:0045321~leukocyte activation; GO:0046649~lymphocyte activation; GO:0001775~cell activation; GO:0042110~T cell activation; GO:0051249~regulation of lymphocyte activation; GO:0002694~regulation of leukocyte activation; GO:0002684~positive regulation of immune system process; GO:0050865~regulation of cell activation; GO:0050863~regulation of T cell activation; GO:00058…
tp53&cdkn2a-mut_HPV-/modu-IV-ne	hsa-mir-106b,hsa-mir-130b,hsa-mir-25,hsa-mir-93	GO:0007398~ectoderm development; hsa04623:Cytosolic DNA-sensing pathway
tp53&cdkn2a-mut_HPV-/modu-IV-ps	hsa-mir-106b,hsa-mir-130b,hsa-mir-25,hsa-mir-93	GO:0022403~cell cycle phase; GO:0007049~cell cycle; GO:0000279~M phase; GO:0051301~cell division; GO:0022402~cell cycle process; GO:0000278~mitotic cell cycle; GO:0015630~microtubule cytoskeleton; GO:0007067~mitosis; GO:0000280~nuclear division; GO:0000087~M phase of mitotic cell cycle; GO:0048285~organelle fission; GO:0005819~spindle; GO:0005813~centrosome; GO:0000793~condensed chromosome; GO:00…
tp53&cdkn2a-mut_HPV-/modu-V-ne	hsa-mir-1180,hsa-mir-17,hsa-mir-183,hsa-mir-20a,hsa-mir-96	GO:0006955~immune response; GO:0001775~cell activation; GO:0045321~leukocyte activation; GO:0042110~T cell activation; GO:0046649~lymphocyte activation; GO:0051249~regulation of lymphocyte activation; GO:0050863~regulation of T cell activation; GO:0006952~defense response; GO:0002694~regulation of leukocyte activation; GO:0002684~positive regulation of immune system process; GO:0050865~regulation…
tp53&cdkn2a-mut_HPV-/modu-V-ps	hsa-mir-1180,hsa-mir-17,hsa-mir-183,hsa-mir-20a,hsa-mir-96	NA
tp53&cdkn2a-mut_HPV-/modu-VI-ne	hsa-mir-15b,hsa-mir-18a,hsa-mir-200a,hsa-mir-205,hsa-mir-33a,hsa-mir-429	GO:0031012~extracellular matrix; GO:0005578~proteinaceous extracellular matrix; GO:0005576~extracellular region; GO:0044421~extracellular region part; GO:0007155~cell adhesion; GO:0022610~biological adhesion; GO:0030198~extracellular matrix organization; GO:0044420~extracellular matrix part; GO:0005581~collagen; GO:0030199~collagen fibril organization; GO:0005201~extracellular matrix structural c…
tp53&cdkn2a-mut_HPV-/modu-VI-ps	hsa-mir-15b,hsa-mir-18a,hsa-mir-200a,hsa-mir-33a,hsa-mir-429	NA
